# Supplementary material for: Evolutionary History of Contagious Bovine Pleuropneumonia Using Next Generation Sequencing of Mycoplasma mycoides Subsp. mycoides “Small Colony”
Source: PLoS One. 2012 Oct 8;7(10):e46821. doi: 10.1371/journal.pone.0046821 (PMC3468273; doi:10.1371/journal.pone.0046821)
Supplement: Figure S3 — Alignment of 62 concatenated core genes of 20 MmmSC strains and an Mmc outgroup. Input file for phylogenetic analysis using PhyML. (PHY) [file pone.0046821.s003.phy]

21   83700
8740-Rita   ATGTCACAAG AATATAGTGC AGAATCGATT AAAGTTTTAA AAGGTTTAGA AGCTGTTAGA
PG1         atgtcacaag aatatagtgc agaatcgatt aaagttttaa aaggtttaga agctgttaga
2004-003    ATGTCACAAG AATATAGTGC AGAATCGATT AAAGTTTTAA AAGGTTTAGA AGCTGTTAGA
2003-036    ATGTCACAAG AATATAGTGC AGAATCGATT AAAGTTTTAA AAGGTTTAGA AGCTGTTAGA
2003-011    ATGTCACAAG AATATAGTGC AGAATCGATT AAAGTTTTAA AAGGTTTAGA AGCTGTTAGA
T1-44       ATGTCACAAG AATATAGTGC AGAATCGATT AAAGTTTTAA AAGGTTTAGA AGCTGTTAGA
Segovia     ATGTCACAAG AATATAGTGC AGAATCGATT AAAGTTTTAA AAGGTTTAGA AGCTGTTAGA
Santander   ATGTCACAAG AATATAGTGC AGAATCGATT AAAGTTTTAA AAGGTTTAGA AGCTGTTAGA
112-4       ATGTCACAAG AATATAGTGC AGAATCGATT AAAGTTTTAA AAGGTTTAGA AGCTGTTAGA
PO1967      ATGTCACAAG AATATAGTGC AGAATCGATT AAAGTTTTAA AAGGTTTAGA AGCTGTTAGA
PO2         ATGTCACAAG AATATAGTGC AGAATCGATT AAAGTTTTAA AAGGTTTAGA AGCTGTTAGA
6969        ATGTCACAAG AATATAGTGC AGAATCGATT AAAGTTTTAA AAGGTTTAGA AGCTGTTAGA
KH3J        atgtcacaag aatatagtgc agaatcgatt aaagttttaa aaggtttaga agctgttaga
Gladysdale  atgtcacaag aatatagtgc agaatcgatt aaagttttaa aaggtttaga agctgttaga
Gemugoffa   atgtcacaag aatatagtgc agaatcgatt aaagttttaa aaggtttaga agctgttaga
C425-93     atgtcacaag aatatagtgc agaatcgatt aaagttttaa aaggtttaga agctgttaga
B345-93     atgtcacaag aatatagtgc agaatcgatt aaagttttaa aaggtttaga agctgttaga
99048       ATGTCACAAG AATATAGTGC AGAATCGATT AAAGTTTTAA AAGGTTTAGA AGCTGTTAGA
94111       ATGTCACAAG AATATAGTGC AGAATCGATT AAAGTTTTAA AAGGTTTAGA AGCTGTTAGA
9373-804    ATGTCACAAG AATATAGTGC AGAATCGATT AAAGTTTTAA AAGGTTTAGA AGCTGTTAGA
GM12        atgtcacaag aatatagtgc agaatcgatt aaagttttaa aaggtttaga agctgttaga

            ACACGTCCTG GAATGTATAT TGGATCAACT TCAAAAACAG GTTTGCATCA TTTAGTATGA
            acacgtcctg gaatgtatat tggatcaact tcaaaaacag gtttgcatca tttagtatga
            ACACGTCCTG GAATGTATAT TGGATCAACT TCAAAAACAG GTTTGCATCA TTTAGTATGA
            ACACGTCCTG GAATGTATAT TGGATCAACT TCAAAAACAG GTTTGCATCA TTTAGTATGA
            ACACGTCCTG GAATGTATAT TGGATCAACT TCAAAAACAG GTTTGCATCA TTTAGTATGA
            ACACGTCCTG GAATGTATAT TGGATCAACT TCAAAAACAG GTTTGCATCA TTTAGTATGA
            ACACGTCCTG GAATGTATAT TGGATCAACT TCAAAAACAG GTTTGCATCA TTTAGTATGA
            ACACGTCCTG GAATGTATAT TGGATCAACT TCAAAAACAG GTTTGCATCA TTTAGTATGA
            ACACGTCCTG GAATGTATAT TGGATCAACT TCAAAAACAG GTTTGCATCA TTTAGTATGA
            ACACGTCCTG GAATGTATAT TGGATCAACT TCAAAAACAG GTTTGCATCA TTTAGTATGA
            ACACGTCCTG GAATGTATAT TGGATCAACT TCAAAAACAG GTTTGCATCA TTTAGTATGA
            ACACGTCCTG GAATGTATAT TGGATCAACT TCAAAAACAG GTTTGCATCA TTTAGTATGA
            acacgtcctg gaatgtatat tggatcaact tcaaaaacag gtttgcatca tttagtatga
            acacgtcctg gaatgtatat tggatcaact tcaaaaacag gtttgcatca tttagtatga
            acacgtcctg gaatgtatat tggatcaact tcaaaaacag gtttgcatca tttagtatga
            acacgtcctg gaatgtatat tggatcaact tcaaaaacag gtttgcatca tttagtatga
            acacgtcctg gaatgtatat tggatcaact tcaaaaacag gtttgcatca tttagtatga
            ACACGTCCTG GAATGTATAT TGGATCAACT TCAAAAACAG GTTTGCATCA TTTAGTATGA
            ACACGTCCTG GAATGTATAT TGGATCAACT TCAAAAACAG GTTTGCATCA TTTAGTATGA
            ACACGTCCTG GAATGTATAT TGGATCAACT TCAAAAACAG GTTTGCATCA TTTAGTATGA
            acacgtcctg gaatgtatat tggatcaact tcaaaaacag gtttgcatca tttggtatga

            GAAATTTTAG ATAACTCAAT TGATGAAGCA ATGGCTGGGT ATGCTGATTT AATTAATGTA
            gaaattttag ataactcaat tgatgaagca atggctgggt atgctgattt aattaatgta
            GAAATTTTAG ATAACTCAAT TGATGAAGCA ATGGCTGGGT ATGCTGATTT AATTAATGTA
            GAAATTTTAG ATAACTCAAT TGATGAAGCA ATGGCTGGGT ATGCTGATTT AATTAATGTA
            GAAATTTTAG ATAACTCAAT TGATGAAGCA ATGGCTGGGT ATGCTGATTT AATTAATGTA
            GAAATTTTAG ATAACTCAAT TGATGAAGCA ATGGCTGGGT ATGCTGATTT AATTAATGTA
            GAAATTTTAG ATAACTCAAT TGATGAAGCA ATGGCTGGGT ATGCTGATTT AATTAATGTA
            GAAATTTTAG ATAACTCAAT TGATGAAGCA ATGGCTGGGT ATGCTGATTT AATTAATGTA
            GAAATTTTAG ATAACTCAAT TGATGAAGCA ATGGCTGGGT ATGCTGATTT AATTAATGTA
            GAAATTTTAG ATAACTCAAT TGATGAAGCA ATGGCTGGGT ATGCTGATTT AATTAATGTA
            GAAATTTTAG ATAACTCAAT TGATGAAGCA ATGGCTGGGT ATGCTGATTT AATTAATGTA
            GAAATTTTAG ATAACTCAAT TGATGAAGCA ATGGCTGGGT ATGCTGATTT AATTAATGTA
            gaaattttag ataactcaat tgatgaagca atggctgggt atgctgattt aattaatgta
            gaaattttag ataactcaat tgatgaagca atggctgggt atgctgattt aattaatgta
            gaaattttag ataactcaat tgatgaagca atggctgggt atgctgattt aattaatgta
            gaaattttag ataactcaat tgatgaagca atggctgggt atgctgattt aattaatgta
            gaaattttag ataactcaat tgatgaagca atggctgggt atgctgattt aattaatgta
            GAAATTTTAG ATAACTCAAT TGATGAAGCA ATGGCTGGGT ATGCTGATTT AATTAATGTA
            GAAATTTTAG ATAACTCAAT TGATGAAGCA ATGGCTGGGT ATGCTGATTT AATTAATGTA
            GAAATTTTAG ATAACTCAAT TGATGAAGCA ATGGCTGGGT ATGCTGATTT AATTAATGTA
            gaaattttag ataactcaat tgatgaagca atggctggat atgctgatct aattaatgta

            ACAATTACAA AAGAAAATGA AATAATTGTT CAAGATAATG GAAGAGGAAT TCCAGTTGGT
            acaattacaa aagaaaatga aataattgtt caagataatg gaagaggaat tccagttggt
            ACAATTACAA AAGAAAATGA AATAATTGTT CAAGATAATG GAAGAGGAAT TCCAGTTGGT
            ACAATTACAA AAGAAAATGA AATAATTGTT CAAGATAATG GAAGAGGAAT TCCAGTTGGT
            ACAATTACAA AAGAAAATGA AATAATTGTT CAAGATAATG GAAGAGGAAT TCCAGTTGGT
            ACAATTACAA AAGAAAATGA AATAATTGTT CAAGATAATG GAAGAGGAAT TCCAGTTGGT
            ACAATTACAA AAGAAAATGA AATAATTGTT CAAGATAATG GAAGAGGAAT TCCAGTTGGT
            ACAATTACAA AAGAAAATGA AATAATTGTT CAAGATAATG GAAGAGGAAT TCCAGTTGGT
            ACAATTACAA AAGAAAATGA AATAATTGTT CAAGATAATG GAAGAGGAAT TCCAGTTGGT
            ACAATTACAA AAGAAAATGA AATAATTGTT CAAGATAATG GAAGAGGAAT TCCAGTTGGT
            ACAATTACAA AAGAAAATGA AATAATTGTT CAAGATAATG GAAGAGGAAT TCCAGTTGGT
            ACAATTACAA AAGAAAATGA AATAATTGTT CAAGATAATG GAAGAGGAAT TCCAGTTGGT
            acaattacaa aagaaaatga aataattgtt caagataatg gaagaggaat tccagttggt
            acaattacaa aagaaaatga aataattgtt caagataatg gaagaggaat tccagttggt
            acaattacaa aagaaaatga aataattgtt caagataatg gaagaggaat tccagttggt
            acaattacaa aagaaaatga aataattgtt caagataatg gaagaggaat tccagttggt
            acaattacaa aagaaaatga aataattgtt caagataatg gaagaggaat tccagttggt
            ACAATTACAA AAGAAAATGA AATAATTGTT CAAGATAATG GAAGAGGAAT TCCAGTTGGT
            ACAATTACAA AAGAAAATGA AATAATTGTT CAAGATAATG GAAGAGGAAT TCCAGTTGGT
            ACAATTACAA AAGAAAATGA AATAATTGTT CAAGATAATG GAAGAGGAAT TCCAGTTGGT
            acaattacaa aagaaaatga agttattgtt caagataacg gaagaggaat tccagttggt

            ATTAATTCAG ATACTAAAAA ATCTGCATTA AGTTTAGTTT TTACTCAATT GCATGCTGGT
            attaattcag atactaaaaa atctgcatta agtttagttt ttactcaatt gcatgctggt
            ATTAATTCAG ATACTAAAAA ATCTGCATTA AGTTTAGTTT TTACTCAATT GCATGCTGGT
            ATTAATTCAG ATACTAAAAA ATCTGCATTA AGTTTAGTTT TTACTCAATT GCATGCTGGT
            ATTAATTCAG ATACTAAAAA ATCTGCATTA AGTTTAGTTT TTACTCAATT GCATGCTGGT
            ATTAATTCAG ATACTAAAAA ATCTGCATTA AGTTTAGTTT TTACTCAATT GCATGCTGGT
            ATTAATTCAG ATACTAAAAA ATCTGCATTA AGTTTAGTTT TTACTCAATT GCATGCTGGT
            ATTAATTCAG ATACTAAAAA ATCTGCATTA AGTTTAGTTT TTACTCAATT GCATGCTGGT
            ATTAATTCAG ATACTAAAAA ATCTGCATTA AGTTTAGTTT TTACTCAATT GCATGCTGGT
            ATTAATTCAG ATACTAAAAA ATCTGCATTA AGTTTAGTTT TTACTCAATT GCATGCTGGT
            ATTAATTCAG ATACTAAAAA ATCTGCATTA AGTTTAGTTT TTACTCAATT GCATGCTGGT
            ATTAATTCAG ATACTAAAAA ATCTGCATTA AGTTTAGTTT TTACTCAATT GCATGCTGGT
            attaattcag atactaaaaa atctacatta agtttagttt ttactcaatt gcatgctggt
            attaattcag atactaaaaa atctgcatta agtttagttt ttactcaatt gcatgctggt
            attaattcag atactaaaaa atctgcatta agtttagttt ttactcaatt gcatgctggt
            attaattcag atactaaaaa atctgcatta agtttagttt ttactcaatt gcatgctggt
            attaattcag atactaaaaa atctgcatta agtttagttt ttactcaatt gcatgctggt
            ATTAATTCAG ATACTAAAAA ATCTGCATTA AGTTTAGTTT TTACTCAATT GCATGCTGGT
            ATTAATTCAG ATACTAAAAA ATCTGCATTA AGTTTAGTTT TTACTCAATT GCATGCTGGT
            ATTAATTCAG ATACTAAAAA ATCTGCATTA AGTTTAGTTT TTACTCAATT GCATGCTGGT
            attaattcag atactaaaaa atctgcatta agtttagttt ttactcaatt gcatgctggt

            GGAAAATTTG ATTCAGAAAG TTATAAGATT TCTGGTGGTC TTCATGGGGT TGGAGCTAGT
            ggaaaatttg attcagaaag ttataagatt tctggtggtc ttcatggggt tggagctagt
            GGAAAATTTG ATTCAGAAAG TTATAAGATT TCTGGTGGTC TTCATGGGGT TGGAGCTAGT
            GGAAAATTTG ATTCAGAAAG TTATAAGATT TCTGGTGGTC TTCATGGGGT TGGAGCTAGT
            GGAAAATTTG ATTCAGAAAG TTATAAGATT TCTGGTGGTC TTCATGGGGT TGGAGCTAGT
            GGAAAATTTG ATTCAGAAAG TTATAAGATT TCTGGTGGTC TTCATGGGGT TGGAGCTAGT
            GGAAAATTTG ATTCAGAAAG TTATAAGATT TCTGGTGGTC TTCATGGGGT TGGAGCTAGT
            GGAAAATTTG ATTCAGAAAG TTATAAGATT TCTGGTGGTC TTCATGGGGT TGGAGCTAGT
            GGAAAATTTG ATTCAGAAAG TTATAAGATT TCTGGTGGTC TTCATGGGGT TGGAGCTAGT
            GGAAAATTTG ATTCAGAAAG TTATAAGATT TCTGGTGGTC TTCATGGGGT TGGAGCTAGT
            GGAAAATTTG ATTCAGAAAG TTATAAGATT TCTGGTGGTC TTCATGGGGT TGGAGCTAGT
            GGAAAATTTG ATTCAGAAAG TTATAAGATT TCTGGTGGTC TTCATGGGGT TGGAGCTAGT
            ggaaaatttg attcagaaag ttataagatt tctggtggtc ttcatggggt tggagctagt
            ggaaaatttg attcagaaag ttataagatt tctggtggtc ttcatggggt tggagctagt
            ggaaaatttg attcagaaag ttataagatt tctggtggtc ttcatggggt tggagctagt
            ggaaaatttg attcagaaag ttataagatt tctggtggtc ttcatggggt tggagctagt
            ggaaaatttg attcagaaag ttataagatt tctggtggtc ttcatggggt tggagctagt
            GGAAAATTTG ATTCAGAAAG TTATAAGATT TCTGGTGGTC TTCATGGGGT TGGAGCTAGT
            GGAAAATTTG ATTCAGAAAG TTATAAGATT TCTGGTGGTC TTCATGGGGT TGGAGCTAGT
            GGAAAATTTG ATTCAGAAAG TTATAAGATT TCTGGTGGTC TTCATGGGGT TGGAGCTAGT
            ggaaaattcg attcagagac ttataagatt tctggtggtc ttcatggggt tggagctagt

            GTTGTTAATG CTTTATCTTT ATATGTTGAA GTTGAAGTTT ATAGAAACAA TATTCACTAT
            gttgttaatg ctttatcttt atatgttgaa gttgaagttt atagaaacaa tattcactat
            GTTGTTAATG CTTTATCTTT ATATGTTGAA GTTGAAGTTT ATAGAAACAA TATTCACTAT
            GTTGTTAATG CTTTATCTTT ATATGTTGAA GTTGAAGTTT ATAGAAACAA TATTCACTAT
            GTTGTTAATG CTTTATCTTT ATATGTTGAA GTTGAAGTTT ATAGAAACAA TATTCACTAT
            GTTGTTAATG CTTTATCTTT ATATGTTGAA GTTGAAGTTT ATAGAAACAA TATTCACTAT
            GTTGTTAATG CTTTATCTTT ATATGTTGAA GTTGAAGTTT ATAGAAACAA TATTCACTAT
            GTTGTTAATG CTTTATCTTT ATATGTTGAA GTTGAAGTTT ATAGAAACAA TATTCACTAT
            GTTGTTAATG CTTTATCTTT ATATGTTGAA GTTGAAGTTT ATAGAAACAA TATTCACTAT
            GTTGTTAATG CTTTATCTTT ATATGTTGAA GTTGAAGTTT ATAGAAACAA TATTCACTAT
            GTTGTTAATG CTTTATCTTT ATATGTTGAA GTTGAAGTTT ATAGAAACAA TATTCACTAT
            GTTGTTAATG CTTTATCTTT ATATGTTGAA GTTGAAGTTT ATAGAAACAA TATTCACTAT
            gttgttaatg ctttatcttt atatgttgaa gttgaagttt atagaaacaa tattcactat
            gttgttaatg ctttatcttt atatgttgaa gttgaagttt atagaaacaa tattcactat
            gttgttaatg ctttatcttt atatgttgaa gttgaagttt atagaaacaa tattcactat
            gttgttaatg ctttatcttt atatgttgaa gttgaagttt atagaaacaa tattcactat
            gttgttaatg ctttatcttt atatgttgaa gttgaagttt atagaaacaa tattcactat
            GTTGTTAATG CTTTATCTTT ATATGTTGAA GTTGAAGTTT ATAGAAACAA TATTCACTAT
            GTTGTTAATG CTTTATCTTT ATATGTTGAA GTTGAAGTTT ATAGAAACAA TATTCACTAT
            GTTGTTAATG CTTTATCTTT ATATGTTGAA GTTGAAGTTT ATAGAAACAA TATTCACTAT
            gttgttaatg ctttatcttt atatgttgaa gttgaagttt atagaaacaa tattcactat

            CATCAATTAT TTAGTGAAGG TGGAACTAAA GAATCAGAAT TACAGCAACT AGGTCACACT
            catcaattat ttagtgaagg tggaactaaa gaatcagaat tacagcaact aggtcacact
            CATCAATTAT TTAGTGAAGG TGGAACTAAA GAATCAGAAT TACAGCAACT AGGTCACACT
            CATCAATTAT TTAGTGAAGG TGGAACTAAA GAATCAGAAT TACAGCAACT AGGTCACACT
            CATCAATTAT TTAGTGAAGG TGGAACTAAA GAATCAGAAT TACAGCAACT AGGTCACACT
            CATCAATTAT TTAGTGAAGG TGGAACTAAA GAATCAGAAT TACAGCAACT AGGTCACACT
            CATCAATTAT TTAGTGAAGG TGGAACTAAA GAATCAGAAT TACAGCAACT AGGTCACACT
            CATCAATTAT TTAGTGAAGG TGGAACTAAA GAATCAGAAT TACAGCAACT AGGTCACACT
            CATCAATTAT TTAGTGAAGG TGGAACTAAA GAATCAGAAT TACAGCAACT AGGTCACACT
            CATCAATTAT TTAGTGAAGG TGGAACTAAA GAATCAGAAT TACAGCAACT AGGTCACACT
            CATCAATTAT TTAGTGAAGG TGGAACTAAA GAATCAGAAT TACAGCAACT AGGTCACACT
            CATCAATTAT TTAGTGAAGG TGGAACTAAA GAATCAGAAT TACAGCAACT AGGTCACACT
            catcaattat ttagtgaagg tggaactaaa gaatcagaat tacagcaact aggtcacact
            catcaattat ttagtgaagg tggaactaaa gaatcagaat tacagcaact aggtcacact
            catcaattat ttagtgaagg tggaactaaa gaatcagaat tacagcaact aggtcacact
            catcaattat ttagtgaagg tggaactaaa gaatcagaat tacagcaact aggtcacact
            catcaattat ttagtgaagg tggaactaaa gaatcagaat tacagcaact aggtcacact
            CATCAATTAT TTAGTGAAGG TGGAACTAAA GAATCAGAAT TACAGCAACT AGGTCACACT
            CATCAATTAT TTAGTGAAGG TGGAACTAAA GAATCAGAAT TACAGCAACT AGGTCACACT
            CATCAATTAT TTAGTGAAGG TGGAACTAAA GAATCAGAAT TACAGCAACT AGGTCACACT
            catcaattat ttagtgaagg tggaactaaa gaatcagaac tacaacaact aggtcacact

            GATTTAAGAG GAACAAAAGT TAAATTCAAA CCAGATCCAG AAATTTTTAA AGAAACTGTA
            gatttaagag gaacaaaagt taaattcaaa ccagatccag aaatttttaa agaaactgta
            GATTTAAGAG GAACAAAAGT TAAATTCAAA CCAGATCCAG AAATTTTTAA AGAAACTGTA
            GATTTAAGAG GAACAAAAGT TAAATTCAAA CCAGATCCAG AAATTTTTAA AGAAACTGTA
            GATTTAAGAG GAACAAAAGT TAAATTCAAA CCAGATCCAG AAATTTTTAA AGAAACTGTA
            GATTTAAGAG GAACAAAAGT TAAATTCAAA CCAGATCCAG AAATTTTTAA AGAAACTGTA
            GATTTAAGAG GAACAAAAGT TAAATTCAAA CCAGATCCAG AAATTTTTAA AGAAACTGTA
            GATTTAAGAG GAACAAAAGT TAAATTCAAA CCAGATCCAG AAATTTTTAA AGAAACTGTA
            GATTTAAGAG GAACAAAAGT TAAATTCAAA CCAGATCCAG AAATTTTTAA AGAAACTGTA
            GATTTAAGAG GAACAAAAGT TAAATTCAAA CCAGATCCAG AAATTTTTAA AGAAACTGTA
            GATTTAAGAG GAACAAAAGT TAAATTCAAA CCAGATCCAG AAATTTTTAA AGAAACTGTA
            GATTTAAGAG GAACAAAAGT TAAATTCAAA CCAGATCCAG AAATTTTTAA AGAAACTGTA
            gatttaagag gaacaaaagt taaattcaaa ccagatccag aaatttttaa agaaactgta
            gatttaagag gaacaaaagt taaattcaaa ccagatccag aaatttttaa agaaactgta
            gatttaagag gaacaaaagt taaattcaaa ccagatccag aaatttttaa agaaactgta
            gatttaagag gaacaaaagt taaattcaaa ccagatccag aaatttttaa agaaactgta
            gatttaagag gaacaaaagt taaattcaaa ccagatccag aaatttttaa agaaactgta
            GATTTAAGAG GAACAAAAGT TAAATTCAAA CCAGATCCAG AAATTTTTAA AGAAACTGTA
            GATTTAAGAG GAACAAAAGT TAAATTCAAA CCAGATCCAG AAATTTTTAA AGAAACTGTA
            GATTTAAGAG GAACAAAAGT TAAATTCAAA CCAGATCCAG AAATTTTTAA AGAAACTGTA
            gatttaagag gaacaaaagt taaatttaaa ccagatccag aaatttttaa agaaactgta

            GTATTTGATT ATGAAGTTAT TAAAAATAAA GTTAAGCAGT TAGCATTTTT AAATAAAGGT
            gtatttgatt atgaagttat taaaaataaa gttaagcagt tagcattttt aaataaaggt
            GTATTTGATT ATGAAGTTAT TAAAAATAAA GTTAAGCAGT TAGCATTTTT AAATAAAGGT
            GTATTTGATT ATGAAGTTAT TAAAAATAAA GTTAAGCAGT TAGCATTTTT AAATAAAGGT
            GTATTTGATT ATGAAGTTAT TAAAAATAAA GTTAAGCAGT TAGCATTTTT AAATAAAGGT
            GTATTTGATT ATGAAGTTAT TAAAAATAAA GTTAAGCAGT TAGCATTTTT AAATAAAGGT
            GTATTTGATT ATGAAGTTAT TAAAAATAAA GTTAAGCAGT TAGCATTTTT AAATAAAGGT
            GTATTTGATT ATGAAGTTAT TAAAAATAAA GTTAAGCAGT TAGCATTTTT AAATAAAGGT
            GTATTTGATT ATGAAGTTAT TAAAAATAAA GTTAAGCAGT TAGCATTTTT AAATAAAGGT
            GTATTTGATT ATGAAGTTAT TAAAAATAAA GTTAAGCAGT TAGCATTTTT AAATAAAGGT
            GTATTTGATT ATGAAGTTAT TAAAAATAAA GTTAAGCAGT TAGCATTTTT AAATAAAGGT
            GTATTTGATT ATGAAGTTAT TAAAAATAAA GTTAAGCAGT TAGCATTTTT AAATAAAGGT
            gtatttgatt atgaagttat taaaaataaa gttaagcagt tagcattttt aaataaaggt
            gtatttgatt atgaagttat taaaaataaa gttaagcagt tagcattttt aaataaaggt
            gtatttgatt atgaagttat taaaaataaa gttaagcagt tagcattttt aaataaaggt
            gtatttgatt atgaagttat taaaaataaa gttaagcagt tagcattttt aaataaaggt
            gtatttgatt atgaagttat taaaaataaa gttaagcagt tagcattttt aaataaaggt
            GTATTTGATT ATGAAGTTAT TAAAAATAAA GTTAAGCAGT TAGCATTTTT AAATAAAGGT
            GTATTTGATT ATGAAGTTAT TAAAAATAAA GTTAAGCAGT TAGCATTTTT AAATAAAGGT
            GTATTTGATT ATGAAGTTAT TAAAAATAAA GTTAAGCAGT TAGCATTTTT AAATAAAGGT
            gtatttgatt atgaaattat taaaaataaa gttaaacaat tagctttttt aaataaaggt

            TTAAAAATTA CTTTAACTGA TGAAAGAATT GAGAAAACAG TTGAATACTT ATTTTTAAAT
            ttaaaaatta ctttaactga tgaaagaatt gagaaaacag ttgaatactt atttttaaat
            TTAAAAATTA CTTTAACTGA TGAAAGAATT GAGAAAACAG TTGAATACTT ATTTTTAAAT
            TTAAAAATTA CTTTAACTGA TGAAAGAATT GAGAAAACAG TTGAATACTT ATTTTTAAAT
            TTAAAAATTA CTTTAACTGA TGAAAGAATT GAGAAAACAG TTGAATACTT ATTTTTAAAT
            TTAAAAATTA CTTTAACTGA TGAAAGAATT GAGAAAACAG TTGAATACTT ATTTTTAAAT
            TTAAAAATTA CTTTAACTGA TGAAAGAATT GAGAAAACAG TTGAATACTT ATTTTTAAAT
            TTAAAAATTA CTTTAACTGA TGAAAGAATT GAGAAAACAG TTGAATACTT ATTTTTAAAT
            TTAAAAATTA CTTTAACTGA TGAAAGAATT GAGAAAACAG TTGAATACTT ATTTTTAAAT
            TTAAAAATTA CTTTAACTGA TGAAAGAATT GAGAAAACAG TTGAATACTT ATTTTTAAAT
            TTAAAAATTA CTTTAACTGA TGAAAGAATT GAGAAAACAG TTGAATACTT ATTTTTAAAT
            TTAAAAATTA CTTTAACTGA TGAAAGAATT GAGAAAACAG TTGAATACTT ATTTTTAAAT
            ttaaaaatta ctttaactga tgaaagaatt gagaaaacag ttgaatactt atttttaaat
            ttaaaaatta ctttaactga tgaaagaatt gagaaaacag ttgaatactt atttttaaat
            ttaaaaatta ctttaactga tgaaagaatt gagaaaacag ttgaatactt atttttaaat
            ttaaaaatta ctttaactga tgaaagaatt gagaaaacag ttgaatactt atttttaaat
            ttaaaaatta ctttaactga tgaaagaatt gagaaaacag ttgaatactt atttttaaat
            TTAAAAATTA CTTTAACTGA TGAAAGAATT GAGAAAACAG TTGAATACTT ATTTTTAAAT
            TTAAAAATTA CTTTAACTGA TGAAAGAATT GAGAAAACAG TTGAATACTT ATTTTTAAAT
            TTAAAAATTA CTTTAACTGA TGAAAGAATT GAGAAAACAG TTGAATACTT ATTTTTAAAT
            ttaaaaatca ctttaactga tgaaagaata gaaaaaacag ttgaatattt atttttaaat

            GGGATCTTAG ACTATATTAA AGAAAAAAAT GAAACTAAAA ATAAAATAAA CCCAAATATT
            gggatcttag actatattaa agaaaaaaat gaaactaaaa ataaaataaa cccaaatatt
            GGGATCTTAG ACTATATTAA AGAAAAAAAT GAAACTAAAA ATAAAATAAA CCCAAATATT
            GGGATCTTAG ACTATATTAA AGAAAAAAAT GAAACTAAAA ATAAAATAAA CCCAAATATT
            GGGATCTTAG ACTATATTAA AGAAAAAAAT GAAACTAAAA ATAAAATAAA CCCAAATATT
            GGGATCTTAG ACTATATTAA AGAAAAAAAT GAAACTAAAA ATAAAATAAA CCCAAATATT
            GGGATCTTAG ACTATATTAA AGAAAAAAAT GAAACTAAAA ATAAAATAAA CCCAAATATT
            GGGATCTTAG ACTATATTAA AGAAAAAAAT GAAACTAAAA ATAAAATAAA CCCAAATATT
            GGGATCTTAG ACTATATTAA AGAAAAAAAT GAAACTAAAA ATAAAATAAA CCCAAATATT
            GGGATCTTAG ACTATATTAA AGAAAAAAAT GAAACTAAAA ATAAAATAAA CCCAAATATT
            GGGATCTTAG ACTATATTAA AGAAAAAAAT GAAACTAAAA ATAAAATAAA CCCAAATATT
            GGGATCTTAG ACTATATTAA AGAAAAAAAT GAAACTAAAA ATAAAATAAA CCCAAATATT
            gggatcttag actatattaa agaaaaaaat gaaactaaaa ataaaataaa cccaaatatt
            gggatcttag actatattaa agaaaaaaat gaaactaaaa ataaaataaa cccaaatatt
            gggatcttag actatattaa agaaaaaaat gaaactaaaa ataaaataaa cccaaatatt
            gggatcttag actatattaa agaaaaaaat gaaactaaaa ataaaataaa cccaaatatt
            gggatcttag actatattaa agaaaaaaat gaaactaaaa ataaaataaa cccaaatatt
            GGGATCTTAG ACTATATTAA AGAAAAAAAT GAAACTAAAA ATAAAATAAA CCCAAATATT
            GGGATCTTAG ACTATATTAA AGAAAAAAAT GAAACTAAAA ATAAAATAAA CCCAAATATT
            GGGATCTTAG ACTATATTAA AGAAAAAAAT GAAACTAAAA ATAAAATAAA CCCAAATATT
            ggaattttag actatattaa agaaaaaaat gaaactaaaa ataaaataaa tccaaatatt

            TTTTATGTAG ATTCAAAATA TGAAGACATT GAAGTTGAAA TGGCACTTCA ATATAATTCT
            ttttatgtag attcaaaata tgaagacatt gaagttgaaa tggcacttca atataattct
            TTTTATGTAG ATTCAAAATA TGAAGACATT GAAGTTGAAA TGGCACTTCA ATATAATTCT
            TTTTATGTAG ATTCAAAATA TGAAGACATT GAAGTTGAAA TGGCACTTCA ATATAATTCT
            TTTTATGTAG ATTCAAAATA TGAAGACATT GAAGTTGAAA TGGCACTTCA ATATAATTCT
            TTTTATGTAG ATTCAAAATA TGAAGACATT GAAGTTGAAA TGGCACTTCA ATATAATTCT
            TTTTATGTAG ATTCAAAATA TGAAGACATT GAAGTTGAAA TGGCACTTCA ATATAATTCT
            TTTTATGTAG ATTCAAAATA TGAAGACATT GAAGTTGAAA TGGCACTTCA ATATAATTCT
            TTTTATGTAG ATTCAAAATA TGAAGACATT GAAGTTGAAA TGGCACTTCA ATATAATTCT
            TTTTATGTAG ATTCAAAATA TGAAGACATT GAAGTTGAAA TGGCACTTCA ATATAATTCT
            TTTTATGTAG ATTCAAAATA TGAAGACATT GAAGTTGAAA TGGCACTTCA ATATAATTCT
            TTTTATGTAG ATTCAAAATA TGAAGACATT GAAGTTGAAA TGGCACTTCA ATATAATTCT
            ttttatgtag attcaaaata tgaagacatt gaagttgaaa tggcacttca atataattct
            ttttatgtag attcaaaata tgaagacatt gaagttgaaa tggcacttca atataattct
            ttttatgtag attcaaaata tgaagacatt gaagttgaaa tggcacttca atataattct
            ttttatgtag attcaaaata tgaagacatt gaagttgaaa tggcacttca atataattct
            ttttatgtag attcaaaata tgaagacatt gaagttgaaa tggcacttca atataattct
            TTTTATGTAG ATTCAAAATA TGAAGACATT GAAGTTGAAA TGGCACTTCA ATATAATTCT
            TTTTATGTAG ATTCAAAATA TGAAGACATT GAAGTTGAAA TGGCACTTCA ATATAATTCT
            TTTTATGTAG ATTCAAAATA TGAAGACATT GAAGTTGAAA TGGCACTTCA ATATAATTCT
            ttttatgtag attcaaaata tgaagacatt gaagttgaaa tggcacttca atataattct

            GATTATCAAG AAAATATCAT TACTTTTGTA AATAATATTA ATACTCATGA GGGTGGAACT
            gattatcaag aaaatatcat tacttttgta aataatatta atactcatga gggtggaact
            GATTATCAAG AAAATATCAT TACTTTTGTA AATAATATTA ATACTCATGA GGGTGGAACT
            GATTATCAAG AAAATATCAT TACTTTTGTA AATAATATTA ATACTCATGA GGGTGGAACT
            GATTATCAAG AAAATATCAT TACTTTTGTA AATAATATTA ATACTCATGA GGGTGGAACT
            GATTATCAAG AAAATATCAT TACTTTTGTA AATAATATTA ATACTCATGA GGGTGGAACT
            GATTATCAAG AAAATATCAT TACTTTTGTA AATAATATTA ATACTCATGA GGGTGGAACT
            GATTATCAAG AAAATATCAT TACTTTTGTA AATAATATTA ATACTCATGA GGGTGGAACT
            GATTATCAAG AAAATATCAT TACTTTTGTA AATAATATTA ATACTCATGA GGGTGGAACT
            GATTATCAAG AAAATATCAT TACTTTTGTA AATAATATTA ATACTCATGA GGGTGGAACT
            GATTATCAAG AAAATATCAT TACTTTTGTA AATAATATTA ATACTCATGA GGGTGGAACT
            GATTATCAAG AAAATATCAT TACTTTTGTA AATAATATTA ATACTCATGA GGGTGGAACT
            gattatcaag aaaatatcat tacttttgta aataatatta atactcatga gggtggaact
            gattatcaag aaaatatcat tacttttgta aataatatta atactcatga gggtggaact
            gattatcaag aaaatatcat tacttttgta aataatatta atactcatga gggtggaact
            gattatcaag aaaatatcat tacttttgta aataatatta atactcatga gggtggaact
            gattatcaag aaaatatcat tacttttgta aataatatta atactcatga gggtggaact
            GATTATCAAG AAAATATCAT TACTTTTGTA AATAATATTA ATACTCATGA GGGTGGAACT
            GATTATCAAG AAAATATCAT TACTTTTGTA AATAATATTA ATACTCATGA GGGTGGAACT
            GATTATCAAG AAAATATCAT TACTTTTGTA AATAATATTA ATACTCATGA GGGTGGAACT
            gattatcaag aaaatattat tacttttgta aataatatta atactcatga gggtggaact

            CATGAAGATG GTCTAAAACA AGCTCTAATT AGAGATATTA ACAGATATGC TGATACAGTA
            catgaagatg gtctaaaaca agttctaatt agagatatta acagatatgc tgatacagta
            CATGAAGATG GTCTAAAACA AGCTCTAATT AGAGATATTA ACAGATATGC TGATACAGTA
            CATGAAGATG GTCTAAAACA AGCTCTAATT AGAGATATTA ACAGATATGC TGATACAGTA
            CATGAAGATG GTCTAAAACA AGCTCTAATT AGAGATATTA ACAGATATGC TGATACAGTA
            CATGAAGATG GTCTAAAACA AGCTCTAATT AGAGATATTA ACAGATATGC TGATACAGTA
            CATGAAGATG GTCTAAAACA AGCTCTAATT AGAGATATTA ACAGATATGC TGATACAGTA
            CATGAAGATG GTCTAAAACA AGCTCTAATT AGAGATATTA ACAGATATGC TGATACAGTA
            CATGAAGATG GTCTAAAACA AGCTCTAATT AGAGATATTA ACAGATATGC TGATACAGTA
            CATGAAGATG GTCTAAAACA AGCTCTAATT AGAGATATTA ACAGATATGC TGATACAGTA
            CATGAAGATG GTCTAAAACA AGCTCTAATT AGAGATATTA ACAGATATGC TGATACAGTA
            CATGAAGATG GTCTAAAACA AGCTCTAATT AGAGATATTA ACAGATATGC TGATACAGTA
            catgaagatg gtctaaaaca agctctaatt agagatatta acagatatgc tgatacagta
            catgaagatg gtctaaaaca agctctaatt agagatatta acagatatgc tgatacagta
            catgaagatg gtctaaaaca agctctaatt agagatatta acagatatgc tgatacagta
            catgaagatg gtctaaaaca agctctaatt agagatatta acagatatgc tgatacagta
            catgaagatg gtctaaaaca agctctaatt agagatatta acagatatgc tgatacagta
            CATGAAGATG GTCTAAAACA AGCTCTAATT AGAGATATTA ACAGATATGC TGATACAGTA
            CATGAAGATG GTCTAAAACA AGCTCTAATT AGAGATATTA ACAGATATGC TGATACAGTA
            CATGAAGATG GTCTAAAACA AGCTCTAATT AGAGATATTA ACAGATATGC TGATACAGTA
            catgaagatg gtctaaaaca agctttaatt agagatatta atagatatgc tgatacagta

            ATAAAAAATA ACAAAACCCC TTCTAAATTC TCTTGAGATG ATATTAAAGA AGGTATGATG
            ataaaaaata acaaaacccc ttctaaattc tcttgagatg atattaaaga aggtatgatg
            ATAAAAAATA ACAAAACCCC TTCTAAATTC TCTTGAGATG ATATTAAAGA AGGTATGATG
            ATAAAAAATA ACAAAACCCC TTCTAAATTC TCTTGAGATG ATATTAAAGA AGGTATGATG
            ATAAAAAATA ACAAAACCCC TTCTAAATTC TCTTGAGATG ATATTAAAGA AGGTATGATG
            ATAAAAAATA ACAAAACCCC TTCTAAATTC TCTTGAGATG ATATTAAAGA AGGTATGATG
            ATAAAAAATA ACAAAACCCC TTCTAAATTC TCTTGAGATG ATATTAAAGA AGGTATGATG
            ATAAAAAATA ACAAAACCCC TTCTAAATTC TCTTGAGATG ATATTAAAGA AGGTATGATG
            ATAAAAAATA ACAAAACCCC TTCTAAATTC TCTTGAGATG ATATTAAAGA AGGTATGATG
            ATAAAAAATA ACAAAACCCC TTCTAAATTC TCTTGAGATG ATATTAAAGA AGGTATGATG
            ATAAAAAATA ACAAAACCCC TTCTAAATTC TCTTGAGATG ATATTAAAGA AGGTATGATG
            ATAAAAAATA ACAAAACCCC TTCTAAATTC TCTTGAGATG ATATTAAAGA AGGTATGATG
            ataaaaaata acaaaacccc ttctaaattc tcttgagatg atattaaaga aggtatgatg
            ataaaaaata acaaaacccc ttctaaattc tcttgagatg atattaaaga aggtatgatg
            ataaaaaata acaaaacccc ttctaaattc tcttgagatg atattaaaga aggtatgatg
            ataaaaaata acaaaacccc ttctaaattc tcttgagatg atattaaaga aggtatgatg
            ataaaaaata acaaaacccc ttctaaattc tcttgagatg atattaaaga aggtatgatg
            ATAAAAAATA ACAAAACCCC TTCTAAATTC TCTTGAGATG ATATTAAAGA AGGTATGATG
            ATAAAAAATA ACAAAACCCC TTCTAAATTC TCTTGAGATG ATATTAAAGA AGGTATGATG
            ATAAAAAATA ACAAAACCCC TTCTAAATTC TCTTGAGATG ATATTAAAGA AGGTATGATG
            ataaaaaata acaaaactcc ttctaaattt tcttgagacg atattaaaga aggtatgatg

            TGTATTTTAT CAGTTAGACA TACAGATCCA CAATACGAAG GTCAAACTAA AACTAAATTA
            tgtattttat cagttagaca tacagatcca caatacgaag gtcaaactaa aactaaatta
            TGTATTTTAT CAGTTAGACA TACAGATCCA CAATACGAAG GTCAAACTAA AACTAAATTA
            TGTATTTTAT CAGTTAGACA TACAGATCCA CAATACGAAG GTCAAACTAA AACTAAATTA
            TGTATTTTAT CAGTTAGACA TACAGATCCA CAATACGAAG GTCAAACTAA AACTAAATTA
            TGTATTTTAT CAGTTAGACA TACAGATCCA CAATACGAAG GTCAAACTAA AACTAAATTA
            TGTATTTTAT CAGTTAGACA TACAGATCCA CAATACGAAG GTCAAACTAA AACTAAATTA
            TGTATTTTAT CAGTTAGACA TACAGATCCA CAATACGAAG GTCAAACTAA AACTAAATTA
            TGTATTTTAT CAGTTAGACA TACAGATCCA CAATACGAAG GTCAAACTAA AACTAAATTA
            TGTATTTTAT CAGTTAGACA TACAGATCCA CAATACGAAG GTCAAACTAA AACTAAATTA
            TGTATTTTAT CAGTTAGACA TACAGATCCA CAATACGAAG GTCAAACTAA AACTAAATTA
            TGTATTTTAT CAGTTAGACA TACAGATCCA CAATACGAAG GTCAAACTAA AACTAAATTA
            tgtattttat cagttagaca tacagatcca caatacgaag gtcaaactaa aactaaatta
            tgtattttat cagttagaca tacagatcca caatacgaag gtcaaactaa aactaaatta
            tgtattttat cagttagaca tacagatcca caatacgaag gtcaaactaa aactaaatta
            tgtattttat cagttagaca tacagatcca caatacgaag gtcaaactaa aactaaatta
            tgtattttat cagttagaca tacagatcca caatacgaag gtcaaactaa aactaaatta
            TGTATTTTAT CAGTTAGACA TACAGATCCA CAATACGAAG GTCAAACTAA AACTAAATTA
            TGTATTTTAT CAGTTAGACA TACAGATCCA CAATACGAAG GTCAAACTAA AACTAAATTA
            TGTATTTTAT CAGTTAGACA TACAGATCCA CAATACGAAG GTCAAACTAA AACTAAATTA
            tgtattttat cagttagaca tactgatcca caatatgaag gacaaactaa aactaaacta

            TCTAACCCCG ATGCTAAAGA AGCAGTTAAT ATAATCATTG GAAATGCTTT TGAAGAATTC
            tctaaccccg atgctaaaga agcagttaat ataatcattg gaaatgcttt tgaagaattc
            TCTAACCCCG ATGCTAAAGA AGCAGTTAAT ATAATCATTG GAAATGCTTT TGAAGAATTC
            TCTAACCCCG ATGCTAAAGA AGCAGTTAAT ATAATCATTG GAAATGCTTT TGAAGAATTC
            TCTAACCCCG ATGCTAAAGA AGCAGTTAAT ATAATCATTG GAAATGCTTT TGAAGAATTC
            TCTAACCCCG ATGCTAAAGA AGCAGTTAAT ATAATCATTG GAAATGCTTT TGAAGAATTC
            TCTAACCCCG ATGCTAAAGA AGCAGTTAAT ATAATCATTG GAAATGCTTT TGAAGAATTC
            TCTAACCCCG ATGCTAAAGA AGCAGTTAAT ATAATCATTG GAAATGCTTT TGAAGAATTC
            TCTAACCCCG ATGCTAAAGA AGCAGTTAAT ATAATCATTG GAAATGCTTT TGAAGAATTC
            TCTAACCCCG ATGCTAAAGA AGCAGTTAAT ATAATCATTG GAAATGCTTT TGAAGAATTC
            TCTAACCCCG ATGCTAAAGA AGCAGTTAAT ATAATCATTG GAAATGCTTT TGAAGAATTC
            TCTAACCCCG ATGCTAAAGA AGCAGTTAAT ATAATCATTG GAAATGCTTT TGAAGAATTC
            tctaaccccg atgctaaaga agcagttaat ataatcattg gaaatgcttt tgaagaattc
            tctaaccccg atgctaaaga agcagttaat ataatcattg gaaatgcttt tgaagaattc
            tctaaccccg atgctaaaga agcagttaat ataatcattg gaaatgcttt tgaagaattc
            tctaaccccg atgctaaaga agcagttaat ataatcattg gaaatgcttt tgaagaattc
            tctaaccccg atgctaaaga agcagttaat ataatcattg gaaatgcttt tgaagaattc
            TCTAACCCCG ATGCTAAAGA AGCAGTTAAT ATAATCATTG GAAATGCTTT TGAAGAATTC
            TCTAACCCCG ATGCTAAAGA AGCAGTTAAT ATAATCATTG GAAATGCTTT TGAAGAATTC
            TCTAACCCCG ATGCTAAAGA AGCAGTTAAT ATAATCATTG GAAATGCTTT TGAAGAATTC
            tctaaccctg atgctaaaga agcagttaat ataatcattg gaaatgcttt tgaagaattc

            TTATTAAAAT CACCAGAAGA TGCTAAAGCT ATTTTAGATA AAAACGTTAA TGCTCAAAAA
            ttattaaaat caccagaaga tgctaaagct attttagata aaaacgttaa tgctcaaaaa
            TTATTAAAAT CACCAGAAGA TGCTAAAGCT ATTTTAGATA AAAACGTTAA TGCTCAAAAA
            TTATTAAAAT CACCAGAAGA TGCTAAAGCT ATTTTAGATA AAAACGTTAA TGCTCAAAAA
            TTATTAAAAT CACCAGAAGA TGCTAAAGCT ATTTTAGATA AAAACGTTAA TGCTCAAAAA
            TTATTAAAAT CACCAGAAGA TGCTAAAGCT ATTTTAGATA AAAACGTTAA TGCTCAAAAA
            TTATTAAAAT CACCAGAAGA TGCTAAAGCT ATTTTAGATA AAAACGTTAA TGCTCAAAAA
            TTATTAAAAT CACCAGAAGA TGCTAAAGCT ATTTTAGATA AAAACGTTAA TGCTCAAAAA
            TTATTAAAAT CACCAGAAGA TGCTAAAGCT ATTTTAGATA AAAACGTTAA TGCTCAAAAA
            TTATTAAAAT CACCAGAAGA TGCTAAAGCT ATTTTAGATA AAAACGTTAA TGCTCAAAAA
            TTATTAAAAT CACCAGAAGA TGCTAAAGCT ATTTTAGATA AAAACGTTAA TGCTCAAAAA
            TTATTAAAAT CACCAGAAGA TGCTAAAGCT ATTTTAGATA AAAACGTTAA TGCTCAAAAA
            ttattaaaat caccagaaga tgctaaagct attttagata aaaacgttaa tgctcaaaaa
            ttattaaaat caccagaaga tgctaaagct attttagata aaaacgttaa tgctcaaaaa
            ttattaaaat caccagaaga tgctaaagct attttagata aaaacgttaa tgctcaaaaa
            ttattaaaat caccagaaga tgctaaagct attttagata aaaacgttaa tgctcaaaaa
            ttattaaaat caccagaaga tgctaaagct attttagata aaaacgttaa tgctcaaaaa
            TTATTAAAAT CACCAGAAGA TGCTAAAGCT ATTTTAGATA AAAACGTTAA TGCTCAAAAA
            TTATTAAAAT CACCAGAAGA TGCTAAAGCT ATTTTAGATA AAAACGTTAA TGCTCAAAAA
            TTATTAAAAT CACCAGAAGA TGCTAAAGCT ATTTTAGATA AAAACGTTAA TGCTCAAAAA
            ttattaaaat caccagaaga tgctaaagct attttagata aaaacgttaa tgctcaaaag

            GCAAGAATTG CAGCTCAAAA AGCAAGAGAA GAAACTAGAA GAAAATCTGC ACTAGATTCG
            gcaagaattg cagctcaaaa agcaagagaa gaaactagaa gaaaatctgc actagattcg
            GCAAGAATTG CAGCTCAAAA AGCAAGAGAA GAAACTAGAA GAAAATCTGC ACTAGATTCG
            GCAAGAATTG CAGCTCAAAA AGCAAGAGAA GAAACTAGAA GAAAATCTGC ACTAGATTCG
            GCAAGAATTG CAGCTCAAAA AGCAAGAGAA GAAACTAGAA GAAAATCTGC ACTAGATTCG
            GCAAGAATTG CAGCTCAAAA AGCAAGAGAA GAAACTAGAA GAAAATCTGC ACTAGATTCG
            GCAAGAATTG CAGCTCAAAA AGCAAGAGAA GAAACTAGAA GAAAATCTGC ACTAGATTCG
            GCAAGAATTG CAGCTCAAAA AGCAAGAGAA GAAACTAGAA GAAAATCTGC ACTAGATTCG
            GCAAGAATTG CAGCTCAAAA AGCAAGAGAA GAAACTAGAA GAAAATCTGC ACTAGATTCG
            GCAAGAATTG CAGCTCAAAA AGCAAGAGAA GAAACTAGAA GAAAATCTGC ACTAGATTCG
            GCAAGAATTG CAGCTCAAAA AGCAAGAGAA GAAACTAGAA GAAAATCTGC ACTAGATTCG
            GCAAGAATTG CAGCTCAAAA AGCAAGAGAA GAAACTAGAA GAAAATCTGC ACTAGATTCG
            gcaagaattg cagctcaaaa agcaagagaa gaaactagaa gaaaatctgc actagattcg
            gcaagaattg cagctcaaaa agcaagagaa gaaactagaa gaaaatctgc actagattcg
            gcaagaattg cagctcaaaa agcaagagaa gaaactagaa gaaaatctgc actagattcg
            gcaagaattg cagctcaaaa agcaagagaa gaaactagaa gaaaatctgc actagattcg
            gcaagaattg cagctcaaaa agcaagagaa gaaactagaa gaaaatctgc actagattcg
            GCAAGAATTG CAGCTCAAAA AGCAAGAGAA GAAACTAGAA GAAAATCTGC ACTAGATTCG
            GCAAGAATTG CAGCTCAAAA AGCAAGAGAA GAAACTAGAA GAAAATCTGC ACTAGATTCG
            GCAAGAATTG CAGCTCAAAA AGCAAGAGAA GAAACTAGAA GAAAATCTGC ACTAGATTCG
            gcaagaattg cagctcaaaa agcaagagaa gaaactagaa gaaaatctgc attagattca

            TTTTCATTAC CAGGTAAGTT AGCAGATTGT GAAACCAAAG ATTCAAGCAT AGCTGAACTT
            ttttcattac caggtaagtt agcagattgt gaaaccaaag attcaagcat agctgaactt
            TTTTCATTAC CAGGTAAGTT AGCAGATTGT GAAACCAAAG ATTCAAGCAT AGCTGAACTT
            TTTTCATTAC CAGGTAAGTT AGCAGATTGT GAAACCAAAG ATTCAAGCAT AGCTGAACTT
            TTTTCATTAC CAGGTAAGTT AGCAGATTGT GAAACCAAAG ATTCAAGCAT AGCTGAACTT
            TTTTCATTAC CAGGTAAGTT AGCAGATTGT GAAACCAAAG ATTCAAGCAT AGCTGAACTT
            TTTTCATTAC CAGGTAAGTT AGCAGATTGT GAAACCAAAG ATTCAAGCAT AGCTGAACTT
            TTTTCATTAC CAGGTAAGTT AGCAGATTGT GAAACCAAAG ATTCAAGCAT AGCTGAACTT
            TTTTCATTAC CAGGTAAGTT AGCAGATTGT GAAACCAAAG ATTCAAGCAT AGCTGAACTT
            TTTTCATTAC CAGGTAAGTT AGCAGATTGT GAAACCAAAG ATTCAAGCAT AGCTGAACTT
            TTTTCATTAC CAGGTAAGTT AGCAGATTGT GAAACCAAAG ATTCAAGCAT AGCTGAACTT
            TTTTCATTAC CAGGTAAGTT AGCAGATTGT GAAACCAAAG ATTCAAGCAT AGCTGAACTT
            ttttcattac caggtaagtt agcagattgt gaaaccaaag attcaagcat agctgaactt
            ttttcattac caggtaagtt agcagattgt gaaaccaaag attcaagcat agctgaactt
            ttttcattac caggtaagtt agcagattgt gaaaccaaag attcaagcat agctgaactt
            ttttcattac caggtaagtt agcagattgt gaaaccaaag attcaagcat agctgaactt
            ttttcattac caggtaagtt agcagattgt gaaaccaaag attcaagcat agctgaactt
            TTTTCATTAC CAGGTAAGTT AGCAGATTGT GAAACCAAAG ATTCAAGCAT AGCTGAACTT
            TTTTCATTAC CAGGTAAGTT AGCAGATTGT GAAACCAAAG ATTCAAGCAT AGCTGAACTT
            TTTTCATTAC CAGGTAAGTT AGCAGATTGT GAAACCAAAG ATTCAAGCAT AGCTGAACTT
            ttctcattac caggtaagtt ggcagattgt gaaactaaag attcgagcat agctgaactt

            TATTTAGTTG AGGGAGATTC AGCTGGCGGT AGTGCTAAAA CTGGAAGAAA TAGAAAATTT
            tatttagttg agggagattc agctggcggt agtgctaaaa ctggaagaaa tagaaaattt
            TATTTAGTTG AGGGAGATTC AGCTGGCGGT AGTGCTAAAA CTGGAAGAAA TAGAAAATTT
            TATTTAGTTG AGGGAGATTC AGCTGGCGGT AGTGCTAAAA CTGGAAGAAA TAGAAAATTT
            TATTTAGTTG AGGGAGATTC AGCTGGCGGT AGTGCTAAAA CTGGAAGAAA TAGAAAATTT
            TATTTAGTTG AGGGAGATTC AGCTGGCGGT AGTGCTAAAA CTGGAAGAAA TAGAAAATTT
            TATTTAGTTG AGGGAGATTC AGCTGGCGGT AGTGCTAAAA CTGGAAGAAA TAGAAAATTT
            TATTTAGTTG AGGGAGATTC AGCTGGCGGT AGTGCTAAAA CTGGAAGAAA TAGAAAATTT
            TATTTAGTTG AGGGAGATTC AGCTGGCGGT AGTGCTAAAA CTGGAAGAAA TAGAAAATTT
            TATTTAGTTG AGGGAGATTC AGCTGGCGGT AGTGCTAAAA CTGGAAGAAA TAGAAAATTT
            TATTTAGTTG AGGGAGATTC AGCTGGCGGT AGTGCTAAAA CTGGAAGAAA TAGAAAATTT
            TATTTAGTTG AGGGAGATTC AGCTGGCGGT AGTGCTAAAA CTGGAAGAAA TAGAAAATTT
            tatttagttg agggagattc agctggcggt agtgctaaaa ctggaagaaa tagaaaattt
            tatttagttg agggagattc agctggcggt agtgctaaaa ctggaagaaa tagaaaattt
            tatttagttg agggagattc agctggcggt agtgctaaaa ctggaagaaa tagaaaattt
            tatttagttg agggagattc agctggcggt agtgctaaaa ctggaagaaa tagaaaattt
            tatttagttg agggagattc agctggcggt agtgctaaaa ctggaagaaa tagaaaattt
            TATTTAGTTG AGGGAGATTC AGCTGGCGGT AGTGCTAAAA CTGGAAGAAA TAGAAAATTT
            TATTTAGTTG AGGGAGATTC AGCTGGCGGT AGTGCTAAAA CTGGAAGAAA TAGAAAATTT
            TATTTAGTTG AGGGAGATTC AGCTGGCGGT AGTGCTAAAA CTGGAAGAAA TAGAAAATTT
            tatttagttg agggagattc agctggtggt agtgctaaaa ctggaagaaa tagaaaattc

            CAAGCTATTT TACCTTTAAG AGGTAAAGTA TTAAATGTTG AAAGAGTAAC TGAAGCTAGA
            caagctattt tacctttaag aggtaaagta ttaaatgttg aaagagtaac tgaagctaga
            CAAGCTATTT TACCTTTAAG AGGTAAAGTA TTAAATGTTG AAAGAGTAAC TGAAGCTAGA
            CAAGCTATTT TACCTTTAAG AGGTAAAGTA TTAAATGTTG AAAGAGTAAC TGAAGCTAGA
            CAAGCTATTT TACCTTTAAG AGGTAAAGTA TTAAATGTTG AAAGAGTAAC TGAAGCTAGA
            CAAGCTATTT TACCTTTAAG AGGTAAAGTA TTAAATGTTG AAAGAGTAAC TGAAGCTAGA
            CAAGCTATTT TACCTTTAAG AGGTAAAGTA TTAAATGTTG AAAGAGTAAC TGAAGCTAGA
            CAAGCTATTT TACCTTTAAG AGGTAAAGTA TTAAATGTTG AAAGAGTAAC TGAAGCTAGA
            CAAGCTATTT TACCTTTAAG AGGTAAAGTA TTAAATGTTG AAAGAGTAAC TGAAGCTAGA
            CAAGCTATTT TACCTTTAAG AGGTAAAGTA TTAAATGTTG AAAGAGTAAC TGAAGCTAGA
            CAAGCTATTT TACCTTTAAG AGGTAAAGTA TTAAATGTTG AAAGAGTAAC TGAAGCTAGA
            CAAGCTATTT TACCTTTAAG AGGTAAAGTA TTAAATGTTG AAAGAGTAAC TGAAGCTAGA
            caagctattt tacctttaag aggtaaagta ttaaatgttg aaagagtaac tgaagctaga
            caagctattt tacctttaag aggtaaagta ttaaatgttg aaagagtaac tgaagctaga
            caagctattt tacctttaag aggtaaagta ttaaatgttg aaagagtaac tgaagctaga
            caagctattt tacctttaag aggtaaagta ttaaatgttg aaagagtaac tgaagctaga
            caagctattt tacctttaag aggtaaagta ttaaatgttg aaagagtaac tgaagctaga
            CAAGCTATTT TACCTTTAAG AGGTAAAGTA TTAAATGTTG AAAGAGTAAC TGAAGCTAGA
            CAAGCTATTT TACCTTTAAG AGGTAAAGTA TTAAATGTTG AAAGAGTAAC TGAAGCTAGA
            CAAGCTATTT TACCTTTAAG AGGTAAAGTA TTAAATGTTG AAAGAGTAAC TGAAGCTAGA
            caagctattt tacctttaag aggtaaagta ttaaatgttg aaagagtaac tgaagctaga

            GCTTTTTCAA ATAATGAAAT TAAATCAATT ATTACAGCTA TTGGTACTGG AATAAAAGAA
            gctttttcaa ataatgaaat taaatcaatt attacagcta ttggtactgg aataaaagaa
            GCTTTTTCAA ATAATGAAAT TAAATCAATT ATTACAGCTA TTGGTACTGG AATAAAAGAA
            GCTTTTTCAA ATAATGAAAT TAAATCAATT ATTACAGCTA TTGGTACTGG AATAAAAGAA
            GCTTTTTCAA ATAATGAAAT TAAATCAATT ATTACAGCTA TTGGTACTGG AATAAAAGAA
            GCTTTTTCAA ATAATGAAAT TAAATCAATT ATTACAGCTA TTGGTACTGG AATAAAAGAA
            GCTTTTTCAA ATAATGAAAT TAAATCAATT ATTACAGCTA TTGGTACTGG AATAAAAGAA
            GCTTTTTCAA ATAATGAAAT TAAATCAATT ATTACAGCTA TTGGTACTGG AATAAAAGAA
            GCTTTTTCAA ATAATGAAAT TAAATCAATT ATTACAGCTA TTGGTACTGG AATAAAAGAA
            GCTTTTTCAA ATAATGAAAT TAAATCAATT ATTACAGCTA TTGGTACTGG AATAAAAGAA
            GCTTTTTCAA ATAATGAAAT TAAATCAATT ATTACAGCTA TTGGTACTGG AATAAAAGAA
            GCTTTTTCAA ATAATGAAAT TAAATCAATT ATTACAGCTA TTGGTACTGG AATAAAAGAA
            gctttttcaa ataatgaaat taaatcaatt attacagcta ttggtactgg aataaaagaa
            gctttttcaa ataatgaaat taaatcaatt attacagcta ttggtactgg aataaaagaa
            gctttttcaa ataatgaaat taaatcaatt attacagcta ttggtactgg aataaaagaa
            gctttttcaa ataatgaaat taaatcaatt attacagcta ttggtactgg aataaaagaa
            gctttttcaa ataatgaaat taaatcaatt attacagcta ttggtactgg aataaaagaa
            GCTTTTTCAA ATAATGAAAT TAAATCAATT ATTACAGCTA TTGGTACTGG AATAAAAGAA
            GCTTTTTCAA ATAATGAAAT TAAATCAATT ATTACAGCTA TTGGTACTGG AATAAAAGAA
            GCTTTTTCAA ATAATGAAAT TAAATCAATT ATTACAGCTA TTGGTACTGG AATAAAAGAA
            gctttttcaa ataatgaaat taaatcaatt attacagctg ttggtactgg aataaaagaa

            GAATTAGACT TATCTAAATT AAGATATAAA AAGATAGTTA TTATGACTGA TGCAGATGTT
            gaattagact tatctaaatt aagatataaa aagatagtta ttatgactga tgcagatgtt
            GAATTAGACT TATCTAAATT AAGATATAAA AAGATAGTTA TTATGACTGA TGCAGATGTT
            GAATTAGACT TATCTAAATT AAGATATAAA AAGATAGTTA TTATGACTGA TGCAGATGTT
            GAATTAGACT TATCTAAATT AAGATATAAA AAGATAGTTA TTATGACTGA TGCAGATGTT
            GAATTAGACT TATCTAAATT AAGATATAAA AAGATAGTTA TTATGACTGA TGCAGATGTT
            GAATTAGACT TATCTAAATT AAGATATAAA AAGATAGTTA TTATGACTGA TGCAGATGTT
            GAATTAGACT TATCTAAATT AAGATATAAA AAGATAGTTA TTATGACTGA TGCAGATGTT
            GAATTAGACT TATCTAAATT AAGATATAAA AAGATAGTTA TTATGACTGA TGCAGATGTT
            GAATTAGACT TATCTAAATT AAGATATAAA AAGATAGTTA TTATGACTGA TGCAGATGTT
            GAATTAGACT TATCTAAATT AAGATATAAA AAGATAGTTA TTATGACTGA TGCAGATGTT
            GAATTAGACT TATCTAAATT AAGATATAAA AAGATAGTTA TTATGACTGA TGCAGATGTT
            gaattagact tatctaaatt aagatataaa aagatagtta ttatgactga tgcagatgtt
            gaattagact tatctaaatt aagatataaa aagatagtta ttatgactga tgcagatgtt
            gaattagact tatctaaatt aagatataaa aagatagtta ttatgactga tgcagatgtt
            gaattagact tatctaaatt aagatataaa aagatagtta ttatgactga tgcagatgtt
            gaattagact tatctaaatt aagatataaa aagatagtta ttatgactga tgcagatgtt
            GAATTAGACT TATCTAAATT AAGATATAAA AAGATAGTTA TTATGACTGA TGCAGATGTT
            GAATTAGACT TATCTAAATT AAGATATAAA AAGATAGTTA TTATGACTGA TGCAGATGTT
            GAATTAGACT TATCTAAATT AAGATATAAA AAGATAGTTA TTATGACTGA TGCAGATGTT
            gaattagact tatctaaatt aagatataaa aagatagtta ttatgactga tgctgatgtt

            GATGGTGCTC ACATTAGAAC ATTATTATTA ACATTCTTTT ATAGATATAT GAAACCATTG
            gatggtgctc acattagaac attattatta acattctttt atagatatat gaaaccattg
            GATGGTGCTC ACATTAGAAC ATTATTATTA ACATTCTTTT ATAGATATAT GAAACCATTG
            GATGGTGCTC ACATTAGAAC ATTATTATTA ACATTCTTTT ATAGATATAT GAAACCATTG
            GATGGTGCTC ACATTAGAAC ATTATTATTA ACATTCTTTT ATAGATATAT GAAACCATTG
            GATGGTGCTC ACATTAGAAC ATTATTATTA ACATTCTTTT ATAGATATAT GAAACCATTG
            GATGGTGCTC ACATTAGAAC ATTATTATTA ACATTCTTTT ATAGATATAT GAAACCATTG
            GATGGTGCTC ACATTAGAAC ATTATTATTA ACATTCTTTT ATAGATATAT GAAACCATTG
            GATGGTGCTC ACATTAGAAC ATTATTATTA ACATTCTTTT ATAGATATAT GAAACCATTG
            GATGGTGCTC ACATTAGAAC ATTATTATTA ACATTCTTTT ATAGATATAT GAAACCATTG
            GATGGTGCTC ACATTAGAAC ATTATTATTA ACATTCTTTT ATAGATATAT GAAACCATTG
            GATGGTGCTC ACATTAGAAC ATTATTATTA ACATTCTTTT ATAGATATAT GAAACCATTG
            gatggtgctc acattagaac attattatta acattctttt atagatatat gaaaccattg
            gatggtgctc acattagaac attattatta acattctttt atagatatat gaaaccattg
            gatggtgctc acattagaac attattatta acattctttt atagatatat gaaaccattg
            gatggtgctc acattagaac attattatta acattctttt atagatatat gaaaccattg
            gatggtgctc acattagaac attattatta acattctttt atagatatat gaaaccattg
            GATGGTGCTC ACATTAGAAC ATTATTATTA ACATTCTTTT ATAGATATAT GAAACCATTG
            GATGGTGCTC ACATTAGAAC ATTATTATTA ACATTCTTTT ATAGATATAT GAAACCATTG
            GATGGTGCTC ACATTAGAAC ATTATTATTA ACATTCTTTT ATAGATATAT GAAACCATTG
            gatggtgctc acattagaac attattatta acattctttt atagatatat gaaaccattg

            GTTGCTAATG GTCATATTTA TATTGCTCAA CCTCCTTTAT ATAAAATTGA AGCAGGTAAA
            gttgctaatg gtcatattta tattgctcaa cctcctttat ataaaattga agcaggtaaa
            GTTGCTAATG GTCATATTTA TATTGCTCAA CCTCCTTTAT ATAAAATTGA AGCAGGTAAA
            GTTGCTAATG GTCATATTTA TATTGCTCAA CCTCCTTTAT ATAAAATTGA AGCAGGTAAA
            GTTGCTAATG GTCATATTTA TATTGCTCAA CCTCCTTTAT ATAAAATTGA AGCAGGTAAA
            GTTGCTAATG GTCATATTTA TATTGCTCAA CCTCCTTTAT ATAAAATTGA AGCAGGTAAA
            GTTGCTAATG GTCATATTTA TATTGCTCAA CCTCCTTTAT ATAAAATTGA AGCAGGTAAA
            GTTGCTAATG GTCATATTTA TATTGCTCAA CCTCCTTTAT ATAAAATTGA AGCAGGTAAA
            GTTGCTAATG GTCATATTTA TATTGCTCAA CCTCCTTTAT ATAAAATTGA AGCAGGTAAA
            GTTGCTAATG GTCATATTTA TATTGCTCAA CCTCCTTTAT ATAAAATTGA AGCAGGTAAA
            GTTGCTAATG GTCATATTTA TATTGCTCAA CCTCCTTTAT ATAAAATTGA AGCAGGTAAA
            GTTGCTAATG GTCATATTTA TATTGCTCAA CCTCCTTTAT ATAAAATTGA AGCAGGTAAA
            gttgctaatg gtcatattta tattgctcaa cctcctttat ataaaattga agcaggtaaa
            gttgctaatg gtcatattta tattgctcaa cctcctttat ataaaattga agcaggtaaa
            gttgctaatg gtcatattta tattgctcaa cctcctttat ataaaattga agcaggtaaa
            gttgctaatg gtcatattta tattgctcaa cctcctttat ataaaattga agcaggtaaa
            gttgctaatg gtcatattta tattgctcaa cctcctttat ataaaattga agcaggtaaa
            GTTGCTAATG GTCATATTTA TATTGCTCAA CCTCCTTTAT ATAAAATTGA AGCAGGTAAA
            GTTGCTAATG GTCATATTTA TATTGCTCAA CCTCCTTTAT ATAAAATTGA AGCAGGTAAA
            GTTGCTAATG GTCATATTTA TATTGCTCAA CCTCCTTTAT ATAAAATTGA AGCAGGTAAA
            gttgctaatg gtcatattta tattgctcaa cctcctttat ataaaattga agcaggtaaa

            AAAATAGCTT ATGCATATAC TGATAGTCAA TTAGATGAAC TAAAAAACAA TGAATTTAAT
            aaaatagctt atgcatatac tgatagtcaa ttagatgaac taaaaaacaa tgaatttaat
            AAAATAGCTT ATGCATATAC TGATAGTCAA TTAGATGAAC TAAAAAACAA TGAATTTAAT
            AAAATAGCTT ATGCATATAC TGATAGTCAA TTAGATGAAC TAAAAAACAA TGAATTTAAT
            AAAATAGCTT ATGCATATAC TGATAGTCAA TTAGATGAAC TAAAAAACAA TGAATTTAAT
            AAAATAGCTT ATGCATATAC TGATAGTCAA TTAGATGAAC TAAAAAACAA TGAATTTAAT
            AAAATAGCTT ATGCATATAC TGATAGTCAA TTAGATGAAC TAAAAAACAA TGAATTTAAT
            AAAATAGCTT ATGCATATAC TGATAGTCAA TTAGATGAAC TAAAAAACAA TGAATTTAAT
            AAAATAGCTT ATGCATATAC TGATAGTCAA TTAGATGAAC TAAAAAACAA TGAATTTAAT
            AAAATAGCTT ATGCATATAC TGATAGTCAA TTAGATGAAC TAAAAAACAA TGAATTTAAT
            AAAATAGCTT ATGCATATAC TGATAGTCAA TTAGATGAAC TAAAAAACAA TGAATTTAAT
            AAAATAGCTT ATGCATATAC TGATAGTCAA TTAGATGAAC TAAAAAACAA TGAATTTAAT
            aaaatagctt atgcatatac tgatagtcaa ttagatgaac taaaaaacaa tgaatttaat
            aaaatagctt atgcatatac tgatagtcaa ttagatgaac taaaaaacaa tgaatttaat
            aaaatagctt atgcatatac tgatagtcaa ttagatgaac taaaaaacaa tgaatttaat
            aaaatagctt atgcatatac tgatagtcaa ttagatgaac taaaaaacaa tgaatttaat
            aaaatagctt atgcatatac tgatagtcaa ttagatgaac taaaaaacaa tgaatttaat
            AAAATAGCTT ATGCATATAC TGATAGTCAA TTAGATGAAC TAAAAAACAA TGAATTTAAT
            AAAATAGCTT ATGCATATAC TGATAGTCAA TTAGATGAAC TAAAAAACAA TGAATTTAAT
            AAAATAGCTT ATGCATATAC TGATAGTCAA TTAGATGAAC TAAAAAACAA TGAATTTAAT
            aaaatagctt atgcatatac tgatagtcaa ttagacgaat taaaaaacaa tgaatttaat

            AATTTAAAAT ACACAATCCA GCGCTATAAA GGACTTGGAG AAATGGATCC GCTACAATTA
            aatttaaaat acacaatcca gcgctataaa ggacttggag aaatggatcc gctacaatta
            AATTTAAAAT ACACAATCCA GCGCTATAAA GGACTTGGAG AAATGGATCC GCTACAATTA
            AATTTAAAAT ACACAATCCA GCGCTATAAA GGACTTGGAG AAATGGATCC GCTACAATTA
            AATTTAAAAT ACACAATCCA GCGCTATAAA GGACTTGGAG AAATGGATCC GCTACAATTA
            AATTTAAAAT ACACAATCCA GCGCTATAAA GGACTTGGAG AAATGGATCC GCTACAATTA
            AATTTAAAAT ACACAATCCA GCGCTATAAA GGACTTGGAG AAATGGATCC GCTACAATTA
            AATTTAAAAT ACACAATCCA GCGCTATAAA GGACTTGGAG AAATGGATCC GCTACAATTA
            AATTTAAAAT ACACAATCCA GCGCTATAAA GGACTTGGAG AAATGGATCC GCTACAATTA
            AATTTAAAAT ACACAATCCA GCGCTATAAA GGACTTGGAG AAATGGATCC GCTACAATTA
            AATTTAAAAT ACACAATCCA GCGCTATAAA GGACTTGGAG AAATGGATCC GCTACAATTA
            AATTTAAAAT ACACAATCCA GCGCTATAAA GGACTTGGAG AAATGGATCC GCTACAATTA
            aatttaaaat acacaatcca gcgctataaa ggacttggag aaatggatcc gctacaatta
            aatttaaaat acacaatcca gcgctataaa ggacttggag aaatggatcc gctacaatta
            aatttaaaat acacaatcca gcgctataaa ggacttggag aaatggatcc gctacaatta
            aatttaaaat acacaatcca gcgctataaa ggacttggag aaatggatcc gctacaatta
            aatttaaaat acacaatcca gcgctataaa ggacttggag aaatggatcc gctacaatta
            AATTTAAAAT ACACAATCCA GCGCTATAAA GGACTTGGAG AAATGGATCC GCTACAATTA
            AATTTAAAAT ACACAATCCA GCGCTATAAA GGACTTGGAG AAATGGATCC GCTACAATTA
            AATTTAAAAT ACACAATCCA GCGCTATAAA GGACTTGGAG AAATGGATCC GCTACAATTA
            aatttaaaat acacaatcca acgttataaa gggcttggag aaatggatcc gctacaacta

            TGAGAAACAA CAATGGATCC ACAACAAAGA ACTATGTTAC AAATTTCACT TGAAGATGCT
            tgagaaacaa caatggatcc acaacaaaga actatgttac aaatttcact tgaagatgct
            TGAGAAACAA CAATGGATCC ACAACAAAGA ACTATGTTAC AAATTTCACT TGAAGATGCT
            TGAGAAACAA CAATGGATCC ACAACAAAGA ACTATGTTAC AAATTTCACT TGAAGATGCT
            TGAGAAACAA CAATGGATCC ACAACAAAGA ACTATGTTAC AAATTTCACT TGAAGATGCT
            TGAGAAACAA CAATGGATCC ACAACAAAGA ACTATGTTAC AAATTTCACT TGAAGATGCT
            TGAGAAACAA CAATGGATCC ACAACAAAGA ACTATGTTAC AAATTTCACT TGAAGATGCT
            TGAGAAACAA CAATGGATCC ACAACAAAGA ACTATGTTAC AAATTTCACT TGAAGATGCT
            TGAGAAACAA CAATGGATCC ACAACAAAGA ACTATGTTAC AAATTTCACT TGAAGATGCT
            TGAGAAACAA CAATGGATCC ACAACAAAGA ACTATGTTAC AAATTTCACT TGAAGATGCT
            TGAGAAACAA CAATGGATCC ACAACAAAGA ACTATGTTAC AAATTTCACT TGAAGATGCT
            TGAGAAACAA CAATGGATCC ACAACAAAGA ACTATGTTAC AAATTTCACT TGAAGATGCT
            tgagaaacaa caatggatcc acaacaaaga actatgttac aaatttcact tgaagatgct
            tgagaaacaa caatggatcc acaacaaaga actatgttac aaatttcact tgaagatgct
            tgagaaacaa caatggatcc acaacaaaga actatgttac aaatttcact tgaagatgct
            tgagaaacaa caatggatcc acaacaaaga actatgttac aaatttcact tgaagatgct
            tgagaaacaa caatggatcc acaacaaaga actatgttac aaatttcact tgaagatgct
            TGAGAAACAA CAATGGATCC ACAACAAAGA ACTATGTTAC AAATTTCACT TGAAGATGCT
            TGAGAAACAA CAATGGATCC ACAACAAAGA ACTATGTTAC AAATTTCACT TGAAGATGCT
            TGAGAAACAA CAATGGATCC ACAACAAAGA ACTATGTTAC AAATTTCACT TGAAGATGCT
            tgagaaacaa caatggatcc acaacaaaga actatgttac aaatttcact tgaagatgct

            ACTTTAGCAA ATGAAGTATT TTCAGATTTA ATGGGTGAAG ATCCTGAATT AAGAAAAATT
            actttagcaa atgaagtatt ttcagattta atgggtgaag atcctgaatt aagaaaaatt
            ACTTTAGCAA ATGAAGTATT TTCAGATTTA ATGGGTGAAG ATCCTGAATT AAGAAAAATT
            ACTTTAGCAA ATGAAGTATT TTCAGATTTA ATGGGTGAAG ATCCTGAATT AAGAAAAATT
            ACTTTAGCAA ATGAAGTATT TTCAGATTTA ATGGGTGAAG ATCCTGAATT AAGAAAAATT
            ACTTTAGCAA ATGAAGTATT TTCAGATTTA ATGGGTGAAG ATCCTGAATT AAGAAAAATT
            ACTTTAGCAA ATGAAGTATT TTCAGATTTA ATGGGTGAAG ATCCTGAATT AAGAAAAATT
            ACTTTAGCAA ATGAAGTATT TTCAGATTTA ATGGGTGAAG ATCCTGAATT AAGAAAAATT
            ACTTTAGCAA ATGAAGTATT TTCAGATTTA ATGGGTGAAG ATCCTGAATT AAGAAAAATT
            ACTTTAGCAA ATGAAGTATT TTCAGATTTA ATGGGTGAAG ATCCTGAATT AAGAAAAATT
            ACTTTAGCAA ATGAAGTATT TTCAGATTTA ATGGGTGAAG ATCCTGAATT AAGAAAAATT
            ACTTTAGCAA ATGAAGTATT TTCAGATTTA ATGGGTGAAG ATCCTGAATT AAGAAAAATT
            actttagcaa atgaagtatt ttcagattta atgggtgaag atcctgaatt aagaaaaatt
            actttagcaa atgaagtatt ttcagattta atgggtgaag atcctgaatt aagaaaaatt
            actttagcaa atgaagtatt ttcagattta atgggtgaag atcctgaatt aagaaaaatt
            actttagcaa atgaagtatt ttcagattta atgggtgaag atcctgaatt aagaaaaatt
            actttagcaa atgaagtatt ttcagattta atgggtgaag atcctgaatt aagaaaaatt
            ACTTTAGCAA ATGAAGTATT TTCAGATTTA ATGGGTGAAG ATCCTGAATT AAGAAAAATT
            ACTTTAGCAA ATGAAGTATT TTCAGATTTA ATGGGTGAAG ATCCTGAATT AAGAAAAATT
            ACTTTAGCAA ATGAAGTATT TTCAGATTTA ATGGGTGAAG ATCCTGAATT AAGAAAAATT
            actttagcaa atgaagtatt ttcagattta atgggtgaag atcctgaatt aagaaaaatt

            TATATTCAAG ATAATGCTAA ATTTGTTGAA AATATAGACT TTTAGATGAA AAAGCTTTTA
            tatattcaag ataatgctaa atttgttgaa aatatagact tttagatgaa aaagctttta
            TATATTCAAG ATAATGCTAA ATTTGTTGAA AATATAGACT TTTAGATGAA AAAGCTTTTA
            TATATTCAAG ATAATGCTAA ATTTGTTGAA AATATAGACT TTTAGATGAA AAAGCTTTTA
            TATATTCAAG ATAATGCTAA ATTTGTTGAA AATATAGACT TTTAGATGAA AAAGCTTTTA
            TATATTCAAG ATAATGCTAA ATTTGTTGAA AATATAGACT TTTAGATGAA AAAGCTTTTA
            TATATTCAAG ATAATGCTAA ATTTGTTGAA AATATAGACT TTTAGATGAA AAAGCTTTTA
            TATATTCAAG ATAATGCTAA ATTTGTTGAA AATATAGACT TTTAGATGAA AAAGCTTTTA
            TATATTCAAG ATAATGCTAA ATTTGTTGAA AATATAGACT TTTAGATGAA AAAGCTTTTA
            TATATTCAAG ATAATGCTAA ATTTGTTGAA AATATAGACT TTTAGATGAA AAAGCTTTTA
            TATATTCAAG ATAATGCTAA ATTTGTTGAA AATATAGACT TTTAGATGAA AAAGCTTTTA
            TATATTCAAG ATAATGCTAA ATTTGTTGAA AATATAGACT TTTAGATGAA AAAGCTTTTA
            tatattcaag ataatgctaa atttgttgaa aatatagact tttagatgaa aaagctttta
            tatattcaag ataatgctaa atttgttgaa aatatagact tttagatgaa aaagctttta
            tatattcaag ataatgctaa atttgttgaa aatatagact tttagatgaa aaagctttta
            tatattcaag ataatgctaa atttgttgaa aatatagact tttagatgaa aaagctttta
            tatattcaag ataatgctaa atttgttgaa aatatagact tttagatgaa aaagctttta
            TATATTCAAG ATAATGCTAA ATTTGTTGAA AATATAGACT TTTAGATGAA AAAGCTTTTA
            TATATTCAAG ATAATGCTAA ATTTGTTGAA AATATAGACT TTTAGATGAA AAAGCTTTTA
            TATATTCAAG ATAATGCTAA ATTTGTTGAA AATATAGACT TTTAGATGAA AAAGCTTTTA
            tatattcaag ataatgctaa atttgttgaa aatatagact tttagatgaa aaagctttta

            ACAGTTTTAA CAACACTTAT TGGAATTAGT GGTTCAGTTT CAATGGTGAT TTCATGTAAA
            acagttttaa caacacttat tggaattagt ggttcagttt caatggtgat ttcatgtaaa
            ACAGTTTTAA CAACACTTAT TGGAATTAGT GGTTCAGTTT CAATGGTGAT TTCATGTAAA
            ACAGTTTTAA CAACACTTAT TGGAATTAGT GGTTCAGTTT CAATGGTGAT TTCATGTAAA
            ACAGTTTTAA CAACACTTAT TGGAATTAGT GGTTCAGTTT CAATGGTGAT TTCATGTAAA
            ACAGTTTTAA CAACACTTAT TGGAATTAGT GGTTCAGTTT CAATGGTGAT TTCATGTAAA
            ACAGTTTTAA CAACACTTAT TGGAATTAGT GGTTCAGTTT CAATGGTGAT TTCATGTAAA
            ACAGTTTTAA CAACACTTAT TGGAATTAGT GGTTCAGTTT CAATGGTGAT TTCATGTAAA
            ACAGTTTTAA CAACACTTAT TGGAATTAGT GGTTCAGTTT CAATGGTGAT TTCATGTAAA
            ACAGTTTTAA CAACACTTAT TGGAATTAGT GGTTCAGTTT CAATGGTGAT TTCATGTAAA
            ACAGTTTTAA CAACACTTAT TGGAATTAGT GGTTCAGTTT CAATGGTGAT TTCATGTAAA
            ACAGTTTTAA CAACACTTAT TGGAATTAGT GGTTCAGTTT CAATGGTGAT TTCATGTAAA
            acagttttaa caacacttat tggaattagt ggttcagttt caatggtgat ttcatgtaaa
            acagttttaa caacacttat tggaattagt ggttcagttt caatggtgat ttcatgtaaa
            acagttttaa caacacttat tggaattagt ggttcagttt caatggtgat ttcatgtaaa
            acagttttaa caacacttat tggaattagt ggttcagttt caatggtgat ttcatgtaaa
            acagttttaa caacacttat tggaattagt ggttcagttt caatggtgat ttcatgtaaa
            ACAGTTTTAA CAACACTTAT TGGAATTAGT GGTTCAGTTT CAATGGTGAT TTCATGTAAA
            ACAGTTTTAA CAACACTTAT TGGAATTAGT GGTTCAGTTT CAATGGTGAT TTCATGTAAA
            ACAGTTTTAA CAACACTTAT TGGAATTAGT GGTTCAGTTT CAATGGTGAT TTCATGTAAA
            acagttttaa caacattcat tggaattagt ggttcagttt caatggtgat ttcatgtaaa

            GTTCCAACTT TTTCTGAAGG AATTTTAGGC CAAAGAGTTT TAGTTGTTAC TGATGGTGGT
            gttccaactt tttctgaagg aattttaggc caaagagttt tagttgttac tgatggtggt
            GTTCCAACTT TTTCTGAAGG AATTTTAGGC CAAAGAGTTT TAGTTGTTAC TGATGGTGGT
            GTTCCAACTT TTTCTGAAGG AATTTTAGGC CAAAGAGTTT TAGTTGTTAC TGATGGTGGT
            GTTCCAACTT TTTCTGAAGG AATTTTAGGC CAAAGAGTTT TAGTTGTTAC TGATGGTGGT
            GTTCCAACTT TTTCTGAAGG AATTTTAGGC CAAAGAGTTT TAGTTGTTAC TGATGGTGGT
            GTTCCAACTT TTTCTGAAGG AATTTTAGGC CAAAGAGTTT TAGTTGTTAC TGATGGTGGT
            GTTCCAACTT TTTCTGAAGG AATTTTAGGC CAAAGAGTTT TAGTTGTTAC TGATGGTGGT
            GTTCCAACTT TTTCTGAAGG AATTTTAGGC CAAAGAGTTT TAGTTGTTAC TGATGGTGGT
            GTTCCAACTT TTTCTGAAGG AATTTTAGGC CAAAGAGTTT TAGTTGTTAC TGATGGTGGT
            GTTCCAACTT TTTCTGAAGG AATTTTAGGC CAAAGAGTTT TAGTTGTTAC TGATGGTGGT
            GTTCCAACTT TTTCTGAAGG AATTTTAGGC CAAAGAGTTT TAGTTGTTAC TGATGGTGGT
            gttccaactt tttctgaagg aattttaggc caaagagttt tagttgttac tgatggtggt
            gttccaactt tttctgaagg aattttaggc caaagagttt tagttgttac tgatggtggt
            gttccaactt tttctgaagg aattttaggc caaagagttt tagttgttac tgatggtggt
            gttccaactt tttctgaagg aattttaggc caaagagttt tagttgttac tgatggtggt
            gttccaactt tttctgaagg aattttaggc caaagagttt tagttgttac tgatggtggt
            GTTCCAACTT TTTCTGAAGG AATTTTAGGC CAAAGAGTTT TAGTTGTTAC TGATGGTGGT
            GTTCCAACTT TTTCTGAAGG AATTTTAGGC CAAAGAGTTT TAGTTGTTAC TGATGGTGGT
            GTTCCAACTT TTTCTGAAGG AATTTTAGGC CAAAGAGTTT TAGTTGTTAC TGATGGTGGT
            gttccaactt ttgctgaagg aattttaggc caaagagttt tagttgttac tgatggtggt

            AACATTAGAG ATAAAACTTT TAATGAAAGT TCTTGAGAAG GTGTAATTAA ATATGGGTCT
            aacattagag ataaaacttt taatgaaagt tcttgagaag gtgtaattaa atatgggtct
            AACATTAGAG ATAAAACTTT TAATGAAAGT TCTTGAGAAG GTGTAATTAA ATATGGGTCT
            AACATTAGAG ATAAAACTTT TAATGAAAGT TCTTGAGAAG GTGTAATTAA ATATGGGTCT
            AACATTAGAG ATAAAACTTT TAATGAAAGT TCTTGAGAAG GTGTAATTAA ATATGGGTCT
            AACATTAGAG ATAAAACTTT TAATGAAAGT TCTTGAGAAG GTGTAATTAA ATATGGGTCT
            AACATTAGAG ATAAAACTTT TAATGAAAGT TCTTGAGAAG GTGTAATTAA ATATGGGTCT
            AACATTAGAG ATAAAACTTT TAATGAAAGT TCTTGAGAAG GTGTAATTAA ATATGGGTCT
            AACATTAGAG ATAAAACTTT TAATGAAAGT TCTTGAGAAG GTGTAATTAA ATATGGGTCT
            AACATTAGAG ATAAAACTTT TAATGAAAGT TCTTGAGAAG GTGTAATTAA ATATGGGTCT
            AACATTAGAG ATAAAACTTT TAATGAAAGT TCTTGAGAAG GTGTAATTAA ATATGGGTCT
            AACATTAGAG ATAAAACTTT TAATGAAAGT TCTTGAGAAG GTGTAATTAA ATATGGGTCT
            aacattagag ataaaacttt taatgaaagt tcttgagaag gtgtaattaa atatgggtct
            aacattagag ataaaacttt taatgaaagt tcttgagaag gtgtaattaa atatgggtct
            aacattagag ataaaacttt taatgaaagt tcttgagaag gtgtaattaa atatgggtct
            aacattagag ataaaacttt taatgaaagt tcttgagaag gtgtaattaa atatgggtct
            aacattagag ataaaacttt taatgaaagt tcttgagaag gtgtaattaa atatgggtct
            AACATTAGAG ATAAAACTTT TAATGAAAGT TCTTGAGAAG GTGTAATTAA ATATGGGTCT
            AACATTAGAG ATAAAACTTT TAATGAAAGT TCTTGAGAAG GTGTAATTAA ATATGGGTCT
            AACATTAGAG ATAAAACTTT TAATGAAAGT TCTTGAGAAG GTGTAATTAA ATATGGGTCT
            aacattagag ataaaacttt taatgaaagt tcttgagaag gtgtaattaa atatggttct

            CAAATTCATA GTAATTTTGA TATTAAAAAT GAATTAGAAG CAAGACAATT TAATTACAAA
            caaattcata gtaattttga tattaaaaat gaattagaag caagacaatt taattacaaa
            CAAATTCATA GTAATTTTGA TATTAAAAAT GAATTAGAAG CAAGACAATT TAATTACAAA
            CAAATTCATA GTAATTTTGA TATTAAAAAT GAATTAGAAG CAAGACAATT TAATTACAAA
            CAAATTCATA GTAATTTTGA TATTAAAAAT GAATTAGAAG CAAGACAATT TAATTACAAA
            CAAATTCATA GTAATTTTGA TATTAAAAAT GAATTAGAAG CAAGACAATT TAATTACAAA
            CAAATTCATA GTAATTTTGA TATTAAAAAT GAATTAGAAG CAAGACAATT TAATTACAAA
            CAAATTCATA GTAATTTTGA TATTAAAAAT GAATTAGAAG CAAGACAATT TAATTACAAA
            CAAATTCATA GTAATTTTGA TATTAAAAAT GAATTAGAAG CAAGACAATT TAATTACAAA
            CAAATTCATA GTAATTTTGA TATTAAAAAT GAATTAGAAG CAAGACAATT TAATTACAAA
            CAAATTCATA GTAATTTTGA TATTAAAAAT GAATTAGAAG CAAGACAATT TAATTACAAA
            CAAATTCATA GTAATTTTGA TATTAAAAAT GAATTAGAAG CAAGACAATT TAATTACAAA
            caaattcata gtaattttga tattaaaaat gaattagaag caagacaatt taattacaaa
            caaattcata gtaattttga tattaaaaat gaattagaag caagacaatt taattacaaa
            caaattcata gtaattttga tattaaaaat gaattagaag caagacaatt taattacaaa
            caaattcata gtaattttga tattaaaaat gaattagaag caagacaatt taattacaaa
            caaattcata gtaattttga tattaaaaat gaattagaag caagacaatt taattacaaa
            CAAATTCATA GTAATTTTGA TATTAAAAAT GAATTAGAAG CAAGACAATT TAATTACAAA
            CAAATTCATA GTAATTTTGA TATTAAAAAT GAATTAGAAG CAAGACAATT TAATTACAAA
            CAAATTCATA GTAATTTTGA TATTAAAAAT GAATTAGAAG CAAGACAATT TAATTACAAA
            caaattcata gtaattttga tataaaaaat gaattagaag caaggcaatt taattacaaa

            AGTTCAATTG GTGGGCACAC TAAATGAGAT GAAAAACAAC ATATGTTTAT AAATGAAGAT
            agttcaattg gtgggcacac taaatgagat gaaaaacaac atatgtttat aaatgaagat
            AGTTCAATTG GTGGGCACAC TAAATGAGAT GAAAAACAAC ATATGTTTAT AAATGAAGAT
            AGTTCAATTG GTGGGCACAC TAAATGAGAT GAAAAACAAC ATATGTTTAT AAATGAAGAT
            AGTTCAATTG GTGGGCACAC TAAATGAGAT GAAAAACAAC ATATGTTTAT AAATGAAGAT
            AGTTCAATTG GTGGGCACAC TAAATGAGAT GAAAAACAAC ATATGTTTAT AAATGAAGAT
            AGTTCAATTG GTGGGCACAC TAAATGAGAT GAAAAACAAC ATATGTTTAT AAATGAAGAT
            AGTTCAATTG GTGGGCACAC TAAATGAGAT GAAAAACAAC ATATGTTTAT AAATGAAGAT
            AGTTCAATTG GTGGGCACAC TAAATGAGAT GAAAAACAAC ATATGTTTAT AAATGAAGAT
            AGTTCAATTG GTGGGCACAC TAAATGAGAT GAAAAACAAC ATATGTTTAT AAATGAAGAT
            AGTTCAATTG GTGGGCACAC TAAATGAGAT GAAAAACAAC ATATGTTTAT AAATGAAGAT
            AGTTCAATTG GTGGGCACAC TAAATGAGAT GAAAAACAAC ATATGTTTAT AAATGAAGAT
            agttcaattg gtgggcacac taaatgagat gaaaaacaac atatgtttat aaatgaagat
            agttcaattg gtgggcacac taaatgagat gaaaaacaac atatgtttat aaatgaagat
            agttcaattg gtgggcacac taaatgagat gaaaaacaac atatgtttat aaatgaagat
            agttcaattg gtgggcacac taaatgagat gaaaaacaac atatgtttat aaatgaagat
            agttcaattg gtgggcacac taaatgagat gaaaaacaac atatgtttat aaatgaagat
            AGTTCAATTG GTGGGCACAC TAAATGAGAT GAAAAACAAC ATATGTTTAT AAATGAAGAT
            AGTTCAATTG GTGGGCACAC TAAATGAGAT GAAAAACAAC ATATGTTTAT AAATGAAGAT
            AGTTCAATTG GTGGGCACAC TAAATGAGAT GAAAAACAAC ATATGTTTAT AAATGAAGAT
            agttcaattg gtgggcacac taaatgagat gaaactaaac atatgtttat aaatgaagat

            TATGAATATG CAAAACAAAA TAGTAATAAC TATGTCGAAA CGCCCGATCA TACAATTGAT
            tatgaatatg caaaacaaaa tagtaataac tatgtcgaaa cgcccgatca tacaattgat
            TATGAATATG CAAAACAAAA TAGTAATAAC TATGTCGAAA CGCCCGATCA TACAATTGAT
            TATGAATATG CAAAACAAAA TAGTAATAAC TATGTCGAAA CGCCCGATCA TACAATTGAT
            TATGAATATG CAAAACAAAA TAGTAATAAC TATGTCGAAA CGCCCGATCA TACAATTGAT
            TATGAATATG CAAAACAAAA TAGTAATAAC TATGTCGAAA CGCCCGATCA TACAATTGAT
            TATGAATATG CAAAACAAAA TAGTAATAAC TATGTCGAAA CGCCCGATCA TACAATTGAT
            TATGAATATG CAAAACAAAA TAGTAATAAC TATGTCGAAA CGCCCGATCA TACAATTGAT
            TATGAATATG CAAAACAAAA TAGTAATAAC TATGTCGAAA CGCCCGATCA TACAATTGAT
            TATGAATATG CAAAACAAAA TAGTAATAAC TATGTCGAAA CGCCCGATCA TACAATTGAT
            TATGAATATG CAAAACAAAA TAGTAATAAC TATGTCGAAA CGCCCGATCA TACAATTGAT
            TATGAATATG CAAAACAAAA TAGTAATAAC TATGTCGAAA CGCCCGATCA TACAATTGAT
            tatgaatatg caaaacaaaa tagtaataac tatgtcgaaa cgcccgatca tacaattgat
            tatgaatatg caaaacaaaa tagtaataac tatgtcgaaa cgcccgatca tacaattgat
            tatgaatatg caaaacaaaa tagtaataac tatgtcgaaa cgcccgatca tacaattgat
            tatgaatatg caaaacaaaa tagtaataac tatgtcgaaa cgcccgatca tacaattgat
            tatgaatatg caaaacaaaa tagtaataac tatgtcgaaa cgcccgatca tacaattgat
            TATGAATATG CAAAACAAAA TAGTAATAAC TATGTCGAAA CGCCCGATCA TACAATTGAT
            TATGAATATG CAAAACAAAA TAGTAATAAC TATGTCGAAA CGCCCGATCA TACAATTGAT
            TATGAATATG CAAAACAAAA TAGTAATAAC TATGTCGAAA CGCCCGATCA TACAATTGAT
            tatgaatatg caaaacaaaa tagtaataat tacgtagaaa cgcccgatca tacaattgat

            GCTTTTAGAA CTTCTTATAA TACAGCAATC TATAAAAAAG CAGATGCATT ATTACTAGCT
            gcttttagaa cttcttataa tacagcaatc tataaaaaag cagatgcatt attactagct
            GCTTTTAGAA CTTCTTATAA TACAGCAATC TATAAAAAAG CAGATGCATT ATTACTAGCT
            GCTTTTAGAA CTTCTTATAA TACAGCAATC TATAAAAAAG CAGATGCATT ATTACTAGCT
            GCTTTTAGAA CTTCTTATAA TACAGCAATC TATAAAAAAG CAGATGCATT ATTACTAGCT
            GCTTTTAGAA CTTCTTATAA TACAGCAATC TATAAAAAAG CAGATGCATT ATTACTAGCT
            GCTTTTAGAA CTTCTTATAA TACAGCAATC TATAAAAAAG CAGATGCATT ATTACTAGCT
            GCTTTTAGAA CTTCTTATAA TACAGCAATC TATAAAAAAG CAGATGCATT ATTACTAGCT
            GCTTTTAGAA CTTCTTATAA TACAGCAATC TATAAAAAAG CAGATGCATT ATTACTAGCT
            GCTTTTAGAA CTTCTTATAA TACAGCAATC TATAAAAAAG CAGATGCATT ATTACTAGCT
            GCTTTTAGAA CTTCTTATAA TACAGCAATC TATAAAAAAG CAGATGCATT ATTACTAGCT
            GCTTTTAGAA CTTCTTATAA TACAGCAATC TATAAAAAAG CAGATGCATT ATTACTAGCT
            gcttttagaa cttcttataa tacagcaatc tataaaaaag cagatgcatt attactagct
            gcttttagaa cttcttataa tacagcaatc tataaaaaag cagatgcatt attactagct
            gcttttagaa cttcttataa tacagcaatc tataaaaaag cagatgcatt attactagct
            gcttttagaa cttcttataa tacagcaatc tataaaaaag cagatgcatt attactagct
            gcttttagaa cttcttataa tacagcaatc tataaaaaag cagatgcatt attactagct
            GCTTTTAGAA CTTCTTATAA TACAGCAATC TATAAAAAAG CAGATGCATT ATTACTAGCT
            GCTTTTAGAA CTTCTTATAA TACAGCAATC TATAAAAAAG CAGATGCATT ATTACTAGCT
            GCTTTTAGAA CTTCTTATAA TACAGCAATC TATAAAAAAG CAGATGCATT ATTACTAGCT
            gcatttagaa cttcttataa tacagcaatc tataaaaaag cagatgcatt attactagct

            GGATTTGGTC ATTTAGGAGC AGTTGATTAT GCTGCTGATA GAATGAAAAA AGCCGGTAAT
            ggatttagtc atttaggagc agttgattat gctgctgata gaatgaaaaa agccggtaat
            GGATTTGGTC ATTTAGGAGC AGTTGATTAT GCTGCTGATA GAATGAAAAA AGCCGGTAAT
            GGATTTGGTC ATTTAGGAGC AGTTGATTAT GCTGCTGATA GAATGAAAAA AGCCGGTAAT
            GGATTTGGTC ATTTAGGAGC AGTTGATTAT GCTGCTGATA GAATGAAAAA AGCCGGTAAT
            GGATTTGGTC ATTTAGGAGC AGTTGATTAT GCTGCTGATA GAATGAAAAA AGCCGGTAAT
            GGATTTGGTC ATTTAGGAGC AGTTGATTAT GCTGCTGATA GAATGAAAAA AGCCGGTAAT
            GGATTTGGTC ATTTAGGAGC AGTTGATTAT GCTGCTGATA GAATGAAAAA AGCCGGTAAT
            GGATTTGGTC ATTTAGGAGC AGTTGATTAT GCTGCTGATA GAATGAAAAA AGCCGGTAAT
            GGATTTGGTC ATTTAGGAGC AGTTGATTAT GCTGCTGATA GAATGAAAAA AGCCGGTAAT
            GGATTTGGTC ATTTAGGAGC AGTTGATTAT GCTGCTGATA GAATGAAAAA AGCCGGTAAT
            GGATTTGGTC ATTTAGGAGC AGTTGATTAT GCTGCTGATA GAATGAAAAA AGCCGGTAAT
            ggatttggtc atttaggagc agttgattat gctgctgata gaatgaaaaa agccggtaat
            ggatttggtc atttaggagc agttgattat gctgctgata gaatgaaaaa agccggtaat
            ggatttggtc atttaggagc agttgattat gctgctgata gaatgaaaaa agccggtaat
            ggatttggtc atttaggagc agttgattat gctgctgata gaatgaaaaa agccggtaat
            ggatttggtc atttaggagc agttgattat gctgctgata gaatgaaaaa agccggtaat
            GGATTTGGTC ATTTAGGAGC AGTTGATTAT GCTGCTGATA GAATGAAAAA AGCCGGTAAT
            GGATTTGGTC ATTTAGGAGC AGTTGATTAT GCTGCTGATA GAATGAAAAA AGCCGGTAAT
            GGATTTGGTC ATTTAGGAGC AGTTGATTAT GCTGCTGATA GAATGAAAAA AGCCGGTAAT
            ggatttggtc atttaggagc agttgattat gctgctgata gaatgaaaaa agctggtaat

            AAAACTGTTG TTTTTTTAGA TGCACAATAT AAAAAAGATA ATGTTATTTC AGTTATTTTT
            aaaactgttg tttttttaga tgcacaatat aaaaaagata atgttatttc agttattttt
            AAAACTGTTG TTTTTTTAGA TGCACAATAT AAAAAAGATA ATGTTATTTC AGTTATTTTT
            AAAACTGTTG TTTTTTTAGA TGCACAATAT AAAAAAGATA ATGTTATTTC AGTTATTTTT
            AAAACTGTTG TTTTTTTAGA TGCACAATAT AAAAAAGATA ATGTTATTTC AGTTATTTTT
            AAAACTGTTG TTTTTTTAGA TGCACAATAT AAAAAAGATA ATGTTATTTC AGTTATTTTT
            AAAACTGTTG TTTTTTTAGA TGCACAATAT AAAAAAGATA ATGTTATTTC AGTTATTTTT
            AAAACTGTTG TTTTTTTAGA TGCACAATAT AAAAAAGATA ATGTTATTTC AGTTATTTTT
            AAAACTGTTG TTTTTTTAGA TGCACAATAT AAAAAAGATA ATGTTATTTC AGTTATTTTT
            AAAACTGTTG TTTTTTTAGA TGCACAATAT AAAAAAGATA ATGTTATTTC AGTTATTTTT
            AAAACTGTTG TTTTTTTAGA TGCACAATAT AAAAAAGATA ATGTTATTTC AGTTATTTTT
            AAAACTGTTG TTTTTTTAGA TGCACAATAT AAAAAAGATA ATGTTATTTC AGTTATTTTT
            aaaactgttg tttttttaga tgcacaatat aaaaaagata atgttatttc agttattttt
            aaaactgttg tttttttaga tgcacaatat aaaaaagata atgttatttc agttattttt
            aaaactgttg tttttttaga tgcacaatat aaaaaagata atgttatttc agttattttt
            aaaactgttg tttttttaga tgcacaatat aaaaaagata atgttatttc agttattttt
            aaaactgttg tttttttaga tgcacaatat aaaaaagata atgttatttc agttattttt
            AAAACTGTTG TTTTTTTAGA TGCACAATAT AAAAAAGATA ATGTTATTTC AGTTATTTTT
            AAAACTGTTG TTTTTTTAGA TGCACAATAT AAAAAAGATA ATGTTATTTC AGTTATTTTT
            AAAACTGTTG TTTTTTTAGA TGCACAATAT AAAAAAGATA ATGTTATTTC AGTTATTTTT
            aaaactgttg tctttttaga tgcacaatat aaaaaagata atgttatttc agttattttt

            AATTCAGAAC TAGCTGGATT TAATGCGGGT TGAGATGCAA TAATGTGAGC AAATCTCCCC
            aattcagaac tagctggatt taatgcgggt tgagatgcaa taatgtgagc aaatctcccc
            AATTCAGAAC TAGCTGGATT TAATGCGGGT TGAGATGCAA TAATGTGAGC AAATCTCCCC
            AATTCAGAAC TAGCTGGATT TAATGCGGGT TGAGATGCAA TAATGTGAGC AAATCTCCCC
            AATTCAGAAC TAGCTGGATT TAATGCGGGT TGAGATGCAA TAATGTGAGC AAATCTCCCC
            AATTCAGAAC TAGCTGGATT TAATGCGGGT TGAGATGCAA TAATGTGAGC AAATCTCCCC
            AATTCAGAAC TAGCTGGATT TAATGCGGGT TGAGATGCAA TAATGTGAGC AAATCTCCCC
            AATTCAGAAC TAGCTGGATT TAATGCGGGT TGAGATGCAA TAATGTGAGC AAATCTCCCC
            AATTCAGAAC TAGCTGGATT TAATGCGGGT TGAGATGCAA TAATGTGAGC AAATCTCCCC
            AATTCAGAAC TAGCTGGATT TAATGCGGGT TGAGATGCAA TAATGTGAGC AAATCTCCCC
            AATTCAGAAC TAGCTGGATT TAATGCGGGT TGAGATGCAA TAATGTGAGC AAATCTCCCC
            AATTCAGAAC TAGCTGGATT TAATGCGGGT TGAGATGCAA TAATGTGAGC AAATCTCCCC
            aattcagaac tagctggatt taatgcgggt tgagatgcaa taatgtgagc aaatctcccc
            aattcagaac tagctggatt taatgcgggt tgagatgcaa taatgtgagc aaatctcccc
            aattcagaac tagctggatt taatgcgggt tgagatgcaa taatgtgagc aaatctcccc
            aattcagaac tagctggatt taatgcgggt tgagatgcaa taatgtgagc aaatctcccc
            aattcagaac tagctggatt taatgcgggt tgagatgcaa taatgtgagc aaatctcccc
            AATTCAGAAC TAGCTGGATT TAATGCGGGT TGAGATGCAA TAATGTGAGC AAATCTCCCC
            AATTCAGAAC TAGCTGGATT TAATGCGGGT TGAGATGCAA TAATGTGAGC AAATCTCCCC
            AATTCAGAAC TAGCTGGATT TAATGCGGGT TGAGATGCAA TAATGTGAGC AAATCTCCCC
            aattcagaac tagctggatt taatgcgggt tgagatgcaa taatgtgagc aaatctcccc

            AAAATGACTA GCTTAAATAG TGGTGAGTTT TCAAAAGAGG CTATTGATGC ATCAAAATCT
            aaaatgacta gcttaaatag tggtgagttt tcaaaagagg ctattgatgc atcaaaatct
            AAAATGACTA GCTTAAATAG TGGTGAGTTT TCAAAAGAGG CTATTGATGC ATCAAAATCT
            AAAATGACTA GCTTAAATAG TGGTGAGTTT TCAAAAGAGG CTATTGATGC ATCAAAATCT
            AAAATGACTA GCTTAAATAG TGGTGAGTTT TCAAAAGAGG CTATTGATGC ATCAAAATCT
            AAAATGACTA GCTTAAATAG TGGTGAGTTT TCAAAAGAGG CTATTGATGC ATCAAAATCT
            AAAATGACTA GCTTAAATAG TGGTGAGTTT TCAAAAGAGG CTATTGATGC ATCAAAATCT
            AAAATGACTA GCTTAAATAG TGGTGAGTTT TCAAAAGAGG CTATTGATGC ATCAAAATCT
            AAAATGACTA GCTTAAATAG TGGTGAGTTT TCAAAAGAGG CTATTGATGC ATCAAAATCT
            AAAATGACTA GCTTAAATAG TGGTGAGTTT TCAAAAGAGG CTATTGATGC ATCAAAATCT
            AAAATGACTA GCTTAAATAG TGGTGAGTTT TCAAAAGAGG CTATTGATGC ATCAAAATCT
            AAAATGACTA GCTTAAATAG TGGTGAGTTT TCAAAAGAGG CTATTGATGC ATCAAAATCT
            aaaatgacta gcttaaatag tggtgagttt tcaaaagagg ctattgatgc atcaaaatct
            aaaatgacta gcttaaatag tggtgagttt tcaaaagagg ctattgatgc atcaaaatct
            aaaatgacta gcttaaatag tggtgagttt tcaaaagagg ctattgatgc atcaaaatct
            aaaatgacta gcttaaatag tggtgagttt tcaaaagagg ctattgatgc atcaaaatct
            aaaatgacta gcttaaatag tggtgagttt tcaaaagagg ctattgatgc atcaaaatct
            AAAATGACTA GCTTAAATAG TGGTGAGTTT TCAAAAGAGG CTATTGATGC ATCAAAATCT
            AAAATGACTA GCTTAAATAG TGGTGAGTTT TCAAAAGAGG CTATTGATGC ATCAAAATCT
            AAAATGACTA GCTTAAATAG TGGTGAGTTT TCAAAAGAGG CTATTGATGC ATCAAAATCT
            aaaatgacta gtttaaatag tggtgaattt tcaaaagaag caattgatgc atcaaattct

            AAAACTGATA TGGTCTTACA AGGTTCAACA ACAGGTAATA AATATATTTC AATAGGTATG
            aaaactgata tggtcttaca aggttcaaca acaggtaata aatatatttc aataggtatg
            AAAACTGATA TGGTCTTACA AGGTTCAACA ACAGGTAATA AATATATTTC AATAGGTATG
            AAAACTGATA TGGTCTTACA AGGTTCAACA ACAGGTAATA AATATATTTC AATAGGTATG
            AAAACTGATA TGGTCTTACA AGGTTCAACA ACAGGTAATA AATATATTTC AATAGGTATG
            AAAACTGATA TGGTCTTACA AGGTTCAACA ACAGGTAATA AATATATTTC AATAGGTATG
            AAAACTGATA TGGTCTTACA AGGTTCAACA ACAGGTAATA AATATATTTC AATAGGTATG
            AAAACTGATA TGGTCTTACA AGGTTCAACA ACAGGTAATA AATATATTTC AATAGGTATG
            AAAACTGATA TGGTCTTACA AGGTTCAACA ACAGGTAATA AATATATTTC AATAGGTATG
            AAAACTGATA TGGTCTTACA AGGTTCAACA ACAGGTAATA AATATATTTC AATAGGTATG
            AAAACTGATA TGGTCTTACA AGGTTCAACA ACAGGTAATA AATATATTTC AATAGGTATG
            AAAACTGATA TGGTCTTACA AGGTTCAACA ACAGGTAATA AATATATTTC AATAGGTATG
            aaaactgata tggtcttaca aggttcaaca acaggtaata aatatatttc aataggtatg
            aaaactgata tggtcttaca aggttcaaca acaggtaata aatatatttc aataggtatg
            aaaactgata tggtcttaca aggttcaaca acaggtaata aatatatttc aataggtatg
            aaaactgata tggtcttaca aggttcaaca acaggtaata aatatatttc aataggtatg
            aaaactgata tggtcttaca aggttcaaca acaggtaata aatatatttc aataggtatg
            AAAACTGATA TGGTCTTACA AGGTTCAACA ACAGGTAATA AATATATTTC AATAGGTATG
            AAAACTGATA TGGTCTTACA AGGTTCAACA ACAGGTAATA AATATATTTC AATAGGTATG
            AAAACTGATA TGGTCTTACA AGGTTCAACA ACAGGTAATA AATATATTTC AATAGGTATG
            aaaactgata tggttttaca aggttcagca acaggtaata aatatatttc aataggtatg

            TTTGGTGGAA TTACTAACAA AAATGCTGTT GATAATTATA TGTGAGGATT ACTTGCTGCA
            tttggtggaa ttactaacaa aaatgctgtt gataattata tgtgaggatt acttgctgca
            TTTGGTGGAA TTACTAACAA AAATGCTGTT GATAATTATA TGTGAGGATT ACTTGCTGCA
            TTTGGTGGAA TTACTAACAA AAATGCTGTT GATAATTATA TGTGAGGATT ACTTGCTGCA
            TTTGGTGGAA TTACTAACAA AAATGCTGTT GATAATTATA TGTGAGGATT ACTTGCTGCA
            TTTGGTGGAA TTACTAACAA AAATGCTGTT GATAATTATA TGTGAGGATT ACTTGCTGCA
            TTTGGTGGAA TTACTAACAA AAATGCTGTT GATAATTATA TGTGAGGATT ACTTGCTGCA
            TTTGGTGGAA TTACTAACAA AAATGCTGTT GATAATTATA TGTGAGGATT ACTTGCTGCA
            TTTGGTGGAA TTACTAACAA AAATGCTGTT GATAATTATA TGTGAGGATT ACTTGCTGCA
            TTTGGTGGAA TTACTAACAA AAATGCTGTT GATAATTATA TGTGAGGATT ACTTGCTGCA
            TTTGGTGGAA TTACTAACAA AAATGCTGTT GATAATTATA TGTGAGGATT ACTTGCTGCA
            TTTGGTGGAA TTACTAACAA AAATGCTGTT GATAATTATA TGTGAGGATT ACTTGCTGCA
            tttggtggaa ttactaacaa aaatgctgtt gataattata tgtgaggatt acttgctgca
            tttggtggaa ttactaacaa aaatgctgtt gataattata tgtgaggatt acttgctgca
            tttggtggaa ttactaacaa aaatgctgtt gataattata tgtgaggatt acttgctgca
            tttggtggaa ttactaacaa aaatgctgtt gataattata tgtgaggatt acttgctgca
            tttggtggaa ttactaacaa aaatgctgtt gataattata tgtgaggatt acttgctgca
            TTTGGTGGAA TTACTAACAA AAATGCTGTT GATAATTATA TGTGAGGATT ACTTGCTGCA
            TTTGGTGGAA TTACTAACAA AAATGCTGTT GATAATTATA TGTGAGGATT ACTTGCTGCA
            TTTGGTGGAA TTACTAACAA AAATGCTGTT GATAATTATA TGTGAGGATT ACTTGCTGCA
            tttggtggaa ttactaacaa aaatgctgtt gataattata tgtgaggatt gcttgctgca

            ATGCATGTTT ATAATAATAG ATTTGCAGGA AAAGAAATTG AATTAACAGA TAATAAGCAA
            atgcatgttt ataataatag atttgcagga aaagaaattg aattaacaga taataagcaa
            ATGCATGTTT ATAATAATAG ATTTGCAGGA AAAGAAATTG AATTAACAGA TAATAAGCAA
            ATGCATGTTT ATAATAATAG ATTTGCAGGA AAAGAAATTG AATTAACAGA TAATAAGCAA
            ATGCATGTTT ATAATAATAG ATTTGCAGGA AAAGAAATTG AATTAACAGA TAATAAGCAA
            ATGCATGTTT ATAATAATAG ATTTGCAGGA AAAGAAATTG AATTAACAGA TAATAAGCAA
            ATGCATGTTT ATAATAATAG ATTTGCAGGA AAAGAAATTG AATTAACAGA TAATAAGCAA
            ATGCATGTTT ATAATAATAG ATTTGCAGGA AAAGAAATTG AATTAACAGA TAATAAGCAA
            ATGCATGTTT ATAATAATAG ATTTGCAGGA AAAGAAATTG AATTAACAGA TAATAAGCAA
            ATGCATGTTT ATAATAATAG ATTTGCAGGA AAAGAAATTG AATTAACAGA TAATAAGCAA
            ATGCATGTTT ATAATAATAG ATTTGCAGGA AAAGAAATTG AATTAACAGA TAATAAGCAA
            ATGCATGTTT ATAATAATAG ATTTGCAGGA AAAGAAATTG AATTAACAGA TAATAAGCAA
            atgcatgttt ataataatag atttgcagga aaagaaattg aattaacaga taataagcaa
            atgcatgttt ataataatag atttgcagga aaagaaattg aattaacaga taataagcaa
            atgcatgttt ataataatag atttgcagga aaagaaattg aattaacaga taataagcaa
            atgcatgttt ataataatag atttgcagga aaagaaattg aattaacaga taataagcaa
            atgcatgttt ataataatag atttgcagga aaagaaattg aattaacaga taataagcaa
            ATGCATGTTT ATAATAATAG ATTTGCAGGA AAAGAAATTG AATTAACAGA TAATAAGCAA
            ATGCATGTTT ATAATAATAG ATTTGCAGGA AAAGAAATTG AATTAACAGA TAATAAGCAA
            ATGCATGTTT ATAATAATAG ATTTGCAGGA AAAGAAATTG AATTAACAGA TAATAAGCAA
            atgcatgttt ataataataa atttgcagga aaagaaattg aactaacaga taataaggaa

            AATAAAGTTA AATATAAACT ACAACCAGTT TATTATGCTA ATTTAGGATC AAAAGCTAAA
            aataaagtta aatataaact acaaccagtt tattatgcta atttaggatc aaaagctaaa
            AATAAAGTTA AATATAAACT ACAACCAGTT TATTATGCTA ATTTAGGATC AAAAGCTAAA
            AATAAAGTTA AATATAAACT ACAACCAGTT TATTATGCTA ATTTAGGATC AAAAGCTAAA
            AATAAAGTTA AATATAAACT ACAACCAGTT TATTATGCTA ATTTAGGATC AAAAGCTAAA
            AATAAAGTTA AATATAAACT ACAACCAGTT TATTATGCTA ATTTAGGATC AAAAGCTAAA
            AATAAAGTTA AATATAAACT ACAACCAGTT TATTATGCTA ATTTAGGATC AAAAGCTAAA
            AATAAAGTTA AATATAAACT ACAACCAGTT TATTATGCTA ATTTAGGATC AAAAGCTAAA
            AATAAAGTTA AATATAAACT ACAACCAGTT TATTATGCTA ATTTAGGATC AAAAGCTAAA
            AATAAAGTTA AATATAAACT ACAACCAGTT TATTATGCTA ATTTAGGATC AAAAGCTAAA
            AATAAAGTTA AATATAAACT ACAACCAGTT TATTATGCTA ATTTAGGATC AAAAGCTAAA
            AATAAAGTTA AATATAAACT ACAACCAGTT TATTATGCTA ATTTAGGATC AAAAGCTAAA
            aataaagtta aatataaact acaaccagtt tattatgcta atttaggatc aaaagctaaa
            aataaagtta aatataaact acaaccagtt tattatgcta atttaggatc aaaagctaaa
            aataaagtta aatataaact acaaccagtt tattatgcta atttaggatc aaaagctaaa
            aataaagtta aatataaact acaaccagtt tattatgcta atttaggatc aaaagctaaa
            aataaagtta aatataaact acaaccagtt tattatgcta atttaggatc aaaagctaaa
            AATAAAGTTA AATATAAACT ACAACCAGTT TATTATGCTA ATTTAGGATC AAAAGCTAAA
            AATAAAGTTA AATATAAACT ACAACCAGTT TATTATGCTA ATTTAGGATC AAAAGCTAAA
            AATAAAGTTA AATATAAACT ACAACCAGTT TATTATGCTA ATTTAGGATC AAAAGCTAAA
            aataaagtta aatataaact acaaccagtt tattatgcta atttagggtc aaaagctgaa

            GTTGAAAAAC TAAATGATGT TAATGAAAGT TCTTGATTTT CAAAAGGATT TGATGTTGGT
            gttgaaaaac taaatgatgt taatgaaagt tcttgatttt caaaaggatt tgatgttggt
            GTTGAAAAAC TAAATGATGT TAATGAAAGT TCTTGATTTT CAAAAGGATT TGATGTTGGT
            GTTGAAAAAC TAAATGATGT TAATGAAAGT TCTTGATTTT CAAAAGGATT TGATGTTGGT
            GTTGAAAAAC TAAATGATGT TAATGAAAGT TCTTGATTTT CAAAAGGATT TGATGTTGGT
            GTTGAAAAAC TAAATGATGT TAATGAAAGT TCTTGATTTT CAAAAGGATT TGATGTTGGT
            GTTGAAAAAC TAAATGATGT TAATGAAAGT TCTTGATTTT CAAAAGGATT TGATGTTGGT
            GTTGAAAAAC TAAATGATGT TAATGAAAGT TCTTGATTTT CAAAAGGATT TGATGTTGGT
            GTTGAAAAAC TAAATGATGT TAATGAAAGT TCTTGATTTT CAAAAGGATT TGATGTTGGT
            GTTGAAAAAC TAAATGATGT TAATGAAAGT TCTTGATTTT CAAAAGGATT TGATGTTGGT
            GTTGAAAAAC TAAATGATGT TAATGAAAGT TCTTGATTTT CAAAAGGATT TGATGTTGGT
            GTTGAAAAAC TAAATGATGT TAATGAAAGT TCTTGATTTT CAAAAGGATT TGATGTTGGT
            gttgaaaaac taaatgatgt taatgaaagt tcttgatttt caaaaggatt tgatgttggt
            gttgaaaaac taaatgatgt taatgaaagt tcttgatttt caaaaggatt tgatgttggt
            gttgaaaaac taaatgatgt taatgaaagt tcttgatttt caaaaggatt tgatgttggt
            gttgaaaaac taaatgatgt taatgaaagt tcttgatttt caaaaggatt tgatgttggt
            gttgaaaaac taaatgatgt taatgaaagt tcttgatttt caaaaggatt tgatgttggt
            GTTGAAAAAC TAAATGATGT TAATGAAAGT TCTTGATTTT CAAAAGGATT TGATGTTGGT
            GTTGAAAAAC TAAATGATGT TAATGAAAGT TCTTGATTTT CAAAAGGATT TGATGTTGGT
            GTTGAAAAAC TAAATGATGT TAATGAAAGT TCTTGATTTT CAAAAGGATT TGATGTTGGT
            gttgaaaaac taaacgatgt taatgaaagt tcttgatttt caaaaggatt tgatgttggt

            GGAGCTAAAA AATCAGGAAT AGTTGATTCT TTAATTAAAA ATCAAGCTGA TATTATTTTT
            ggagctaaaa aatcaggaat agttgattct ttaattaaaa atcaagctga tattattttt
            GGAGCTAAAA AATCAGGAAT AGTTGATTCT TTAATTAAAA ATCAAGCTGA TATTATTTTT
            GGAGCTAAAA AATCAGGAAT AGTTGATTCT TTAATTAAAA ATCAAGCTGA TATTATTTTT
            GGAGCTAAAA AATCAGGAAT AGTTGATTCT TTAATTAAAA ATCAAGCTGA TATTATTTTT
            GGAGCTAAAA AATCAGGAAT AGTTGATTCT TTAATTAAAA ATCAAGCTGA TATTATTTTT
            GGAGCTAAAA AATCAGGAAT AGTTGATTCT TTAATTAAAA ATCAAGCTGA TATTATTTTT
            GGAGCTAAAA AATCAGGAAT AGTTGATTCT TTAATTAAAA ATCAAGCTGA TATTATTTTT
            GGAGCTAAAA AATCAGGAAT AGTTGATTCT TTAATTAAAA ATCAAGCTGA TATTATTTTT
            GGAGCTAAAA AATCAGGAAT AGTTGATTCT TTAATTAAAA ATCAAGCTGA TATTATTTTT
            GGAGCTAAAA AATCAGGAAT AGTTGATTCT TTAATTAAAA ATCAAGCTGA TATTATTTTT
            GGAGCTAAAA AATCAGGAAT AGTTGATTCT TTAATTAAAA ATCAAGCTGA TATTATTTTT
            ggagctaaaa aatcaggaat agttgattct ttaattaaaa atcaagctga tattattttt
            ggagctaaaa aatcaggaat agttgattct ttaattaaaa atcaagctga tattattttt
            ggagctaaaa aatcaggaat agttgattct ttaattaaaa atcaagctga tattattttt
            ggagctaaaa aatcaggaat agttgattct ttaattaaaa atcaagctga tattattttt
            ggagctaaaa aatcaggaat agttgattct ttaattaaaa atcaagctga tattattttt
            GGAGCTAAAA AATCAGGAAT AGTTGATTCT TTAATTAAAA ATCAAGCTGA TATTATTTTT
            GGAGCTAAAA AATCAGGAAT AGTTGATTCT TTAATTAAAA ATCAAGCTGA TATTATTTTT
            GGAGCTAAAA AATCAGGAAT AGTTGATTCT TTAATTAAAA ATCAAGCTGA TATTATTTTT
            ggagctaaaa aatcaggaat agttgattct ttaattaaaa atcaagctga tattattttt

            CCAGTTGCTG GATCTCAAAT TAATGATGTT TTAGAATCAA CTGGTCATAA ACCTTATGTT
            ccagttgctg gatctcaaat taatgatgtt ttagaatcaa ctggtcataa accttatgtt
            CCAGTTGCTG GATCTCAAAT TAATGATGTT TTAGAATCAA CTGGTCATAA ACCTTATGTT
            CCAGTTGCTG GATCTCAAAT TAATGATGTT TTAGAATCAA CTGGTCATAA ACCTTATGTT
            CCAGTTGCTG GATCTCAAAT TAATGATGTT TTAGAATCAA CTGGTCATAA ACCTTATGTT
            CCAGTTGCTG GATCTCAAAT TAATGATGTT TTAGAATCAA CTGGTCATAA ACCTTATGTT
            CCAGTTGCTG GATCTCAAAT TAATGATGTT TTAGAATCAA CTGGTCATAA ACCTTATGTT
            CCAGTTGCTG GATCTCAAAT TAATGATGTT TTAGAATCAA CTGGTCATAA ACCTTATGTT
            CCAGTTGCTG GATCTCAAAT TAATGATGTT TTAGAATCAA CTGGTCATAA ACCTTATGTT
            CCAGTTGCTG GATCTCAAAT TAATGATGTT TTAGAATCAA CTGGTCATAA ACCTTATGTT
            CCAGTTGCTG GATCTCAAAT TAATGATGTT TTAGAATCAA CTGGTCATAA ACCTTATGTT
            CCAGTTGCTG GATCTCAAAT TAATGATGTT TTAGAATCAA CTGGTCATAA ACCTTATGTT
            ccagttgctg gatctcaaat taatgatgtt ttagaatcaa ctggtcataa accttatgtt
            ccagttgctg gatctcaaat taatgatgtt ttagaatcaa ctggtcataa accttatgtt
            ccagttgctg gatctcaaat taatgatgtt ttagaatcaa ctggtcataa accttatgtt
            ccagttgctg gatctcaaat taatgatgtt ttagaatcaa ctggtcataa accttatgtt
            ccagttgctg gatctcaaat taatgatgtt ttagaatcaa ctggtcataa accttatgtt
            CCAGTTGCTG GATCTCAAAT TAATGATGTT TTAGAATCAA CTGGTCATAA ACCTTATGTT
            CCAGTTGCTG GATCTCAAAT TAATGATGTT TTAGAATCAA CTGGTCATAA ACCTTATGTT
            CCAGTTGCTG GATCTCAAAT TAATGATGTT TTAGAATCAA CTGGTCATAA ACCTTATGTT
            ccagttgctg gacctcaaat taatgacgtt ttagaatcaa ctggtcataa accttatgtt

            ATTGGTGTTG ATACTGATCA AGTTACAAGT GTTGGTTCTT CTAAAAAAGG TAATGAAACT
            attggtgttg atactgatca agttacaagt gttggttctt ctaaaaaagg taatgaaact
            ATTGGTGTTG ATACTGATCA AGTTACAAGT GTTGGTTCTT CTAAAAAAGG TAATGAAACT
            ATTGGTGTTG ATACTGATCA AGTCACAAGT GTTGGTTCTT CTAAAAAAGG TAATGAAACT
            ATTGGTGTTG ATACTGATCA AGTTACAAGT GTTGGTTCTT CTAAAAAAGG TAATGAAACT
            ATTGGTGTTG ATACTGATCA AGTTACAAGT GTTGGTTCTT CTAAAAAAGG TAATGAAACT
            ATTGGTGTTG ATACTGATCA AGTTACAAGT GTTGGTTCTT CTAAAAAAGG TAATGAAACT
            ATTGGTGTTG ATACTGATCA AGTTACAAGT GTTGGTTCTT CTAAAAAAGG TAATGAAACT
            ATTGGTGTTG ATACTGATCA AGTTACAAGT GTTGGTTCTT CTAAAAAAGG TAATGAAACT
            ATTGGTGTTG ATACTGATCA AGTTACAAGT GTTGGTTCTT CTAAAAAAGG TAATGAAACT
            ATTGGTGTTG ATACTGATCA AGTTACAAGT GTTGGTTCTT CTAAAAAAGG TAATGAAACT
            ATTGGTGTTG ATACTGATCA AGTTACAAGT GTTGGTTCTT CTAAAAAAGG TAATGAAACT
            attggtgttg atactgatca agttacaagt gttggttctt ctaaaaaagg taatgaaact
            attggtgttg atactgatca agttacaagt gttggttctt ctaaaaaagg taatgaaact
            attggtgttg atactgatca agttacaagt gttggttctt ctaaaaaagg taatgaaact
            attggtgttg atactgatca agttacaagt gttggttctt ctaaaaaagg taatgaaact
            attggtgttg atactgatca agttacaagt gttggttctt ctaaaaaagg taatgaaact
            ATTGGTGTTG ATACTGATCA AGTTACAAGT GTTGGTTCTT CTAAAAAAGG TAATGAAACT
            ATTGGTGTTG ATACTGATCA AGTTACAAGT GTTGGTTCTT CTAAAAAAGG TAATGAAACT
            ATTGGTGTTG ATACTGATCA AGTTACAAGT GTTGGTTCTT CTAAAAAAGG TAATGAAACT
            attggtgttg atactgatca agttacaagt gttggttctt ctaaaaaagg taatgaaact

            AGATTTATTA CAAGCGCAAA GAAAAACATT GTTTCAGCTT CAGTTTATGC TTTAAATAGA
            agatttatta caagcgcaaa gaaaaacatt gtttcagctt cagtttatgc tttaaataga
            AGATTTATTA CAAGCGCAAA GAAAAACATT GTTTCAGCTT CAGTTTATGC TTTAAATAGA
            AGATTTATTA CAAGCGCAAA GAAAAACATT GTTTCAGCTT CAGTTTATGC TTTAAATAGA
            AGATTTATTA CAAGCGCAAA GAAAAACATT GTTTCAGCTT CAGTTTATGC TTTAAATAGA
            AGATTTATTA CAAGCGCAAA GAAAAACATT GTTTCAGCTT CAGTTTATGC TTTAAATAGA
            AGATTTATTA CAAGCGCAAA GAAAAACATT GTTTCAGCTT CAGTTTATGC TTTAAATAGA
            AGATTTATTA CAAGCGCAAA GAAAAACATT GTTTCAGCTT CAGTTTATGC TTTAAATAGA
            AGATTTATTA CAAGCGCAAA GAAAAACATT GTTTCAGCTT CAGTTTATGC TTTAAATAGA
            AGATTTATTA CAAGCGCAAA GAAAAACATT GTTTCAGCTT CAGTTTATGC TTTAAATAGA
            AGATTTATTA CAAGCGCAAA GAAAAACATT GTTTCAGCTT CAGTTTATGC TTTAAATAGA
            AGATTTATTA CAAGCGCAAA GAAAAACATT GTTTCAGCTT CAGTTTATGC TTTAAATAGA
            agatttatta caagcgcaaa gaaaaacatt gtttcagctt cagtttatgc tttaaataga
            agatttatta caagcgcaaa gaaaaacatt gtttcagctt cagtttatgc tttaaataga
            agatttatta caagcgcaaa gaaaaacatt gtttcagctt cagtttatgc tttaaataga
            agatttatta caagcgcaaa gaaaaacatt gtttcagctt cagtttatgc tttaaataga
            agatttatta caagcgcaaa gaaaaacatt gtttcagctt cagtttatgc tttaaataga
            AGATTTATTA CAAGCGCAAA GAAAAACATT GTTTCAGCTT CAGTTTATGC TTTAAATAGA
            AGATTTATTA CAAGCGCAAA GAAAAACATT GTTTCAGCTT CAGTTTATGC TTTAAATAGA
            AGATTTATTA CAAGCGCAAA GAAAAACATT GTTTCAGCTT CAGTTTATGC TTTAAATAGA
            agatttatta caagtgcaaa gaaaaacatt gtttcagctt cagtttatgc tttaaataga

            GCAAGATCAC TACAAAAAGC TATTATTAAA GATAAAACAT ATACATCAAA ACATGAAAAA
            gcaagatcac tacaaaaagc tattattaaa gataaaacat atacatcaaa acatgaaaaa
            GCAAGATCAC TACAAAAAGC TATTATTAAA GATAAAACAT ATACATCAAA ACATGAAAAA
            GCAAGATCAC TACAAAAAGC TATTATTAAA GATAAAACAT ATACATCAAA ACATGAAAAA
            GCAAGATCAC TACAAAAAGC TATTATTAAA GATAAAACAT ATACATCAAA ACATGAAAAA
            GCAAGATCAC TACAAAAAGC TATTATTAAA GATAAAACAT ATACATCAAA ACATGAAAAA
            GCAAGATCAC TACAAAAAGC TATTATTAAA GATAAAACAT ATACATCAAA ACATGAAAAA
            GCAAGATCAC TACAAAAAGC TATTATTAAA GATAAAACAT ATACATCAAA ACATGAAAAA
            GCAAGATCAC TACAAAAAGC TATTATTAAA GATAAAACAT ATACATCAAA ACATGAAAAA
            GCAAGATCAC TACAAAAAGC TATTATTAAA GATAAAACAT ATACATCAAA ACATGAAAAA
            GCAAGATCAC TACAAAAAGC TATTATTAAA GATAAAACAT ATACATCAAA ACATGAAAAA
            GCAAGATCAC TACAAAAAGC TATTATTAAA GATAAAACAT ATACATCAAA ACATGAAAAA
            gcaagatcac tacaaaaagc tattattaaa gataaaacat atacatcaaa acatgaaaaa
            gcaagatcac tacaaaaagc tattattaaa gataaaacat atacatcaaa acatgaaaaa
            gcaagatcac tacaaaaagc tattattaaa gataaaacat atacatcaaa acatgaaaaa
            gcaagatcac tacaaaaagc tattattaaa gataaaacat atacatcaaa acatgaaaaa
            gcaagatcac tacaaaaagc tattattaaa gataaaacat atacatcaaa acatgaaaaa
            GCAAGATCAC TACAAAAAGC TATTATTAAA GATAAAACAT ATACATCAAA ACATGAAAAA
            GCAAGATCAC TACAAAAAGC TATTATTAAA GATAAAACAT ATACATCAAA ACATGAAAAA
            GCAAGATCAC TACAAAAAGC TATTATTAAA GATAAAACAT ATACATCAAA ACATGAAAAA
            gcaagatcac tacaaaaagc tattattaaa gataaaacat atacatcaaa acatgaaaaa

            GAAATTAAAG ACGGAACAAC TTTAGTTGGA GAACAAGCAG ATTGATCTAT TTCATCATCA
            gaaattaaag acggaacaac tttagttgga gaacaagcag attgatctat ttcatcatca
            GAAATTAAAG ACGGAACAAC TTTAGTTGGA GAACAAGCAG ATTGATCTAT TTCATCATCA
            GAAATTAAAG ACGGAACAAC TTTAGTTGGA GAACAAGCAG ATTGATCTAT TTCATCATCA
            GAAATTAAAG ACGGAACAAC TTTAGTTGGA GAACAAGCAG ATTGATCTAT TTCATCATCA
            GAAATTAAAG ACGGAACAAC TTTAGTTGGA GAACAAGCAG ATTGATCTAT TTCATCATCA
            GAAATTAAAG ACGGAACAAC TTTAGTTGGA GAACAAGCAG ATTGATCTAT TTCATCATCA
            GAAATTAAAG ACGGAACAAC TTTAGTTGGA GAACAAGCAG ATTGATCTAT TTCATCATCA
            GAAATTAAAG ACGGAACAAC TTTAGTTGGA GAACAAGCAG ATTGATCTAT TTCATCATCA
            GAAATTAAAG ACGGAACAAC TTTAGTTGGA GAACAAGCAG ATTGATCTAT TTCATCATCA
            GAAATTAAAG ACGGAACAAC TTTAGTTGGA GAACAAGCAG ATTGATCTAT TTCATCATCA
            GAAATTAAAG ACGGAACAAC TTTAGTTGGA GAACAAGCAG ATTGATCTAT TTCATCATCA
            gaaattaaag acggaacaac tttagttgga gaacaagcag attgatctat ttcatcatca
            gaaattaaag acggaacaac tttagttgga gaacaagcag attgatctat ttcatcatca
            gaaattaaag acggaacaac tttagttgga gaacaagcag attgatctat ttcatcatca
            gaaattaaag acggaacaac tttagttgga gaacaagcag attgatctat ttcatcatca
            gaaattaaag acggaacaac tttagttgga gaacaagcag attgatctat ttcatcatca
            GAAATTAAAG ACGGAACAAC TTTAGTTGGA GAACAAGCAG ATTGATCTAT TTCATCATCA
            GAAATTAAAG ACGGAACAAC TTTAGTTGGA GAACAAGCAG ATTGATCTAT TTCATCATCA
            GAAATTAAAG ACGGAACAAC TTTAGTTGGA GAACAAGCAG ATTGATCTAT TTCATCATCA
            gaaattaaag acggaacaac tttagttgga gaacaagcag attgatctat ttcatcatca

            AGAAAAGCAG ACACTAAATG AAGTGTTGAA AAAGTTAATG GTTCATTAAC AAATGCTGCT
            agaaaagcag acactaaatg aagtgttgaa aaagttaatg gttcattaac aaatgctgct
            AGAAAAGCAG ACACTAAATG AAGTGTTGAA AAAGTTAATG GTTCATTAAC AAATGCTGCT
            AGAAAAGCAG ACACTAAATG AAGTGTTGAA AAAGTTAATG GTTCATTAAC AAATGCTGCT
            AGAAAAGCAG ACACTAAATG AAGTGTTGAA AAAGTTAATG GTTCATTAAC AAATGCTGCT
            AGAAAAGCAG ACACTAAATG AAGTGTTGAA AAAGTTAATG GTTCATTAAC AAATGCTGCT
            AGAAAAGCAG ACACTAAATG AAGTGTTGAA AAAGTTAATG GTTCATTAAC AAATGCTGCT
            AGAAAAGCAG ACACTAAATG AAGTGTTGAA AAAGTTAATG GTTCATTAAC AAATGCTGCT
            AGAAAAGCAG ACACTAAATG AAGTGTTGAA AAAGTTAATG GTTCATTAAC AAATGCTGCT
            AGAAAAGCAG ACACTAAATG AAGTGTTGAA AAAGTTAATG GTTCATTAAC AAATGCTGCT
            AGAAAAGCAG ACACTAAATG AAGTGTTGAA AAAGTTAATG GTTCATTAAC AAATGCTGCT
            AGAAAAGCAG ACACTAAATG AAGTGTTGAA AAAGTTAATG GTTCATTAAC AAATGCTGCT
            agaaaagcag acactaaatg aagtgttgaa aaagttaatg gttcattaac aaatgctgct
            agaaaagcag acactaaatg aagtgttgaa aaagttaatg gttcattaac aaatgctgct
            agaaaagcag acactaaatg aagtgttgaa aaagttaatg gttcattaac aaatgctgct
            agaaaagcag acactaaatg aagtgttgaa aaagttaatg gttcattaac aaatgctgct
            agaaaagcag acactaaatg aagtgttgaa aaagttaatg gttcattaac aaatgctgct
            AGAAAAGCAG ACACTAAATG AAGTGTTGAA AAAGTTAATG GTTCATTAAC AAATGCTGCT
            AGAAAAGCAG ACACTAAATG AAGTGTTGAA AAAGTTAATG GTTCATTAAC AAATGCTGCT
            AGAAAAGCAG ACACTAAATG AAGTGTTGAA AAAGTTAATG GTTCATTAAC AAATGCTGCT
            agaaaagcag acactaaatg aagtgttgaa aaagttaatg gttctttaac aaatgctgct

            AATTTATCAG TTGAATCAAT AGATTATTCA ATAGATAAGG CAAAAGAAAT AGAAAAAAAT
            aatttatcag ttgaatcaat agattattca atagataagg caaaagaaat agaaaaaaat
            AATTTATCAG TTGAATCAAT AGATTATTCA ATAGATAAGG CAAAAGAAAT AGAAAAAAAT
            AATTTATCAG TTGAATCAAT AGATTATTCA ATAGATAAGG CAAAAGAAAT AGAAAAAAAT
            AATTTATCAG TTGAATCAAT AGATTATTCA ATAGATAAGG CAAAAGAAAT AGAAAAAAAT
            AATTTATCAG TTGAATCAAT AGATTATTCA ATAGATAAGG CAAAAGAAAT AGAAAAAAAT
            AATTTATCAG TTGAATCAAT AGATTATTCA ATAGATAAGG CAAAAGAAAT AGAAAAAAAT
            AATTTATCAG TTGAATCAAT AGATTATTCA ATAGATAAGG CAAAAGAAAT AGAAAAAAAT
            AATTTATCAG TTGAATCAAT AGATTATTCA ATAGATAAGG CAAAAGAAAT AGAAAAAAAT
            AATTTATCAG TTGAATCAAT AGATTATTCA ATAGATAAGG CAAAAGAAAT AGAAAAAAAT
            AATTTATCAG TTGAATCAAT AGATTATTCA ATAGATAAGG CAAAAGAAAT AGAAAAAAAT
            AATTTATCAG TTGAATCAAT AGATTATTCA ATAGATAAGG CAAAAGAAAT AGAAAAAAAT
            aatttatcag ttgaatcaat agattattca atagataagg caaaagaaat agaaaaaaat
            aatttatcag ttgaatcaat agattattca atagataagg caaaagaaat agaaaaaaat
            aatttatcag ttgaatcaat agattattca atagataagg caaaagaaat agaaaaaaat
            aatttatcag ttgaatcaat agattattca atagataagg caaaagaaat agaaaaaaat
            aatttatcag ttgaatcaat agattattca atagataagg caaaagaaat agaaaaaaat
            AATTTATCAG TTGAATCAAT AGATTATTCA ATAGATAAGG CAAAAGAAAT AGAAAAAAAT
            AATTTATCAG TTGAATCAAT AGATTATTCA ATAGATAAGG CAAAAGAAAT AGAAAAAAAT
            AATTTATCAG TTGAATCAAT AGATTATTCA ATAGATAAGG CAAAAGAAAT AGAAAAAAAT
            aacttatcag ttgaatctat tgattattca aaagataaag caaaagaaat agaaaaaaat

            CTTAAAGAAA CACTACTTAA ATCAGGTGAA ACTTTTAAAC AATACTTAAC AAAAAAATCA
            cttaaagaaa cactacttaa atcaggtgaa acttttaaac aatacttaac aaaaaaatca
            CTTAAAGAAA CACTACTTAA ATCAGGTGAA ACTTTTAAAC AATACTTAAC AAAAAAATCA
            CTTAAAGAAA CACTACTTAA ATCAGGTGAA ACTTTTAAAC AATACTTAAC AAAAAAATCA
            CTTAAAGAAA CACTACTTAA ATCAGGTGAA ACTTTTAAAC AATACTTAAC AAAAAAATCA
            CTTAAAGAAA CACTACTTAA ATCAGGTGAA ACTTTTAAAC AATACTTAAC AAAAAAATCA
            CTTAAAGAAA CACTACTTAA ATCAGGTGAA ACTTTTAAAC AATACTTAAC AAAAAAATCA
            CTTAAAGAAA CACTACTTAA ATCAGGTGAA ACTTTTAAAC AATACTTAAC AAAAAAATCA
            CTTAAAGAAA CACTACTTAA ATCAGGTGAA ACTTTTAAAC AATACTTAAC AAAAAAATCA
            CTTAAAGAAA CACTACTTAA ATCAGGTGAA ACTTTTAAAC AATACTTAAC AAAAAAATCA
            CTTAAAGAAA CACTACTTAA ATCAGGTGAA ACTTTTAAAC AATACTTAAC AAAAAAATCA
            CTTAAAGAAA CACTACTTAA ATCAGGTGAA ACTTTTAAAC AATACTTAAC AAAAAAATCA
            cttaaagaaa cactacttaa atcaggtgaa acttttaaac aatacttaac aaaaaaatca
            cttaaagaaa cactacttaa atcaggtgaa acttttaaac aatacttaac aaaaaaatca
            cttaaagaaa cactacttaa atcaggtgaa acttttaaac aatacttaac aaaaaaatca
            cttaaagaaa cactacttaa atcaggtgaa acttttaaac aatacttaac aaaaaaatca
            cttaaagaaa cactacttaa atcaggtgaa acttttaaac aatacttaac aaaaaaatca
            CTTAAAGAAA CACTACTTAA ATCAGGTGAA ACTTTTAAAC AATACTTAAC AAAAAAATCA
            CTTAAAGAAA CACTACTTAA ATCAGGTGAA ACTTTTAAAC AATACTTAAC AAAAAAATCA
            CTTAAAGAAA CACTACTTAA ATCAGGTGAA ACTTTTAAAC AATACTTAAC AAAAAAATCA
            cttaaagaaa cactacttaa atcaggtgaa acttttaaac aatacttaac aaaaacatca

            TTAGATAAAG CATTAGAATC AATTTCAAAA AGCATTAAAG ATGAAGAATG AGAAAAATTA
            ttagataaag cattagaatc aatttcaaaa agcattaaag atgaagaatg agaaaaatta
            TTAGATAAAG CATTAGAATC AATTTCAAAA AGCATTAAAG ATGAAGAATG AGAAAAATTA
            TTAGATAAAG CATTAGAATC AATTTCAAAA AGCATTAAAG ATGAAGAATG AGAAAAATTA
            TTAGATAAAG CATTAGAATC AATTTCAAAA AGCATTAAAG ATGAAGAATG AGAAAAATTA
            TTAGATAAAG CATTAGAATC AATTTCAAAA AGCATTAAAG ATGAAGAATG AGAAAAATTA
            TTAGATAAAG CATTAGAATC AATTTCAAAA AGCATTAAAG ATGAAGAATG AGAAAAATTA
            TTAGATAAAG CATTAGAATC AATTTCAAAA AGCATTAAAG ATGAAGAATG AGAAAAATTA
            TTAGATAAAG CATTAGAATC AATTTCAAAA AGCATTAAAG ATGAAGAATG AGAAAAATTA
            TTAGATAAAG CATTAGAATC AATTTCAAAA AGCATTAAAG ATGAAGAATG AGAAAAATTA
            TTAGATAAAG CATTAGAATC AATTTCAAAA AGCATTAAAG ATGAAGAATG AGAAAAATTA
            TTAGATAAAG CATTAGAATC AATTTCAAAA AGCATTAAAG ATGAAGAATG AGAAAAATTA
            ttagataaag cattagaatc aatttcaaaa agcattaaag atgaagaatg agaaaaatta
            ttagataaag cattagaatc aatttcaaaa agcattaaag atgaagaatg agaaaaatta
            ttagataaag cattagaatc aatttcaaaa agcattaaag atgaagaatg agaaaaatta
            ttagataaag cattagaatc aatttcaaaa agcattaaag atgaagaatg agaaaaatta
            ttagataaag cattagaatc aatttcaaaa agcattaaag atgaagaatg agaaaaatta
            TTAGATAAAG CATTAGAATC AATTTCAAAA AGCATTAAAG ATGAAGAATG AGAAAAATTA
            TTAGATAAAG CATTAGAATC AATTTCAAAA AGCATTAAAG ATGAAGAATG AGAAAAATTA
            TTAGATAAAG CATTAGAATC AATTTCAAAA AGCATTAAAG ATGAAGAATG AGAAAAATTA
            ttagataaag cattagaatc aatttcaaaa agcattaaag atgaagaatg agaaaaatta

            ACATTAAACA ATAATGGTAT AGCAGGAATA AAAAATTATT GAGAAATGTT AATTCAATCT
            acattaaaca ataatggtat agcaggaata aaaaattatt gagaaatgtt aattcaatct
            ACATTAAACA ATAATGGTAT AGCAGGAATA AAAAATTATT GAGAAATGTT AATTCAATCT
            ACATTAAACA ATAATGGTAT AGCAGGAATA AAAAATTATT GAGAAATGTT AATTCAATCT
            ACATTAAACA ATAATGGTAT AGCAGGAATA AAAAATTATT GAGAAATGTT AATTCAATCT
            ACATTAAACA ATAATGGTAT AGCAGGAATA AAAAATTATT GAGAAATGTT AATTCAATCT
            ACATTAAACA ATAATGGTAT AGCAGGAATA AAAAATTATT GAGAAATGTT AATTCAATCT
            ACATTAAACA ATAATGGTAT AGCAGGAATA AAAAATTATT GAGAAATGTT AATTCAATCT
            ACATTAAACA ATAATGGTAT AGCAGGAATA AAAAATTATT GAGAAATGTT AATTCAATCT
            ACATTAAACA ATAATGGTAT AGCAGGAATA AAAAATTATT GAGAAATGTT AATTCAATCT
            ACATTAAACA ATAATGGTAT AGCAGGAATA AAAAATTATT GAGAAATGTT AATTCAATCT
            ACATTAAACA ATAATGGTAT AGCAGGAATA AAAAATTATT GAGAAATGTT AATTCAATCT
            acattaaaca ataatggtat agcaggaata aaaaattatt gagaaatgtt aattcaatct
            acattaaaca ataatggtat agcaggaata aaaaattatt gagaaatgtt aattcaatct
            acattaaaca ataatggtat agcaggaata aaaaattatt gagaaatgtt aattcaatct
            acattaaaca ataatggtat agcaggaata aaaaattatt gagaaatgtt aattcaatct
            acattaaaca ataatggtat agcaggaata aaaaattatt gagaaatgtt aattcaatct
            ACATTAAACA ATAATGGTAT AGCAGGAATA AAAAATTATT GAGAAATGTT AATTCAATCT
            ACATTAAACA ATAATGGTAT AGCAGGAATA AAAAATTATT GAGAAATGTT AATTCAATCT
            ACATTAAACA ATAATGGTAT AGCAGGAATA AAAAATTATT GAGAAATGTT AATTCAATCT
            acattaaaag ataatggtat agcaggaata aaaaattatt gagaaatgtt aattcaatct

            ACTAAACAAG GAGCATAAAT GAATAAAGAA CAAAAAGTTG ATTATGCTAT TGAAATGCAA
            actaaacaag gagcataaat gaataaagaa caaaaagttg attatgctat tgaaatgcaa
            ACTAAACAAG GAGCATAAAT GAATAAAGAA CAAAAAGTTG ATTATGCTAT TGAAATGCAA
            ACTAAACAAG GAGCATAAAT GAATAAAGAA CAAAAAGTTG ATTATGCTAT TGAAATGCAA
            ACTAAACAAG GAGCATAAAT GAATAAAGAA CAAAAAGTTG ATTATGCTAT TGAAATGCAA
            ACTAAACAAG GAGCATAAAT GAATAAAGAA CAAAAAGTTG ATTATGCTAT TGAAATGCAA
            ACTAAACAAG GAGCATAAAT GAATAAAGAA CAAAAAGTTG ATTATGCTAT TGAAATGCAA
            ACTAAACAAG GAGCATAAAT GAATAAAGAA CAAAAAGTTG ATTATGCTAT TGAAATGCAA
            ACTAAACAAG GAGCATAAAT GAATAAAGAA CAAAAAGTTG ATTATGCTAT TGAAATGCAA
            ACTAAACAAG GAGCATAAAT GAATAAAGAA CAAAAAGTTG ATTATGCTAT TGAAATGCAA
            ACTAAACAAG GAGCATAAAT GAATAAAGAA CAAAAAGTTG ATTATGCTAT TGAAATGCAA
            ACTAAACAAG GAGCATAAAT GAATAAAGAA CAAAAAGTTG ATTATGCTAT TGAAATGCAA
            actaaacaag gagcataaat gaataaagaa caaaaagttg attatgctat tgaaatgcaa
            actaaacaag gagcataaat gaataaagaa caaaaagttg attatgctat tgaaatgcaa
            actaaacaag gagcataaat gaataaagaa caaaaagttg attatgctat tgaaatgcaa
            actaaacaag gagcataaat gaataaagaa caaaaagttg attatgctat tgaaatgcaa
            actaaacaag gagcataaat gaataaagaa caaaaagttg attatgctat tgaaatgcaa
            ACTAAACAAG GAGCATAAAT GAATAAAGAA CAAAAAGTTG ATTATGCTAT TGAAATGCAA
            ACTAAACAAG GAGCATAAAT GAATAAAGAA CAAAAAGTTG ATTATGCTAT TGAAATGCAA
            ACTAAACAAG GAGCATAAAT GAATAAAGAA CAAAAAGTTG ATTATGCTAT TGAAATGCAA
            actaaaaaat aaggagcaat gaataaagaa caaaaaattg attatgctat tgaaatgcaa

            AATATTACTA AAACTTTTTT AAATGGTGCT ATTGTTGCTA ATGATGACAT AACAATTAAA
            aatattacta aaactttttt aaatggtgct attgttgcta atgatgacat aacaattaaa
            AATATTACTA AAACTTTTTT AAATGGTGCT ATTGTTGCTA ATGATGACAT AACAATTAAA
            AATATTACTA AAACTTTTTT AAATGGTGCT ATTGTTGCTA ATGATGACAT AACAATTAAA
            AATATTACTA AAACTTTTTT AAATGGTGCT ATTGTTGCTA ATGATGACAT AACAATTAAA
            AATATTACTA AAACTTTTTT AAATGGTGCT ATTGTTGCTA ATGATGACAT AACAATTAAA
            AATATTACTA AAACTTTTTT AAATGGTGCT ATTGTTGCTA ATGATGACAT AACAATTAAA
            AATATTACTA AAACTTTTTT AAATGGTGCT ATTGTTGCTA ATGATGACAT AACAATTAAA
            AATATTACTA AAACTTTTTT AAATGGTGCT ATTGTTGCTA ATGATGACAT AACAATTAAA
            AATATTACTA AAACTTTTTT AAATGGTGCT ATTGTTGCTA ATGATGACAT AACAATTAAA
            AATATTACTA AAACTTTTTT AAATGGTGCT ATTGTTGCTA ATGATGACAT AACAATTAAA
            AATATTACTA AAACTTTTTT AAATGGTGCT ATTGTTGCTA ATGATGACAT AACAATTAAA
            aatattacta aaactttttt aaatggtgct attgttgcta atgatgacat aacaattaaa
            aatattacta aaactttttt aaatggtgct attgttgcta atgatgacat aacaattaaa
            aatattacta aaactttttt aaatggtgct attgttgcta atgatgacat aacaattaaa
            aatattacta aaactttttt aaatggtgct attgttgcta atgatgacat aacaattaaa
            aatattacta aaactttttt aaatggtgct attgttgcta atgatgacat aacaattaaa
            AATATTACTA AAACTTTTTT AAATGGTGCT ATTGTTGCTA ATGATGACAT AACAATTAAA
            AATATTACTA AAACTTTTTT AAATGGTGCT ATTGTTGCTA ATGATGACAT AACAATTAAA
            AATATTACTA AAACTTTTTT AAATGGTGCT ATTGTTGCTA ATGATGACAT AACAATTAAA
            aatattacta agatgttttt aaatggcgct attgttgcta atgatgatat aacaattaaa

            GTTAAAAAAG GTGACATACA CGCTCTTGTT GGTGAAAATG GGGCTGGTAA GTCTACATTA
            gttaaaaaag gtgacataca cgctcttgtt ggtgaaaatg gggctggtaa gtctacatta
            GTTAAAAAAG GTGACATACA CGCTCTTGTT GGTGAAAATG GGGCTGGTAA GTCTACATTA
            GTTAAAAAAG GTGACATACA CGCTCTTGTT GGTGAAAATG GGGCTGGTAA GTCTACATTA
            GTTAAAAAAG GTGACATACA CGCTCTTGTT GGTGAAAATG GGGCTGGTAA GTCTACATTA
            GTTAAAAAAG GTGACATACA CGCTCTTGTT GGTGAAAATG GGGCTGGTAA GTCTACATTA
            GTTAAAAAAG GTGACATACA CGCTCTTGTT GGTGAAAATG GGGCTGGTAA GTCTACATTA
            GTTAAAAAAG GTGACATACA CGCTCTTGTT GGTGAAAATG GGGCTGGTAA GTCTACATTA
            GTTAAAAAAG GTGACATACA CGCTCTTGTT GGTGAAAATG GGGCTGGTAA GTCTACATTA
            GTTAAAAAAG GTGACATACA CGCTCTTGTT GGTGAAAATG GGGCTGGTAA GTCTACATTA
            GTTAAAAAAG GTGACATACA CGCTCTTGTT GGTGAAAATG GGGCTGGTAA GTCTACATTA
            GTTAAAAAAG GTGACATACA CGCTCTTGTT GGTGAAAATG GGGCTGGTAA GTCTACATTA
            gttaaaaaag gtgacataca cgctcttgtt ggtgaaaatg gggctggtaa gtctacatta
            gttaaaaaag gtgacataca cgctcttgtt ggtgaaaatg gggctggtaa gtctacatta
            gttaaaaaag gtgacataca cgctcttgtt ggtgaaaatg gggctggtaa gtctacatta
            gttaaaaaag gtgacataca cgctcttgtt ggtgaaaatg gggctggtaa gtctacatta
            gttaaaaaag gtgacataca cgctcttgtt ggtgaaaatg gggctggtaa gtctacatta
            GTTAAAAAAG GTGACATACA CGCTCTTGTT GGTGAAAATG GGGCTGGTAA GTCTACATTA
            GTTAAAAAAG GTGACATACA CGCTCTTGTT GGTGAAAATG GGGCTGGTAA GTCTACATTA
            GTTAAAAAAG GTGACATACA CGCTCTTGTT GGTGAAAATG GGGCTGGTAA GTCTACATTA
            gttaaaaaag gtgatataca cgctcttgtt ggtgaaaatg gagctggtaa atctacatta

            ATGTCTATTT TATTTGGTTT ATATCAACCA ACTTCTGGAA CAATTAAAGT TAACGGAAAA
            atgtctattt tatttggttt atatcaacca acttctggaa caattaaagt taacggaaaa
            ATGTCTATTT TATTTGGTTT ATATCAACCA ACTTCTGGAA CAATTAAAGT TAACGGAAAA
            ATGTCTATTT TATTTGGTTT ATATCAACCA ACTTCTGGAA CAATTAAAGT TAACGGAAAA
            ATGTCTATTT TATTTGGTTT ATATCAACCA ACTTCTGGAA CAATTAAAGT TAACGGAAAA
            ATGTCTATTT TATTTGGTTT ATATCAACCA ACTTCTGGAA CAATTAAAGT TAACGGAAAA
            ATGTCTATTT TATTTGGTTT ATATCAACCA ACTTCTGGAA CAATTAAAGT TAACGGAAAA
            ATGTCTATTT TATTTGGTTT ATATCAACCA ACTTCTGGAA CAATTAAAGT TAACGGAAAA
            ATGTCTATTT TATTTGGTTT ATATCAACCA ACTTCTGGAA CAATTAAAGT TAACGGAAAA
            ATGTCTATTT TATTTGGTTT ATATCAACCA ACTTCTGGAA CAATTAAAGT TAACGGAAAA
            ATGTCTATTT TATTTGGTTT ATATCAACCA ACTTCTGGAA CAATTAAAGT TAACGGAAAA
            ATGTCTATTT TATTTGGTTT ATATCAACCA ACTTCTGGAA CAATTAAAGT TAACGGAAAA
            atgtctattt tatttggttt atatcaacca acttctggaa caattaaagt taacggaaaa
            atgtctattt tatttggttt atatcaacca acttctggaa caattaaagt taacggaaaa
            atgtctattt tatttggttt atatcaacca acttctggaa caattaaagt taacggaaaa
            atgtctattt tatttggttt atatcaacca acttctggaa caattaaagt taacggaaaa
            atgtctattt tatttggttt atatcaacca acttctggaa caattaaagt taacggaaaa
            ATGTCTATTT TATTTGGTTT ATATCAACCA ACTTCTGGAA CAATTAAAGT TAACGGAAAA
            ATGTCTATTT TATTTGGTTT ATATCAACCA ACTTCTGGAA CAATTAAAGT TAACGGAAAA
            ATGTCTATTT TATTTGGTTT ATATCAACCA ACTTCTGGAA CAATTAAAGT TAACGGAAAA
            atgtcaattc tatttggttt ataccaacca acttctggaa caattaaagt taatggcaaa

            GAAGAGGTTA TTTCAAATCC AATCAAAGCA AATAAACTTG GTATTGGTAT GGTTCATCAA
            gaagaggtta tttcaaatcc aatcaaagca aataaacttg gtattggtat ggttcatcaa
            GAAGAGGTTA TTTCAAATCC AATCAAAGCA AATAAACTTG GTATTGGTAT GGTTCATCAA
            GAAGAGGTTA TTTCAAATCC AATCAAAGCA AATAAACTTG GTATTGGTAT GGTTCATCAA
            GAAGAGGTTA TTTCAAATCC AATCAAAGCA AATAAACTTG GTATTGGTAT GGTTCATCAA
            GAAGAGGTTA TTTCAAATCC AATCAAAGCA AATAAACTTG GTATTGGTAT GGTTCATCAA
            GAAGAGGTTA TTTCAAATCC AATCAAAGCA AATAAACTTG GTATTGGTAT GGTTCATCAA
            GAAGAGGTTA TTTCAAATCC AATCAAAGCA AATAAACTTG GTATTGGTAT GGTTCATCAA
            GAAGAGGTTA TTTCAAATCC AATCAAAGCA AATAAACTTG GTATTGGTAT GGTTCATCAA
            GAAGAGGTTA TTTCAAATCC AATCAAAGCA AATAAACTTG GTATTGGTAT GGTTCATCAA
            GAAGAGGTTA TTTCAAATCC AATCAAAGCA AATAAACTTG GTATTGGTAT GGTTCATCAA
            GAAGAGGTTA TTTCAAATCC AATCAAAGCA AATAAACTTG GTATTGGTAT GGTTCATCAA
            gaagaggtta tttcaaatcc aatcaaagca aataaacttg gtattggtat ggttcatcaa
            gaagaggtta tttcaaatcc aatcaaagca aataaacttg gtattggtat ggttcatcaa
            gaagaggtta tttcaaatcc aatcaaagca aataaacttg gtattggtat ggttcatcaa
            gaagaggtta tttcaaatcc aatcaaagca aataaacttg gtattggtat ggttcatcaa
            gaagaggtta tttcaaatcc aatcaaagca aataaacttg gtattggtat ggttcatcaa
            GAAGAGGTTA TTTCAAATCC AATCAAAGCA AATAAACTTG GTATTGGTAT GGTTCATCAA
            GAAGAGGTTA TTTCAAATCC AATCAAAGCA AATAAACTTG GTATTGGTAT GGTTCATCAA
            GAAGAGGTTA TTTCAAATCC AATCAAAGCA AATAAACTTG GTATTGGTAT GGTTCATCAA
            gaagaagtta tttcaaatcc aattaaagca aataaactag gtattggtat ggttcaccaa

            CATTTTAAGC TAGTCGAAGT TAATACAGTT TTAGAAAATA TTATATTAGG TGTTGAACAA
            cattttaacc tagtcgaagt taatacagtt ttagaaaata ttatattagg tgttgaacaa
            CATTTTAAGC TAGTCGAAGT TAATACAGTT TTAGAAAATA TTATATTAGG TGTTGAACAA
            CATTTTAAGC TAGTCGAAGT TAATACAGTT TTAGAAAATA TTATATTAGG TGTTGAACAA
            CATTTTAAGC TAGTCGAAGT TAATACAGTT TTAGAAAATA TTATATTAGG TGTTGAACAA
            CATTTTAAGC TAGTCGAAGT TAATACAGTT TTAGAAAATA TTATATTAGG TGTTGAACAA
            CATTTTAAGC TAGTCGAAGT TAATACAGTT TTAGAAAATA TTATATTAGG TGTTGAACAA
            CATTTTAAGC TAGTCGAAGT TAATACAGTT TTAGAAAATA TTATATTAGG TGTTGAACAA
            CATTTTAAGC TAGTCGAAGT TAATACAGTT TTAGAAAATA TTATATTAGG TGTTGAACAA
            CATTTTAAGC TAGTCGAAGT TAATACAGTT TTAGAAAATA TTATATTAGG TGTTGAACAA
            CATTTTAAGC TAGTCGAAGT TAATACAGTT TTAGAAAATA TTATATTAGG TGTTGAACAA
            CATTTTAAGC TAGTCGAAGT TAATACAGTT TTAGAAAATA TTATATTAGG TGTTGAACAA
            cattttaagc tagtcgaagt taatacagtt ttagaaaata ttatattagg tgttgaacaa
            cattttaagc tagtcgaagt taatacagtt ttagaaaata ttatattagg tgttgaacaa
            cattttaagc tagtcgaagt taatacagtt ttagaaaata ttatattagg tgttgaacaa
            cattttaagc tagtcgaagt taatacagtt ttagaaaata ttatattagg tgttgaacaa
            cattttaagc tagtcgaagt taatacagtt ttagaaaata ttatattagg tgttgaacaa
            CATTTTAAGC TAGTCGAAGT TAATACAGTT TTAGAAAATA TTATATTAGG TGTTGAACAA
            CATTTTAAGC TAGTCGAAGT TAATACAGTT TTAGAAAATA TTATATTAGG TGTTGAACAA
            CATTTTAAGC TAGTCGAAGT TAATACAGTT TTAGAAAATA TTATATTAGG TGTTGAACAA
            cattttaaac tagttgaagt taatacagtt ttagaaaata ttatattagg tgttgaacaa

            ACAAAATCAA ATATATTTTT AAATAAAACT AAAATGCGAG CAGAAATAAT TGAAATAATG
            acaaaatcaa atatattttt aaataaaact aaaatgcgag cagaaataat tgaaataatg
            ACAAAATCAA ATATATTTTT AAATAAAACT AAAATGCGAG CAGAAATAAT TGAAATAATG
            ACAAAATCAA ATATATTTTT AAATAAAACT AAAATGCGAG CAGAAATAAT TGAAATAATG
            ACAAAATCAA ATATATTTTT AAATAAAACT AAAATGCGAG CAGAAATAAT TGAAATAATG
            ACAAAATCAA ATATATTTTT AAATAAAACT AAAATGCGAG CAGAAATAAT TGAAATAATG
            ACAAAATCAA ATATATTTTT AAATAAAACT AAAATGCGAG CAGAAATAAT TGAAATAATG
            ACAAAATCAA ATATATTTTT AAATAAAACT AAAATGCGAG CAGAAATAAT TGAAATAATG
            ACAAAATCAA ATATATTTTT AAATAAAACT AAAATGCGAG CAGAAATAAT TGAAATAATG
            ACAAAATCAA ATATATTTTT AAATAAAACT AAAATGCGAG CAGAAATAAT TGAAATAATG
            ACAAAATCAA ATATATTTTT AAATAAAACT AAAATGCGAG CAGAAATAAT TGAAATAATG
            ACAAAATCAA ATATATTTTT AAATAAAACT AAAATGCGAG CAGAAATAAT TGAAATAATG
            acaaaatcaa atatattttt aaataaaact aaaatgcgag cagaaataat tgaaataatg
            acaaaatcaa atatattttt aaataaaact aaaatgcgag cagaaataat tgaaataatg
            acaaaatcaa atatattttt aaataaaact aaaatgcgag cagaaataat tgaaataatg
            acaaaatcaa atatattttt aaataaaact aaaatgcgag cagaaataat tgaaataatg
            acaaaatcaa atatattttt aaataaaact aaaatgcgag cagaaataat tgaaataatg
            ACAAAATCAA ATATATTTTT AAATAAAACT AAAATGCGAG CAGAAATAAT TGAAATAATG
            ACAAAATCAA ATATATTTTT AAATAAAACT AAAATGCGAG CAGAAATAAT TGAAATAATG
            ACAAAATCAA ATATATTTTT AAATAAAACT AAAATGCGAG CAGAAATAAT TGAAATAATG
            acaaaatcaa atatattttt aaataaaact aaaatgcgat cagagttaat tgacataatg

            AATAAATATG ACTTATATGT TGATTTAGAT GCAAAAATTC AAGATATTTC AGTTGGTTTA
            aataaatatg acttatatgt tgatttagat gcaaaaattc aagatatttc agttggttta
            AATAAATATG ACTTATATGT TGATTTAGAT GCAAAAATTC AAGATATTTC AGTTGGTTTA
            AATAAATATG ACTTATATGT TGATTTAGAT GCAAAAATTC AAGATATTTC AGTTGGTTTA
            AATAAATATG ACTTATATGT TGATTTAGAT GCAAAAATTC AAGATATTTC AGTTGGTTTA
            AATAAATATG ACTTATATGT TGATTTAGAT GCAAAAATTC AAGATATTTC AGTTGGTTTA
            AATAAATATG ACTTATATGT TGATTTAGAT GCAAAAATTC AAGATATTTC AGTTGGTTTA
            AATAAATATG ACTTATATGT TGATTTAGAT GCAAAAATTC AAGATATTTC AGTTGGTTTA
            AATAAATATG ACTTATATGT TGATTTAGAT GCAAAAATTC AAGATATTTC AGTTGGTTTA
            AATAAATATG ACTTATATGT TGATTTAGAT GCAAAAATTC AAGATATTTC AGTTGGTTTA
            AATAAATATG ACTTATATGT TGATTTAGAT GCAAAAATTC AAGATATTTC AGTTGGTTTA
            AATAAATATG ACTTATATGT TGATTTAGAT GCAAAAATTC AAGATATTTC AGTTGGTTTA
            aataaatatg acttatatgt tgatttagat gcaaaaattc aagatatttc agttggttta
            aataaatatg acttatatgt tgatttagat gcaaaaattc aagatatttc agttggttta
            aataaatatg acttatatgt tgatttagat gcaaaaattc aagatatttc agttggttta
            aataaatatg acttatatgt tgatttagat gcaaaaattc aagatatttc agttggttta
            aataaatatg acttatatgt tgatttagat gcaaaaattc aagatatttc agttggttta
            AATAAATATG ACTTATATGT TGATTTAGAT GCAAAAATTC AAGATATTTC AGTTGGTTTA
            AATAAATATG ACTTATATGT TGATTTAGAT GCAAAAATTC AAGATATTTC AGTTGGTTTA
            AATAAATATG ACTTATATGT TGATTTAGAT GCAAAAATTC AAGATATTTC AGTTGGTTTA
            aataaatatg atttatatgt tgatttagat gcaaaaattc aagatatctc agttggttta

            CAACAACGTG TAGAAATTTT AAAAGTTTTA TATAGAAAGG CAGATATTTT AGTTTTTGAT
            caacaacgtg tagaaatttt aaaagtttta tatagaaagg cagatatttt agtttttgat
            CAACAACGTG TAGAAATTTT AAAAGTTTTA TATAGAAAGG CAGATATTTT AGTTTTTGAT
            CAACAACGTG TAGAAATTTT AAAAGTTTTA TATAGAAAGG CAGATATTTT AGTTTTTGAT
            CAACAACGTG TAGAAATTTT AAAAGTTTTA TATAGAAAGG CAGATATTTT AGTTTTTGAT
            CAACAACGTG TAGAAATTTT AAAAGTTTTA TATAGAAAGG CAGATATTTT AGTTTTTGAT
            CAACAACGTG TAGAAATTTT AAAAGTTTTA TATAGAAAGG CAGATATTTT AGTTTTTGAT
            CAACAACGTG TAGAAATTTT AAAAGTTTTA TATAGAAAGG CAGATATTTT AGTTTTTGAT
            CAACAACGTG TAGAAATTTT AAAAGTTTTA TATAGAAAGG CAGATATTTT AGTTTTTGAT
            CAACAACGTG TAGAAATTTT AAAAGTTTTA TATAGAAAGG CAGATATTTT AGTTTTTGAT
            CAACAACGTG TAGAAATTTT AAAAGTTTTA TATAGAAAGG CAGATATTTT AGTTTTTGAT
            CAACAACGTG TAGAAATTTT AAAAGTTTTA TATAGAAAGG CAGATATTTT AGTTTTTGAT
            caacaacgtg tagaaatttt aaaagtttta tatagaaagg cagatatttt agtttttgat
            caacaacgtg tagaaatttt aaaagtttta tatagaaagg cagatatttt agtttttgat
            caacaacgtg tagaaatttt aaaagtttta tatagaaagg cagatatttt agtttttgat
            caacaacgtg tagaaatttt aaaagtttta tatagaaagg cagatatttt agtttttgat
            caacaacgtg tagaaatttt aaaagtttta tatagaaagg cagatatttt agtttttgat
            CAACAACGTG TAGAAATTTT AAAAGTTTTA TATAGAAAGG CAGATATTTT AGTTTTTGAT
            CAACAACGTG TAGAAATTTT AAAAGTTTTA TATAGAAAGG CAGATATTTT AGTTTTTGAT
            CAACAACGTG TAGAAATTTT AAAAGTTTTA TATAGAAAGG CAGATATTTT AGTTTTTGAT
            caacaacgtg tagaaatttt aaaagtttta tatagaaaag cagatatctt agtttttgat

            GAACCTACTG CAGTTTTAAC TCCTCAACAA ATTCAAAGTC TTTTACAAAT TATGAAAAAC
            gaacctactg cagttttaac tcctcaacaa attcaaagtc ttttacaaat tatgaaaaac
            GAACCTACTG CAGTTTTAAC TCCTCAACAA ATTCAAAGTC TTTTACAAAT TATGAAAAAC
            GAACCTACTG CAGTTTTAAC TCCTCAACAA ATTCAAAGTC TTTTACAAAT TATGAAAAAC
            GAACCTACTG CAGTTTTAAC TCCTCAACAA ATTCAAAGTC TTTTACAAAT TATGAAAAAC
            GAACCTACTG CAGTTTTAAC TCCTCAACAA ATTCAAAGTC TTTTACAAAT TATGAAAAAC
            GAACCTACTG CAGTTTTAAC TCCTCAACAA ATTCAAAGTC TTTTACAAAT TATGAAAAAC
            GAACCTACTG CAGTTTTAAC TCCTCAACAA ATTCAAAGTC TTTTACAAAT TATGAAAAAC
            GAACCTACTG CAGTTTTAAC TCCTCAACAA ATTCAAAGTC TTTTACAAAT TATGAAAAAC
            GAACCTACTG CAGTTTTAAC TCCTCAACAA ATTCAAAGTC TTTTACAAAT TATGAAAAAC
            GAACCTACTG CAGTTTTAAC TCCTCAACAA ATTCAAAGTC TTTTACAAAT TATGAAAAAC
            GAACCTACTG CAGTTTTAAC TCCTCAACAA ATTCAAAGTC TTTTACAAAT TATGAAAAAC
            gaacctactg cagttttaac tcctcaacaa attcaaagtc ttttacaaat tatgaaaaac
            gaacctactg cagttttaac tcctcaacaa attcaaagtc ttttacaaat tatgaaaaac
            gaacctactg cagttttaac tcctcaacaa attcaaagtc ttttacaaat tatgaaaaac
            gaacctactg cagttttaac tcctcaacaa attcaaagtc ttttacaaat tatgaaaaac
            gaacctactg cagttttaac tcctcaacaa attcaaagtc ttttacaaat tatgaaaaac
            GAACCTACTG CAGTTTTAAC TCCTCAACAA ATTCAAAGTC TTTTACAAAT TATGAAAAAC
            GAACCTACTG CAGTTTTAAC TCCTCAACAA ATTCAAAGTC TTTTACAAAT TATGAAAAAC
            GAACCTACTG CAGTTTTAAC TCCTCAACAA ATTCAAAGTC TTTTACAAAT TATGAAAAAC
            gaacctactg ctgttttaac tcctcaacaa attcaaagtc ttttacaaat tatgaaaaac

            CTACAAAAAG CAGGAAAAAC AATAATTTTT ATTTCACATA AAATGGATGA AATAAAACAA
            ctacaaaaag caggaaaaac aataattttt atttcacata aaatggatga aataaaacaa
            CTACAAAAAG CAGGAAAAAC AATAATTTTT ATTTCACATA AAATGGATGA AATAAAACAA
            CTACAAAAAG CAGGAAAAAC AATAATTTTT ATTTCACATA AAATGGATGA AATAAAACAA
            CTACAAAAAG CAGGAAAAAC AATAATTTTT ATTTCACATA AAATGGATGA AATAAAACAA
            CTACAAAAAG CAGGAAAAAC AATAATTTTT ATTTCACATA AAATGGATGA AATAAAACAA
            CTACAAAAAG CAGGAAAAAC AATAATTTTT ATTTCACATA AAATGGATGA AATAAAACAA
            CTACAAAAAG CAGGAAAAAC AATAATTTTT ATTTCACATA AAATGGATGA AATAAAACAA
            CTACAAAAAG CAGGAAAAAC AATAATTTTT ATTTCACATA AAATGGATGA AATAAAACAA
            CTACAAAAAG CAGGAAAAAC AATAATTTTT ATTTCACATA AAATGGATGA AATAAAACAA
            CTACAAAAAG CAGGAAAAAC AATAATTTTT ATTTCACATA AAATGGATGA AATAAAACAA
            CTACAAAAAG CAGGAAAAAC AATAATTTTT ATTTCACATA AAATGGATGA AATAAAACAA
            ctacaaaaag caggaaaaac aataattttt atttcacata aaatggatga aataaaacaa
            ctacaaaaag caggaaaaac aataattttt atttcacata aaatggatga aataaaacaa
            ctacaaaaag caggaaaaac aataattttt atttcacata aaatggatga aataaaacaa
            ctacaaaaag caggaaaaac aataattttt atttcacata aaatggatga aataaaacaa
            ctacaaaaag caggaaaaac aataattttt atttcacata aaatggatga aataaaacaa
            CTACAAAAAG CAGGAAAAAC AATAATTTTT ATTTCACATA AAATGGATGA AATAAAACAA
            CTACAAAAAG CAGGAAAAAC AATAATTTTT ATTTCACATA AAATGGATGA AATAAAACAA
            CTACAAAAAG CAGGAAAAAC AATAATTTTT ATTTCACATA AAATGGATGA AATAAAACAA
            ctacaaaaag caggaaaaac aataattttt atttcacata aaatggatga aataaaacaa

            GTCGCTAATG TTGCTACTGT TATTAGATTA GGTAAAAAGA TCGTTGATTT AGATGTTTCA
            gtcgctaatg ttgctactgt tattagatta ggtaaaaaga tcgttgattt agatgtttca
            GTCGCTAATG TTGCTACTGT TATTAGATTA GGTAAAAAGA TCGTTGATTT AGATGTTTCA
            GTCGCTAATG TTGCTACTGT TATTAGATTA GGTAAAAAGA TCGTTGATTT AGATGTTTCA
            GTCGCTAATG TTGCTACTGT TATTAGATTA GGTAAAAAGA TCGTTGATTT AGATGTTTCA
            GTCGCTAATG TTGCTACTGT TATTAGATTA GGTAAAAAGA TCGTTGATTT AGATGTTTCA
            GTCGCTAATG TTGCTACTGT TATTAGATTA GGTAAAAAGA TCGTTGATTT AGATGTTTCA
            GTCGCTAATG TTGCTACTGT TATTAGATTA GGTAAAAAGA TCGTTGATTT AGATGTTTCA
            GTCGCTAATG TTGCTACTGT TATTAGATTA GGTAAAAAGA TCGTTGATTT AGATGTTTCA
            GTCGCTAATG TTGCTACTGT TATTAGATTA GGTAAAAAGA TCGTTGATTT AGATGTTTCA
            GTCGCTAATG TTGCTACTGT TATTAGATTA GGTAAAAAGA TCGTTGATTT AGATGTTTCA
            GTCGCTAATG TTGCTACTGT TATTAGATTA GGTAAAAAGA TCGTTGATTT AGATGTTTCA
            gtcgctaatg ttgctactgt tattagatta ggtaaaaaga tcgttgattt agatgtttca
            gtcgctaatg ttgctactgt tattagatta ggtaaaaaga tcgttgattt agatgtttca
            gtcgctaatg ttgctactgt tattagatta ggtaaaaaga tcgttgattt agatgtttca
            gtcgctaatg ttgctactgt tattagatta ggtaaaaaga tcgttgattt agatgtttca
            gtcgctaatg ttgctactgt tattagatta ggtaaaaaga tcgttgattt agatgtttca
            GTCGCTAATG TTGCTACTGT TATTAGATTA GGTAAAAAGA TCGTTGATTT AGATGTTTCA
            GTCGCTAATG TTGCTACTGT TATTAGATTA GGTAAAAAGA TCGTTGATTT AGATGTTTCA
            GTCGCTAATG TTGCTACTGT TATTAGATTA GGTAAAAAGA TCGTTGATTT AGATGTTTCA
            gttgctaata ttgctactgt tattagacta ggtaaaaaga ttgtagattt agatgtttca

            GAAGTTAGTG GAAATGAAAT CGCTGAAGCA ATGGTTGGAC GAAAACTTGT TGAAGTTAAA
            gaagttagtg gaaatgaaat cgctgaagca atggttggac gaaaacttgt tgaagttaaa
            GAAGTTAGTG GAAATGAAAT CGCTGAAGCA ATGGTTGGAC GAAAACTTGT TGAAGTTAAA
            GAAGTTAGTG GAAATGAAAT CGCTGAAGCA ATGGTTGGAC GAAAACTTGT TGAAGTTAAA
            GAAGTTAGTG GAAATGAAAT CGCTGAAGCA ATGGTTGGAC GAAAACTTGT TGAAGTTAAA
            GAAGTTAGTG GAAATGAAAT CGCTGAAGCA ATGGTTGGAC GAAAACTTGT TGAAGTTAAA
            GAAGTTAGTG GAAATGAAAT CGCTGAAGCA ATGGTTGGAC GAAAACTTGT TGAAGTTAAA
            GAAGTTAGTG GAAATGAAAT CGCTGAAGCA ATGGTTGGAC GAAAACTTGT TGAAGTTAAA
            GAAGTTAGTG GAAATGAAAT CGCTGAAGCA ATGGTTGGAC GAAAACTTGT TGAAGTTAAA
            GAAGTTAGTG GAAATGAAAT CGCTGAAGCA ATGGTTGGAC GAAAACTTGT TGAAGTTAAA
            GAAGTTAGTG GAAATGAAAT CGCTGAAGCA ATGGTTGGAC GAAAACTTGT TGAAGTTAAA
            GAAGTTAGTG GAAATGAAAT CGCTGAAGCA ATGGTTGGAC GAAAACTTGT TGAAGTTAAA
            gaagttagtg gaaatgaaat cgctgaagca atggttggac gaaaacttgt tgaagttaaa
            gaagttagtg gaaatgaaat cgctgaagca atggttggac gaaaacttgt tgaagttaaa
            gaagttagtg gaaatgaaat cgctgaagca atggttggac gaaaacttgt tgaagttaaa
            gaagttagtg gaaatgaaat cgctgaagca atggttggac gaaaacttgt tgaagttaaa
            gaagttagtg gaaatgaaat cgctgaagca atggttggac gaaaacttgt tgaagttaaa
            GAAGTTAGTG GAAATGAAAT CGCTGAAGCA ATGGTTGGAC GAAAACTTGT TGAAGTTAAA
            GAAGTTAGTG GAAATGAAAT CGCTGAAGCA ATGGTTGGAC GAAAACTTGT TGAAGTTAAA
            GAAGTTAGTG GAAATGAAAT CGCTGAAGCA ATGGTTGGAC GAAAACTTGT TGAAGTTAAA
            atggttagtg gaaacgaaat cgctgaagca atggttggta gaaaacttgt tgaagttaaa

            AACAAATATA AAAAACCCCT ATCTGATGAA CCTATATTAG ATGTAATTAA TTTAACAGTT
            aacaaatata aaaaacccct atctgatgaa cctatattag atgtaattaa tttaacagtt
            AACAAATATA AAAAACCCCT ATCTGATGAA CCTATATTAG ATGTAATTAA TTTAACAGTT
            AACAAATATA AAAAACCCCT ATCTGATGAA CCTATATTAG ATGTAATTAA TTTAACAGTT
            AACAAATATA AAAAACCCCT ATCTGATGAA CCTATATTAG ATGTAATTAA TTTAACAGTT
            AACAAATATA AAAAACCCCT ATCTGATGAA CCTATATTAG ATGTAATTAA TTTAACAGTT
            AACAAATATA AAAAACCCCT ATCTGATGAA CCTATATTAG ATGTAATTAA TTTAACAGTT
            AACAAATATA AAAAACCCCT ATCTGATGAA CCTATATTAG ATGTAATTAA TTTAACAGTT
            AACAAATATA AAAAACCCCT ATCTGATGAA CCTATATTAG ATGTAATTAA TTTAACAGTT
            AACAAATATA AAAAACCCCT ATCTGATGAA CCTATATTAG ATGTAATTAA TTTAACAGTT
            AACAAATATA AAAAACCCCT ATCTGATGAA CCTATATTAG ATGTAATTAA TTTAACAGTT
            AACAAATATA AAAAACCCCT ATCTGATGAA CCTATATTAG ATGTAATTAA TTTAACAGTT
            aacaaatata aaaaacccct atctgatgaa cctatattag atgtaattaa tttaacagtt
            aacaaatata aaaaacccct atctgatgaa cctatattag atgtaattaa tttaacagtt
            aacaaatata aaaaacccct atctgatgaa cctatattag atgtaattaa tttaacagtt
            aacaaatata aaaaacccct atctgatgaa cctatattag atgtaattaa tttaacagtt
            aacaaatata aaaaacccct atctgatgaa cctatattag atgtaattaa tttaacagtt
            AACAAATATA AAAAACCCCT ATCTGATGAA CCTATATTAG ATGTAATTAA TTTAACAGTT
            AACAAATATA AAAAACCCCT ATCTGATGAA CCTATATTAG ATGTAATTAA TTTAACAGTT
            AACAAATATA AAAAACCCCT ATCTGATGAA CCTATATTAG ATGTAATTAA TTTAACAGTT
            aacaaatata aaaaacccct atctgatgaa cctatattag atgtaattaa tttaacagtt

            AAAAAAAGTA CAAATCATAA AGTTTATGGA CTAGAAACTT TTAATATAAA GGTTAGACCA
            aaaaaaagta caaatcataa agtttatgga ctagaaactt ttaatataaa ggttagacca
            AAAAAAAGTA CAAATCATAA AGTTTATGGA CTAGAAACTT TTAATATAAA GGTTAGACCA
            AAAAAAAGTA CAAATCATAA AGTTTATGGA CTAGAAACTT TTAATATAAA GGTTAGACCA
            AAAAAAAGTA CAAATCATAA AGTTTATGGA CTAGAAACTT TTAATATAAA GGTTAGACCA
            AAAAAAAGTA CAAATCATAA AGTTTATGGA CTAGAAACTT TTAATATAAA GGTTAGACCA
            AAAAAAAGTA CAAATCATAA AGTTTATGGA CTAGAAACTT TTAATATAAA GGTTAGACCA
            AAAAAAAGTA CAAATCATAA AGTTTATGGA CTAGAAACTT TTAATATAAA GGTTAGACCA
            AAAAAAAGTA CAAATCATAA AGTTTATGGA CTAGAAACTT TTAATATAAA GGTTAGACCA
            AAAAAAAGTA CAAATCATAA AGTTTATGGA CTAGAAACTT TTAATATAAA GGTTAGACCA
            AAAAAAAGTA CAAATCATAA AGTTTATGGA CTAGAAACTT TTAATATAAA GGTTAGACCA
            AAAAAAAGTA CAAATCATAA AGTTTATGGA CTAGAAACTT TTAATATAAA GGTTAGACCA
            aaaaaaagta caaatcataa agtttatgga ctagaaactt ttaatataaa ggttagacca
            aaaaaaagta caaatcataa agtttatgga ctagaaactt ttaatataaa ggttagacca
            aaaaaaagta caaatcataa agtttatgga ctagaaactt ttaatataaa ggttagacca
            aaaaaaagta caaatcataa agtttatgga ctagaaactt ttaatataaa ggttagacca
            aaaaaaagta caaatcataa agtttatgga ctagaaactt ttaatataaa ggttagacca
            AAAAAAAGTA CAAATCATAA AGTTTATGGA CTAGAAACTT TTAATATAAA GGTTAGACCA
            AAAAAAAGTA CAAATCATAA AGTTTATGGA CTAGAAACTT TTAATATAAA GGTTAGACCA
            AAAAAAAGTA CAAATCATAA AGTTTATGGA CTAGAAACTT TTAATATAAA GGTTAGACCA
            aaaaaagata caaatcataa agtttatgga ctagaaactt ttaatataaa agttagacca

            GGAGAAATTG TAGCTGTTGC TGGAGTTGAA GGAAACGGAC AACGTGAATT GATTCAAACA
            ggagaaattg tagctgttgc tggagttgaa ggaaacggac aacgtgaatt gattcaaaca
            GGAGAAATTG TAGCTGTTGC TGGAGTTGAA GGAAACGGAC AACGTGAATT GATTCAAACA
            GGAGAAATTG TAGCTGTTGC TGGAGTTGAA GGAAACGGAC AACGTGAATT GATTCAAACA
            GGAGAAATTG TAGCTGTTGC TGGAGTTGAA GGAAACGGAC AACGTGAATT GATTCAAACA
            GGAGAAATTG TAGCTGTTGC TGGAGTTGAA GGAAACGGAC AACGTGAATT GATTCAAACA
            GGAGAAATTG TAGCTGTTGC TGGAGTTGAA GGAAACGGAC AACGTGAATT GATTCAAACA
            GGAGAAATTG TAGCTGTTGC TGGAGTTGAA GGAAACGGAC AACGTGAATT GATTCAAACA
            GGAGAAATTG TAGCTGTTGC TGGAGTTGAA GGAAACGGAC AACGTGAATT GATTCAAACA
            GGAGAAATTG TAGCTGTTGC TGGAGTTGAA GGAAACGGAC AACGTGAATT GATTCAAACA
            GGAGAAATTG TAGCTGTTGC TGGAGTTGAA GGAAACGGAC AACGTGAATT GATTCAAACA
            GGAGAAATTG TAGCTGTTGC TGGAGTTGAA GGAAACGGAC AACGTGAATT GATTCAAACA
            ggagaaattg tagctgttgc tggagttgaa ggaaacggac aacgtgaatt gattcaaaca
            ggagaaattg tagctgttgc tggagttgaa ggaaacggac aacgtgaatt gattcaaaca
            ggagaaattg tagctgttgc tggagttgaa ggaaacggac aacgtgaatt gattcaaaca
            ggagaaattg tagctgttgc tggagttgaa ggaaacggac aacgtgaatt gattcaaaca
            ggagaaattg tagctgttgc tggagttgaa ggaaacggac aacgtgaatt gattcaaaca
            GGAGAAATTG TAGCTGTTGC TGGAGTTGAA GGAAACGGAC AACGTGAATT GATTCAAACA
            GGAGAAATTG TAGCTGTTGC TGGAGTTGAA GGAAACGGAC AACGTGAATT GATTCAAACA
            GGAGAAATTG TAGCTGTTGC TGGAGTTGAA GGAAACGGAC AACGTGAATT GATTCAAACA
            ggagaaattg tagctgttgc tggagttgaa ggaaatggtc aacgtgaatt aattcaagca

            ATAACAGGAT TAGTAAAACC AGTTAGTGGT GGTATTATTT ATAAAAAAAT AAATATTGTT
            ataacaggat tagtaaaacc agttagtggt ggtattattt ataaaaaaat aaatattgtt
            ATAACAGGAT TAGTAAAACC AGTTAGTGGT GGTATTATTT ATAAAAAAAT AAATATTGTT
            ATAACAGGAT TAGTAAAACC AGTTAGTGGT GGTATTATTT ATAAAAAAAT AAATATTGTT
            ATAACAGGAT TAGTAAAACC AGTTAGTGGT GGTATTATTT ATAAAAAAAT AAATATTGTT
            ATAACAGGAT TAGTAAAACC AGTTAGTGGT GGTATTATTT ATAAAAAAAT AAATATTGTT
            ATAACAGGAT TAGTAAAACC AGTTAGTGGT GGTATTATTT ATAAAAAAAT AAATATTGTT
            ATAACAGGAT TAGTAAAACC AGTTAGTGGT GGTATTATTT ATAAAAAAAT AAATATTGTT
            ATAACAGGAT TAGTAAAACC AGTTAGTGGT GGTATTATTT ATAAAAAAAT AAATATTGTT
            ATAACAGGAT TAGTAAAACC AGTTAGTGGT GGTATTATTT ATAAAAAAAT AAATATTGTT
            ATAACAGGAT TAGTAAAACC AGTTAGTGGT GGTATTATTT ATAAAAAAAT AAATATTGTT
            ATAACAGGAT TAGTAAAACC AGTTAGTGGT GGTATTATTT ATAAAAAAAT AAATATTGTT
            ataacaggat tagtaaaacc agttagtggt ggtattattt ataaaaaaat aaatattgtt
            ataacaggat tagtaaaacc agttagtggt ggtattattt ataaaaaaat aaatattgtt
            ataacaggat tagtaaaacc agttagtggt ggtattattt ataaaaaaat aaatattgtt
            ataacaggat tagtaaaacc agttagtggt ggtattattt ataaaaaaat aaatattgtt
            ataacaggat tagtaaaacc agttagtggt ggtattattt ataaaaaaat aaatattgtt
            ATAACAGGAT TAGTAAAACC AGTTAGTGGT GGTATTATTT ATAAAAAAAT AAATATTGTT
            ATAACAGGAT TAGTAAAACC AGTTAGTGGT GGTATTATTT ATAAAAAAAT AAATATTGTT
            ATAACAGGAT TAGTAAAACC AGTTAGTGGT GGTATTATTT ATAAAAAAAT AAATATTGTT
            ataacaggat tagttaaacc agttagtggc ggtattgttt ataaaaagat aaacattgtt

            AATAGTAATA TTAAAACAAG ATATGATATG GGAATGAGTC ATATTCCTGA AGATCGTCAT
            aatagtaata ttaaaacaag atatgatatg ggaatgagtc atattcctga agatcgtcat
            AATAGTAATA TTAAAACAAG ATATGATATG GGAATGAGTC ATATTCCTGA AGATCGTCAT
            AATAGTAATA TTAAAACAAG ATATGATATG GGAATGAGTC ATATTCCTGA AGATCGTCAT
            AATAGTAATA TTAAAACAAG ATATGATATG GGAATGAGTC ATATTCCTGA AGATCGTCAT
            AATAGTAATA TTAAAACAAG ATATGATATG GGAATGAGTC ATATTCCTGA AGATCGTCAT
            AATAGTAATA TTAAAACAAG ATATGATATG GGAATGAGTC ATATTCCTGA AGATCGTCAT
            AATAGTAATA TTAAAACAAG ATATGATATG GGAATGAGTC ATATTCCTGA AGATCGTCAT
            AATAGTAATA TTAAAACAAG ATATGATATG GGAATGAGTC ATATTCCTGA AGATCGTCAT
            AATAGTAATA TTAAAACAAG ATATGATATG GGAATGAGTC ATATTCCTGA AGATCGTCAT
            AATAGTAATA TTAAAACAAG ATATGATATG GGAATGAGTC ATATTCCTGA AGATCGTCAT
            AATAGTAATA TTAAAACAAG ATATGATATG GGAATGAGTC ATATTCCTGA AGATCGTCAT
            aatagtaata ttaaaacaag atatgatatg ggaatgagtc atattcctga agatcgtcat
            aatagtaata ttaaaacaag atatgatatg ggaatgagtc atattcctga agatcgtcat
            aatagtaata ttaaaacaag atatgatatg ggaatgagtc atattcctga agatcgtcat
            aatagtaata ttaaaacaag atatgatatg ggaatgagtc atattcctga agatcgtcat
            aatagtaata ttaaaacaag atatgatatg ggaatgagtc atattcctga agatcgtcat
            AATAGTAATA TTAAAACAAG ATATGATATG GGAATGAGTC ATATTCCTGA AGATCGTCAT
            AATAGTAATA TTAAAACAAG ATATGATATG GGAATGAGTC ATATTCCTGA AGATCGTCAT
            AATAGTAATA TTAAAACAAG ATATGATATG GGAATGAGTC ATATTCCTGA AGATCGTCAT
            aatagtaata ttaaaacaag atatgacatg ggaatgagtc atattccaga agatcgtcat

            AAGTATGGTA TGTTATTAGA CTTTTCAGTT GAAGAAAATA TTGTAAGTCA AGAAATAGAT
            aagtatggta tgttattaga cttttcagtt gaagaaaata ttgtaagtca agaaatagat
            AAGTATGGTA TGTTATTAGA CTTTTCAGTT GAAGAAAATA TTGTAAGTCA AGAAATAGAT
            AAGTATGGTA TGTTATTAGA CTTTTCAGTT GAAGAAAATA TTGTAAGTCA AGAAATAGAT
            AAGTATGGTA TGTTATTAGA CTTTTCAGTT GAAGAAAATA TTGTAAGTCA AGAAATAGAT
            AAGTATGGTA TGTTATTAGA CTTTTCAGTT GAAGAAAATA TTGTAAGTCA AGAAATAGAT
            AAGTATGGTA TGTTATTAGA CTTTTCAGTT GAAGAAAATA TTGTAAGTCA AGAAATAGAT
            AAGTATGGTA TGTTATTAGA CTTTTCAGTT GAAGAAAATA TTGTAAGTCA AGAAATAGAT
            AAGTATGGTA TGTTATTAGA CTTTTCAGTT GAAGAAAATA TTGTAAGTCA AGAAATAGAT
            AAGTATGGTA TGTTATTAGA CTTTTCAGTT GAAGAAAATA TTGTAAGTCA AGAAATAGAT
            AAGTATGGTA TGTTATTAGA CTTTTCAGTT GAAGAAAATA TTGTAAGTCA AGAAATAGAT
            AAGTATGGTA TGTTATTAGA CTTTTCAGTT GAAGAAAATA TTGTAAGTCA AGAAATAGAT
            aagtatggta tgttattaga cttttcagtt gaagaaaata ttgtaagtca agaaatagat
            aagtatggta tgttattaga cttttcagtt gaagaaaata ttgtaagtca agaaatagat
            aagtatggta tgttattaga cttttcagtt gaagaaaata ttgtaagtca agaaatagat
            aagtatggta tgttattaga cttttcagtt gaagaaaata ttgtaagtca agaaatagat
            aagtatggta tgttattaga cttttcagtt gaagaaaata ttgtaagtca agaaatagat
            AAGTATGGTA TGTTATTAGA CTTTTCAGTT GAAGAAAATA TTGTAAGTCA AGAAATAGAT
            AAGTATGGTA TGTTATTAGA CTTTTCAGTT GAAGAAAATA TTGTAAGTCA AGAAATAGAT
            AAGTATGGTA TGTTATTAGA CTTTTCAGTT GAAGAAAATA TTGTAAGTCA AGAAATAGAT
            aaatatggta tgttattaga cttttcagtt gaagaaaata ttgtaagtca agaaatagat

            AAAAAACCAT TTTCTTCATT TGGGTTTATA AATAAAAAAG CGATTTCTAG ATATGCTCAA
            aaaaaaccat tttcttcatt tgggtttata aataaaaaag cgatttctag atatgctcaa
            AAAAAACCAT TTTCTTCATT TGGGTTTATA AATAAAAAAG CGATTTCTAG ATATGCTCAA
            AAAAAACCAT TTTCTTCATT TGGGTTTATA AATAAAAAAG CGATTTCTAG ATATGCTCAA
            AAAAAACCAT TTTCTTCATT TGGGTTTATA AATAAAAAAG CGATTTCTAG ATATGCTCAA
            AAAAAACCAT TTTCTTCATT TGGGTTTATA AATAAAAAAG CGATTTCTAG ATATGCTCAA
            AAAAAACCAT TTTCTTCATT TGGGTTTATA AATAAAAAAG CGATTTCTAG ATATGCTCAA
            AAAAAACCAT TTTCTTCATT TGGGTTTATA AATAAAAAAG CGATTTCTAG ATATGCTCAA
            AAAAAACCAT TTTCTTCATT TGGGTTTATA AATAAAAAAG CGATTTCTAG ATATGCTCAA
            AAAAAACCAT TTTCTTCATT TGGGTTTATA AATAAAAAAG CGATTTCTAG ATATGCTCAA
            AAAAAACCAT TTTCTTCATT TGGGTTTATA AATAAAAAAG CGATTTCTAG ATATGCTCAA
            AAAAAACCAT TTTCTTCATT TGGGTTTATA AATAAAAAAG CGATTTCTAG ATATGCTCAA
            aaaaaaccat tttcttcatt tgggtttata aataaaaaag cgatttctag atatgctcaa
            aaaaaaccat tttcttcatt tgggtttata aataaaaaag cgatttctag atatgctcaa
            aaaaaaccat tttcttcatt tgggtttata aataaaaaag cgatttctag atatgctcaa
            aaaaaaccat tttcttcatt tgggtttata aataaaaaag cgatttctag atatgctcaa
            aaaaaaccat tttcttcatt tgggtttata aataaaaaag cgatttctag atatgctcaa
            AAAAAACCAT TTTCTTCATT TGGGTTTATA AATAAAAAAG CGATTTCTAG ATATGCTCAA
            AAAAAACCAT TTTCTTCATT TGGGTTTATA AATAAAAAAG CGATTTCTAG ATATGCTCAA
            AAAAAACCAT TTTCTTCATT TGGGTTTATA AATAAAAAAG CGATTTCTAG ATATGCTCAA
            aaaaaaccgt tttcacaatt tggatttata aacaaaaaag caatttctag atatgctcaa

            TTAATTATTA AAGAATTTGA TATAAGAGGT TCTAGAAATG GAACAGCAAT TGCAAGAGGA
            ttaattatta aagaatttga tataagaggt tctagaaatg gaacagcaat tgcaagagga
            TTAATTATTA AAGAATTTGA TATAAGAGGT TCTAGAAATG GAACAGCAAT TGCAAGAGGA
            TTAATTATTA AAGAATTTGA TATAAGAGGT TCTAGAAATG GAACAGCAAT TGCAAGAGGA
            TTAATTATTA AAGAATTTGA TATAAGAGGT TCTAGAAATG GAACAGCAAT TGCAAGAGGA
            TTAATTATTA AAGAATTTGA TATAAGAGGT TCTAGAAATG GAACAGCAAT TGCAAGAGGA
            TTAATTATTA AAGAATTTGA TATAAGAGGT TCTAGAAATG GAACAGCAAT TGCAAGAGGA
            TTAATTATTA AAGAATTTGA TATAAGAGGT TCTAGAAATG GAACAGCAAT TGCAAGAGGA
            TTAATTATTA AAGAATTTGA TATAAGAGGT TCTAGAAATG GAACAGCAAT TGCAAGAGGA
            TTAATTATTA AAGAATTTGA TATAAGAGGT TCTAGAAATG GAACAGCAAT TGCAAGAGGA
            TTAATTATTA AAGAATTTGA TATAAGAGGT TCTAGAAATG GAACAGCAAT TGCAAGAGGA
            TTAATTATTA AAGAATTTGA TATAAGAGGT TCTAGAAATG GAACAGCAAT TGCAAGAGGA
            ttaattatta aagaatttga tataagaggt tctagaaatg gaacagcaat tgcaagagga
            ttaattatta aagaatttga tataagaggt tctagaaatg gaacaacaat tgcaagagga
            ttaattatta aagaatttga tataagaggt tctagaaatg gaacagcaat tgcaagagga
            ttaattatta aagaatttga tataagaggt tctagaaatg gaacagcaat tgcaagagga
            ttaattatta aagaatttga tataagaggt tctagaaatg gaacagcaat tgcaagagga
            TTAATTATTA AAGAATTTGA TATAAGAGGT TCTAGAAATG GAACAACAAT TGCAAGAGGA
            TTAATTATTA AAGAATTTGA TATAAGAGGT TCTAGAAATG GAACAGCAAT TGCAAGAGGA
            TTAATTATTA AAGAATTTGA TATAAGAGGT TCTAGAAATG GAACAGCAAT TGCAAGAGGA
            ttaattatta aagaatttga tataagaggt tctagaaatg gtactgcaat agcaagagga

            TTATCTGGAG GAAATCAACA AAAAGCTATT GTAGGAAGAG AAATTAAAAA AGAACATGAT
            ttatctggag gaaatcaaca aaaagctatt gtaggaagag aaattaaaaa agaacatgat
            TTATCTGGAG GAAATCAACA AAAAGCTATT GTAGGAAGAG AAATTAAAAA AGAACATGAT
            TTATCTGGAG GAAATCAACA AAAAGCTATT GTAGGAAGAG AAATTAAAAA AGAACATGAT
            TTATCTGGAG GAAATCAACA AAAAGCTATT GTAGGAAGAG AAATTAAAAA AGAACATGAT
            TTATCTGGAG GAAATCAACA AAAAGCTATT GTAGGAAGAG AAATTAAAAA AGAACATGAT
            TTATCTGGAG GAAATCAACA AAAAGCTATT GTAGGAAGAG AAATTAAAAA AGAACATGAT
            TTATCTGGAG GAAATCAACA AAAAGCTATT GTAGGAAGAG AAATTAAAAA AGAACATGAT
            TTATCTGGAG GAAATCAACA AAAAGCTATT GTAGGAAGAG AAATTAAAAA AGAACATGAT
            TTATCTGGAG GAAATCAACA AAAAGCTATT GTAGGAAGAG AAATTAAAAA AGAACATGAT
            TTATCTGGAG GAAATCAACA AAAAGCTATT GTAGGAAGAG AAATTAAAAA AGAACATGAT
            TTATCTGGAG GAAATCAACA AAAAGCTATT GTAGGAAGAG AAATTAAAAA AGAACATGAT
            ttatctggag gaaatcaaca aaaagctatt gtaggaagag aaattaaaaa agaacatgat
            ttatctggag gaaatcaaca aaaagctatt gtaggaagag aaattaaaaa agaacatgat
            ttatctggag gaaatcaaca aaaagctatt gtaggaagag aaattaaaaa agaacatgat
            ttatctggag gaaatcaaca aaaagctatt gtaggaagag aaattaaaaa agaacatgat
            ttatctggag gaaatcaaca aaaagctatt gtaggaagag aaattaaaaa agaacatgat
            TTATCTGGAG GAAATCAACA AAAAGCTATT GTAGGAAGAG AAATTAAAAA AGAACATGAT
            TTATCTGGAG GAAATCAACA AAAAGCTATT GTAGGAAGAG AAATTAAAAA AGAACATGAT
            TTATCTGGAG GAAATCAACA AAAAGCTATT GTAGGAAGAG AAATTAAAAA AGAACATGAT
            ttatctggtg gtaatcaaca aaaagctatt gtaggaagag aaattaaaaa agatcatgat

            CTATTAATAG TTATTCAACC TACTAGAGGA TTAGATGTTG GTGCTATAGA AAATGTTCAT
            ctattaatag ttattcaacc tactagagga ttagatgttg gtgctataga aaatgttcat
            CTATTAATAG TTATTCAACC TACTAGAGGA TTAGATGTTG GTGCTATAGA AAATGTTCAT
            CTATTAATAG TTATTCAACC TACTAGAGGA TTAGATGTTG GTGCTATAGA AAATGTTCAT
            CTATTAATAG TTATTCAACC TACTAGAGGA TTAGATGTTG GTGCTATAGA AAATGTTCAT
            CTATTAATAG TTATTCAACC TACTAGAGGA TTAGATGTTG GTGCTATAGA AAATGTTCAT
            CTATTAATAG TTATTCAACC TACTAGAGGA TTAGATGTTG GTGCTATAGA AAATGTTCAT
            CTATTAATAG TTATTCAACC TACTAGAGGA TTAGATGTTG GTGCTATAGA AAATGTTCAT
            CTATTAATAG TTATTCAACC TACTAGAGGA TTAGATGTTG GTGCTATAGA AAATGTTCAT
            CTATTAATAG TTATTCAACC TACTAGAGGA TTAGATGTTG GTGCTATAGA AAATGTTCAT
            CTATTAATAG TTATTCAACC TACTAGAGGA TTAGATGTTG GTGCTATAGA AAATGTTCAT
            CTATTAATAG TTATTCAACC TACTAGAGGA TTAGATGTTG GTGCTATAGA AAATGTTCAT
            ctattaatag ttattcaacc tactagagga ttagatgttg gtgctataga aaatgttcat
            ctattaatag ttattcaacc tactagagga ttagatgttg gtgctataga aaatgttcat
            ctattaatag ttattcaacc tactagagga ttagatgttg gtgctataga aaatgttcat
            ctattaatag ttattcaacc tactagagga ttagatgttg gtgctataga aaatgttcat
            ctattaatag ttattcaacc tactagagga ttagatgttg gtgctataga aaatgttcat
            CTATTAATAG TTATTCAACC TACTAGAGGA TTAGATGTTG GTGCTATAGA AAATGTTCAT
            CTATTAATAG TTATTCAACC TACTAGAGGA TTAGATGTTG GTGCTATAGA AAATGTTCAT
            CTATTAATAG TTATTCAACC TACTAGAGGA TTAGATGTTG GTGCTATAGA AAATGTTCAT
            ttattaatag ttgttcaacc tactagagga cttgatgttg gagctataga aaatgttcat

            TCTCACATTT TAAAAGAAAA AGAAAAAGGC AGAGCTATTT TACTAGTTTC TTATGATTTA
            tctcacattt taaaagaaaa agaaaaaggc agagctattt tactagtttc ttatgattta
            TCTCACATTT TAAAAGAAAA AGAAAAAGGC AGAGCTATTT TACTAGTTTC TTATGATTTA
            TCTCACATTT TAAAAGAAAA AGAAAAAGGC AGAGCTATTT TACTAGTTTC TTATGATTTA
            TCTCACATTT TAAAAGAAAA AGAAAAAGGC AGAGCTATTT TACTAGTTTC TTATGATTTA
            TCTCACATTT TAAAAGAAAA AGAAAAAGGC AGAGCTATTT TACTAGTTTC TTATGATTTA
            TCTCACATTT TAAAAGAAAA AGAAAAAGGC AGAGCTATTT TACTAGTTTC TTATGATTTA
            TCTCACATTT TAAAAGAAAA AGAAAAAGGC AGAGCTATTT TACTAGTTTC TTATGATTTA
            TCTCACATTT TAAAAGAAAA AGAAAAAGGC AGAGCTATTT TACTAGTTTC TTATGATTTA
            TCTCACATTT TAAAAGAAAA AGAAAAAGGC AGAGCTATTT TACTAGTTTC TTATGATTTA
            TCTCACATTT TAAAAGAAAA AGAAAAAGGC AGAGCTATTT TACTAGTTTC TTATGATTTA
            TCTCACATTT TAAAAGAAAA AGAAAAAGGC AGAGCTATTT TACTAGTTTC TTATGATTTA
            tctcacattt taaaagaaaa agaaaaaggc agagctattt tactagtttc ttatgattta
            tctcacattt taaaagaaaa agaaaaaggc agagctattt tactagtttc ttatgattta
            tctcacattt taaaagaaaa agaaaaaggc agagctattt tactagtttc ttatgattta
            tctcacattt taaaagaaaa agaaaaaggc agagctattt tactagtttc ttatgattta
            tctcacattt taaaagaaaa agaaaaaggc agagctattt tactagtttc ttatgattta
            TCTCACATTT TAAAAGAAAA AGAAAAAGGC AGAGCTATTT TACTAGTTTC TTATGATTTA
            TCTCACATTT TAAAAGAAAA AGAAAAAGGC AGAGCTATTT TACTAGTTTC TTATGATTTA
            TCTCACATTT TAAAAGAAAA AGAAAAAGGC AGAGCTATTT TACTAGTTTC TTATGATTTA
            tctcacattt taaaagaaaa ggaaaaaggt agagctattt tactagtttc ttatgattta

            AATGAAGTTA TTGCTTTAGC AGATAGAATA GTTGTTATTA ATGAAGGAAA ATTAATTGGA
            aatgaagtta ttgctttagc agatagaata gttgttatta atgaaggaaa attaattgga
            AATGAAGTTA TTGCTTTAGC AGATAGAATA GTTGTTATTA ATGAAGGAAA ATTAATTGGA
            AATGAAGTTA TTGCTTTAGC AGATAGAATA GTTGTTATTA ATGAAGGAAA ATTAATTGGA
            AATGAAGTTA TTGCTTTAGC AGATAGAATA GTTGTTATTA ATGAAGGAAA ATTAATTGGA
            AATGAAGTTA TTGCTTTAGC AGATAGAATA GTTGTTATTA ATGAAGGAAA ATTAATTGGA
            AATGAAGTTA TTGCTTTAGC AGATAGAATA GTTGTTATTA ATGAAGGAAA ATTAATTGGA
            AATGAAGTTA TTGCTTTAGC AGATAGAATA GTTGTTATTA ATGAAGGAAA ATTAATTGGA
            AATGAAGTTA TTGCTTTAGC AGATAGAATA GTTGTTATTA ATGAAGGAAA ATTAATTGGA
            AATGAAGTTA TTGCTTTAGC AGATAGAATA GTTGTTATTA ATGAAGGAAA ATTAATTGGA
            AATGAAGTTA TTGCTTTAGC AGATAGAATA GTTGTTATTA ATGAAGGAAA ATTAATTGGA
            AATGAAGTTA TTGCTTTAGC AGATAGAATA GTTGTTATTA ATGAAGGAAA ATTAATTGGA
            aatgaagtta ttgctttagc agatagaata gttgttatta atgaaggaaa attaattgga
            aatgaagtta ttgctttagc agatagaata gttgttatta atgaaggaaa attaattgga
            aatgaagtta ttgctttagc agatagaata gttgttatta atgaaggaaa attaattgga
            aatgaagtta ttgctttagc agatagaata gttgttatta atgaaggaaa attaattgga
            aatgaagtta ttgctttagc agatagaata gttgttatta atgaaggaaa attaattgga
            AATGAAGTTA TTGCTTTAGC AGATAGAATA GTTGTTATTA ATGAAGGAAA ATTAATTGGA
            AATGAAGTTA TTGCTTTAGC AGATAGAATA GTTGTTATTA ATGAAGGAAA ATTAATTGGA
            AATGAAGTTA TTGCTTTAGC AGATAGAATA GTTGTTATTA ATGAAGGAAA ATTAATTGGA
            aatgaagtaa ttgctttagc agatagaata gttgttatta atgatggaaa actaatcggt

            GAACTACCTG CTAAAAAAGT TAAAAAAGAA GAAATCGGAG CTTTAATGAT TGGTCAAACT
            gaactacctg ctaaaaaagt taaaaaagaa gaaatcggag ctttaatgat tggtcaaact
            GAACTACCTG CTAAAAAAGT TAAAAAAGAA GAAATCGGAG CTTTAATGAT TGGTCAAACT
            GAACTACCTG CTAAAAAAGT TAAAAAAGAA GAAATCGGAG CTTTAATGAT TGGTCAAACT
            GAACTACCTG CTAAAAAAGT TAAAAAAGAA GAAATCGGAG CTTTAATGAT TGGTCAAACT
            GAACTACCTG CTAAAAAAGT TAAAAAAGAA GAAATCGGAG CTTTAATGAT TGGTCAAACT
            GAACTACCTG CTAAAAAAGT TAAAAAAGAA GAAATCGGAG CTTTAATGAT TGGTCAAACT
            GAACTACCTG CTAAAAAAGT TAAAAAAGAA GAAATCGGAG CTTTAATGAT TGGTCAAACT
            GAACTACCTG CTAAAAAAGT TAAAAAAGAA GAAATCGGAG CTTTAATGAT TGGTCAAACT
            GAACTACCTG CTAAAAAAGT TAAAAAAGAA GAAATCGGAG CTTTAATGAT TGGTCAAACT
            GAACTACCTG CTAAAAAAGT TAAAAAAGAA GAAATCGGAG CTTTAATGAT TGGTCAAACT
            GAACTACCTG CTAAAAAAGT TAAAAAAGAA GAAATCGGAG CTTTAATGAT TGGTCAAACT
            gaactacctg ctaaaaaagt taaaaaagaa gaaatcggaa ctttaatgat tggtcaaact
            gaactacctg ctaaaaaagt taaaaaagaa gaaatcggag ctttaatgat tggtcaaact
            gaactacctg ctaaaaaagt taaaaaagaa gaaatcggag ctttaatgat tggtcaaact
            gaactacctg ctaaaaaagt taaaaaagaa gaaatcggag ctttaatgat tggtcaaact
            gaactacctg ctaaaaaagt taaaaaagaa gaaatcggag ctttaatgat tggtcaaact
            GAACTACCTG CTAAAAAAGT TAAAAAAGAA GAAATCGGAG CTTTAATGAT TGGTCAAACT
            GAACTACCTG CTAAAAAAGT TAAAAAAGAA GAAATCGGAG CTTTAATGAT TGGTCAAACT
            GAACTACCTG CTAAAAAAGT TAAAAAAGAA GAAATCGGAG CTTTAATGAT TGGTCAAACT
            gaactacctg ctaaaaaagc taaaaaagaa gaaattggag ctttaatgat tggtcaaact

            TTAGAACAAA TCAAACAAAA TCAAATTACT AAAACAACAA AAAATAGAAA GGAGATGAAA
            ttagaacaaa tcaaacaaaa tcaaattact aaaacaacaa aaaatagaaa ggagatgaaa
            TTAGAACAAA TCAAACAAAA TCAAATTACT AAAACAACAA AAAATAGAAA GGAGATGAAA
            TTAGAACAAA TCAAACAAAA TCAAATTACT AAAACAACAA AAAATAGAAA GGAGATGAAA
            TTAGAACAAA TCAAACAAAA TCAAATTACT AAAACAACAA AAAATAGAAA GGAGATGAAA
            TTAGAACAAA TCAAACAAAA TCAAATTACT AAAACAACAA AAAATAGAAA GGAGATGAAA
            TTAGAACAAA TCAAACAAAA TCAAATTACT AAAACAACAA AAAATAGAAA GGAGATGAAA
            TTAGAACAAA TCAAACAAAA TCAAATTACT AAAACAACAA AAAATAGAAA GGAGATGAAA
            TTAGAACAAA TCAAACAAAA TCAAATTACT AAAACAACAA AAAATAGAAA GGAGATGAAA
            TTAGAACAAA TCAAACAAAA TCAAATTACT AAAACAACAA AAAATAGAAA GGAGATGAAA
            TTAGAACAAA TCAAACAAAA TCAAATTACT AAAACAACAA AAAATAGAAA GGAGATGAAA
            TTAGAACAAA TCAAACAAAA TCAAATTACT AAAACAACAA AAAATAGAAA GGAGATGAAA
            ttagaacaaa tcaaacaaaa tcaaattact aaaacaacaa aaaatagaaa ggagatgaaa
            ttagaacaaa tcaaacaaaa tcaaattact aaaacaacaa aaaatagaaa ggagatgaaa
            ttagaacaaa tcaaacaaaa tcaaattact aaaacaacaa aaaatagaaa ggagatgaaa
            ttagaacaaa tcaaacaaaa tcaaattact aaaacaacaa aaaatagaaa ggagatgaaa
            ttagaacaaa tcaaacaaaa tcaaattact aaaacaacaa aaaatagaaa ggagatgaaa
            TTAGAACAAA TCAAACAAAA TCAAATTACT AAAACAACAA AAAATAGAAA GGAGATGAAA
            TTAGAACAAA TCAAACAAAA TCAAATTACT AAAACAACAA AAAATAGAAA GGAGATGAAA
            TTAGAACAAA TCAAACAAAA TCAAATTACT AAAACAACAA AAAATAGAAA GGAGATGAAA
            ttagaacaaa tcaaacaaaa tcaagttact aaaacaataa aaaatagaaa ggagatgaaa

            ACTATGCAAT CTAAAATATC TTGAACATTA TCTAAAAAAT CTAAATATTT ATTTGGTTCA
            actatgcaat ctaaaatatc ttgaacatta tctaaaaaat ctaaatattt atttggttca
            ACTATGCAAT CTAAAATATC TTGAACATTA TCTAAAAAAT CTAAATATTT ATTTGGTTCA
            ACTATGCAAT CTAAAATATC TTGAACATTA TCTAAAAAAT CTAAATATTT ATTTGGTTCA
            ACTATGCAAT CTAAAATATC TTGAACATTA TCTAAAAAAT CTAAATATTT ATTTGGTTCA
            ACTATGCAAT CTAAAATATC TTGAACATTA TCTAAAAAAT CTAAATATTT ATTTGGTTCA
            ACTATGCAAT CTAAAATATC TTGAACATTA TCTAAAAAAT CTAAATATTT ATTTGGTTCA
            ACTATGCAAT CTAAAATATC TTGAACATTA TCTAAAAAAT CTAAATATTT ATTTGGTTCA
            ACTATGCAAT CTAAAATATC TTGAACATTA TCTAAAAAAT CTAAATATTT ATTTGGTTCA
            ACTATGCAAT CTAAAATATC TTGAACATTA TCTAAAAAAT CTAAATATTT ATTTGGTTCA
            ACTATGCAAT CTAAAATATC TTGAACATTA TCTAAAAAAT CTAAATATTT ATTTGGTTCA
            ACTATGCAAT CTAAAATATC TTGAACATTA TCTAAAAAAT CTAAATATTT ATTTGGTTCA
            actatgcaat ctaaaatatc ttgaacatta tctaaaaaat ctaaatattt atttggttca
            actatgcaat ctaaaatatc ttgaacatta tctaaaaaat ctaaatattt atttggttca
            actatgcaat ctaaaatatc ttgaacatta tctaaaaaat ctaaatattt atttggttca
            actatgcaat ctaaaatatc ttgaacatta tctaaaaaat ctaaatattt atttggttca
            actatgcaat ctaaaatatc ttgaacatta tctaaaaaat ctaaatattt atttggttca
            ACTATGCAAT CTAAAATATC TTGAACATTA TCTAAAAAAT CTAAATATTT ATTTGGTTCA
            ACTATGCAAT CTAAAATATC TTGAACATTA TCTAAAAAAT CTAAATATTT ATTTGGTTCA
            ACTATGCAAT CTAAAATATC TTGAACATTA TCTAAAAAAT CTAAATATTT ATTTGGTTCA
            actatgcaat ctaaaatatc ttgaacatta tctaaaaaat ctaaatattt atttggttca

            GATTCTACAA AAACTAAACT AAAATACATT AAAGGTTCTT TTTTTTCAAT TATTGTTGGG
            gattctacaa aaactaaact aaaatacatt aaaggttctt ttttttcaat tattgttggg
            GATTCTACAA AAACTAAACT AAAATACATT AAAGGTTCTT TTTTTTCAAT TATTGTTGGG
            GATTCTACAA AAACTAAACT AAAATACATT AAAGGTTCTT TTTTTTCAAT TATTGTTGGG
            GATTCTACAA AAACTAAACT AAAATACATT AAAGGTTCTT TTTTTTCAAT TATTGTTGGG
            GATTCTACAA AAACTAAACT AAAATACATT AAAGGTTCTT TTTTTTCAAT TATTGTTGGG
            GATTCTACAA AAACTAAACT AAAATACATT AAAGGTTCTT TTTTTTCAAT TATTGTTGGG
            GATTCTACAA AAACTAAACT AAAATACATT AAAGGTTCTT TTTTTTCAAT TATTGTTGGG
            GATTCTACAA AAACTAAACT AAAATACATT AAAGGTTCTT TTTTTTCAAT TATTGTTGGG
            GATTCTACAA AAACTAAACT AAAATACATT AAAGGTTCTT TTTTTTCAAT TATTGTTGGG
            GATTCTACAA AAACTAAACT AAAATACATT AAAGGTTCTT TTTTTTCAAT TATTGTTGGG
            GATTCTACAA AAACTAAACT AAAATACATT AAAGGTTCTT TTTTTTCAAT TATTGTTGGG
            gattctacaa aaactaaact aaaatacatt aaaggttctt ttttttcaat tattgttggg
            gattctacaa aaactaaact aaaatacatt aaaggttctt ttttttcaat tattgttggg
            gattctacaa aaactaaact aaaatacatt aaaggttctt ttttttcaat tattgttggg
            gattctacaa aaactaaact aaaatacatt aaaggttctt ttttttcaat tattgttggg
            gattctacaa aaactaaact aaaatacatt aaaggttctt ttttttcaat tattgttggg
            GATTCTACAA AAACTAAACT AAAATACATT AAAGGTTCTT TTTTTTCAAT TATTGTTGGG
            GATTCTACAA AAACTAAACT AAAATACATT AAAGGTTCTT TTTTTTCAAT TATTGTTGGG
            GATTCTACAA AAACTAAACT AAAATACATT AAAGGTTCTT TTTTTTCAAT TATTGTTGGG
            gatactacaa aaactaaact aaaatacatt aaaggttcta ttttttcaat tattgttgga

            TTTATAGTTT CAGGTATTTT CTTATCATTT TTAAATATTA ATCCATTTAC ATATTTTGCA
            tttatagttt caggtatttt cttatcattt ttaaatatta atccatttac atattttgca
            TTTATAGTTT CAGGTATTTT CTTATCATTT TTAAATATTA ATCCATTTAC ATATTTTGCA
            TTTATAGTTT CAGGTATTTT CTTATCATTT TTAAATATTA ATCCATTTAC ATATTTTGCA
            TTTATAGTTT CAGGTATTTT CTTATCATTT TTAAATATTA ATCCATTTAC ATATTTTGCA
            TTTATAGTTT CAGGTATTTT CTTATCATTT TTAAATATTA ATCCATTTAC ATATTTTGCA
            TTTATAGTTT CAGGTATTTT CTTATCATTT TTAAATATTA ATCCATTTAC ATATTTTGCA
            TTTATAGTTT CAGGTATTTT CTTATCATTT TTAAATATTA ATCCATTTAC ATATTTTGCA
            TTTATAGTTT CAGGTATTTT CTTATCATTT TTAAATATTA ATCCATTTAC ATATTTTGCA
            TTTATAGTTT CAGGTATTTT CTTATCATTT TTAAATATTA ATCCATTTAC ATATTTTGCA
            TTTATAGTTT CAGGTATTTT CTTATCATTT TTAAATATTA ATCCATTTAC ATATTTTGCA
            TTTATAGTTT CAGGTATTTT CTTATCATTT TTAAATATTA ATCCATTTAC ATATTTTGCA
            tttatagttt caggtatttt cttatcattt ttaaatatta atccatttac atattttgca
            tttatagttt caggtatttt cttatcattt ttaaatatta atccatttac atattttgca
            tttatagttt caggtatttt cttatcattt ttaaatatta atccatttac atattttgca
            tttatagttt caggtatttt cttatcattt ttaaatatta atccatttac atattttgca
            tttatagttt caggtatttt cttatcattt ttaaatatta atccatttac atattttgca
            TTTATAGTTT CAGGTATTTT CTTATCATTT TTAAATATTA ATCCATTTAC ATATTTTGCA
            TTTATAGTTT CAGGTATTTT CTTATCATTT TTAAATATTA ATCCATTTAC ATATTTTGCA
            TTTATAGTTT CAGGTATTTT CTTATCATTT TTAAATATTA ATCCATTTAC ATATTTTGCA
            tttatagttt caggtatttt cttatcattt ttaaatatta atccatttac atattttgca

            CTTTTATTTG GAATTAATTT TGATAAGAAC TTTTATCAAA TTAGTTTAAA CTGAATGGCT
            cttttatttg gaattaattt tgataagaac ttttatcaaa ttagtttaaa ctgaatggct
            CTTTTATTTG GAATTAATTT TGATAAGAAC TTTTATCAAA TTAGTTTAAA CTGAATGGCT
            CTTTTATTTG GAATTAATTT TGATAAGAAC TTTTATCAAA TTAGTTTAAA CTGAATGGCT
            CTTTTATTTG GAATTAATTT TGATAAGAAC TTTTATCAAA TTAGTTTAAA CTGAATGGCT
            CTTTTATTTG GAATTAATTT TGATAAAAAC TTTTATCAAA TTAGTTTAAA CTGAATGGCT
            CTTTTATTTG GAATTAATTT TGATAAGAAC TTTTATCAAA TTAGTTTAAA CTGAATGGCT
            CTTTTATTTG GAATTAATTT TGATAAGAAC TTTTATCAAA TTAGTTTAAA CTGAATGGCT
            CTTTTATTTG GAATTAATTT TGATAAGAAC TTTTATCAAA TTAGTTTAAA CTGAATGGCT
            CTTTTATTTG GAATTAATTT TGATAAGAAC TTTTATCAAA TTAGTTTAAA CTGAATGGCT
            CTTTTATTTG GAATTAATTT TGATAAGAAC TTTTATCAAA TTAGTTTAAA CTGAATGGCT
            CTTTTATTTG GAATTAATTT TGATAAGAAC TTTTATCAAA TTAGTTTAAA CTGAATGGCT
            cttttatttg gaattaattt tgataagaac ttttatcaaa ttagtttaaa ctgaatggct
            cttttatttg gaattaattt tgataagaac ttttatcaaa ttagtttaaa ctgaatggct
            cttttatttg gaattaattt tgataagaac ttttatcaaa ttagtttaaa ctgaatggct
            cttttatttg gaattaattt tgataagaac ttttatcaaa ttagtttaaa ctgaatggct
            cttttatttg gaattaattt tgataagaac ttttatcaaa ttagtttaaa ctgaatggct
            CTTTTATTTG GAATTAATTT TGATAAGAAC TTTTATCAAA TTAGTTTAAA CTGAATGGCT
            CTTTTATTTG GAATTAATTT TGATAAGAAC TTTTATCAAA TTAGTTTAAA CTGAATGGCT
            CTTTTATTTG GAATTAATTT TGATAAGAAC TTTTATCAAA TTAGTTTAAA CTGAATGGCT
            cttttatttg gaattaattt tgataagaac ttttatcaaa ttagtttaaa ctgaatggct

            GTATATATTG TTGCTGGATT ATCAATGGCA ATTGCTTTTA AAGCAGGAGT ATTTAATATT
            gtatatattg ttgctggatt atcaatggca attgctttta aagcaggagt atttaatatt
            GTATATATTG TTGCTGGATT ATCAATGGCA ATTGCTTTTA AAGCAGGAGT ATTTAATATT
            GTATATATTG TTGCTGGATT ATCAATGGCA ATTGCTTTTA AAGCAGGAGT ATTTAATATT
            GTATATATTG TTGCTGGATT ATCAATGGCA ATTGCTTTTA AAGCAGGAGT ATTTAATATT
            GTATATATTG TTGCTGGATT ATCAATGGCA ATTGCTTTTA AAGCAGGAGT ATTTAATATT
            GTATATATTG TTGCTGGATT ATCAATGGCA ATTGCTTTTA AAGCAGGAGT ATTTAATATT
            GTATATATTG TTGCTGGATT ATCAATGGCA ATTGCTTTTA AAGCAGGAGT ATTTAATATT
            GTATATATTG TTGCTGGATT ATCAATGGCA ATTGCTTTTA AAGCAGGAGT ATTTAATATT
            GTATATATTG TTGCTGGATT ATCAATGGCA ATTGCTTTTA AAGCAGGAGT ATTTAATATT
            GTATATATTG TTGCTGGATT ATCAATGGCA ATTGCTTTTA AAGCAGGAGT ATTTAATATT
            GTATATATTG TTGCTGGATT ATCAATGGCA ATTGCTTTTA AAGCAGGAGT ATTTAATATT
            gtatatattg ttgctggatt atcaatggca attgctttta aagcaggagt atttaatatt
            gtatatattg ttgctggatt atcaatggca attgctttta aagcaggagt atttaatatt
            gtatatattg ttgctggatt atcaatggca attgctttta aagcaggagt atttaatatt
            gtatatattg ttgctggatt atcaatggca attgctttta aagcaggagt atttaatatt
            gtatatattg ttgctggatt atcaatggca attgctttta aagcaggagt atttaatatt
            GTATATATTG TTGCTGGATT ATCAATGGCA ATTGCTTTTA AAGCAGGAGT ATTTAATATT
            GTATATATTG TTGCTGGATT ATCAATGGCA ATTGCTTTTA AAGCAGGAGT ATTTAATATT
            GTATATATTG TTGCTGGATT ATCAATGGCA ATTGCTTTTA AAGCAGGAGT ATTTAATATT
            gtatatattg ttgctggttt atcaatggca attgctttta aatcaggagt gtttaatatt

            GGAGCATCAG GTCAAATACT AACTGCAACA AGCATTGCTA CAATTATATT TTTTTCTATA
            ggagcatcag ttcaaatact aactgcaaca agcattgcta caattatatt tttttctata
            GGAGCATCAG GTCAAATACT AACTGCAACA AGCATTGCTA CAATTATATT TTTTTCTATA
            GGAGCATCAG GTCAAATACT AACTGCAACA AGCATTGCTA CAATTATATT TTTTTCTATA
            GGAGCATCAG GTCAAATACT AACTGCAACA AGCATTGCTA CAATTATATT TTTTTCTATA
            GGAGCATCAG GTCAAATACT AACTGCAACA AGCATTGCTA CAATTATATT TTTTTCTATA
            GGAGCATCAG GTCAAATACT AACTGCAACA AGCATTGCTA CAATTATATT TTTTTCTATA
            GGAGCATCAG GTCAAATACT AACTGCAACA AGCATTGCTA CAATTATATT TTTTTCTATA
            GGAGCATCAG GTCAAATACT AACTGCAACA AGCATTGCTA CAATTATATT TTTTTCTATA
            GGAGCATCAG GTCAAATACT AACTGCAACA AGCATTGCTA CAATTATATT TTTTTCTATA
            GGAGCATCAG GTCAAATACT AACTGCAACA AGCATTGCTA CAATTATATT TTTTTCTATA
            GGAGCATCAG GTCAAATACT AACTGCAACA AGCATTGCTA CAATTATATT TTTTTCTATA
            ggagcatcag gtcaaatact aactgcaaca agcattgcta caattatatt tttttctata
            ggagcatcag gtcaaatact aactgcaaca agcattgcta caattatatt tttttctata
            ggagcatcag gtcaaatact aactgcaaca agcattgcta caattatatt tttttctata
            ggagcatcag gtcaaatact aactgcaaca agcattgcta caattatatt tttttctata
            ggagcatcag gtcaaatact aactgcaaca agcattgcta caattatatt tttttctata
            GGAGCATCAG GTCAAATACT AACTGCAACA AGCATTGCTA CAATTATATT TTTTTCTATA
            GGAGCATCAG GTCAAATACT AACTGCAACA AGCATTGCTA CAATTATATT TTTTTCTATA
            GGAGCATCAG GTCAAATACT AACTGCAACA AGCATTGCTA CAATTATATT TTTTTCTATA
            ggagcatcag gtcaaatact aactgcaaca agtgttgcta cgattgtatt tttttctata

            AGTGGAAAAG ACGCTAGTTC TATAAGTCCA TTTATGATCA TTTTAATGTT AATAACTTGT
            agtggaaaag acgctagttc tataagtcca tttatgatca ttttaatgtt aataacttgt
            AGTGGAAAAG ACGCTAGTTC TATAAGTCCA TTTATGATCA TTTTAATGTT AATAACTTGT
            AGTGGAAAAG ACGCTAGTTC TATAAGTCCA TTTATGATCA TTTTAATGTT AATAACTTGT
            AGTGGAAAAG ACGCTAGTTC TATAAGTCCA TTTATGATCA TTTTAATGTT AATAACTTGT
            AGTGGAAAAG ACGCTAGTTC TATAAGTCCA TTTATGATCA TTTTAATGTT AATAACTTGT
            AGTGGAAAAG ACGCTAGTTC TATAAGTCCA TTTATGATCA TTTTAATGTT AATAACTTGT
            AGTGGAAAAG ACGCTAGTTC TATAAGTCCA TTTATGATCA TTTTAATGTT AATAACTTGT
            AGTGGAAAAG ACGCTAGTTC TATAAGTCCA TTTATGATCA TTTTAATGTT AATAACTTGT
            AGTGGAAAAG ACGCTAGTTC TATAAGTCCA TTTATGATCA TTTTAATGTT AATAACTTGT
            AGTGGAAAAG ACGCTAGTTC TATAAGTCCA TTTATGATCA TTTTAATGTT AATAACTTGT
            AGTGGAAAAG ACGCTAGTTC TATAAGTCCA TTTATGATCA TTTTAATGTT AATAACTTGT
            agtggaaaag acgctagttc tataagtcca tttatgatca ttttaatgtt aataacttgt
            agtggaaaag acgctagttc tataagtcca tttatgatca ttttaatgtt aataacttgt
            agtggaaaag acgctagttc tataagtcca tttatgatca ttttaatgtt aataacttgt
            agtggaaaag acgctagttc tataagtcca tttatgatca ttttaatgtt aataacttgt
            agtggaaaag acgctagttc tataagtcca tttatgatca ttttaatgtt aataacttgt
            AGTGGAAAAG ACGCTAGTTC TATAAGTCCA TTTATGATCA TTTTAATGTT AATAACTTGT
            AGTGGAAAAG ACGCTAGTTC TATAAGTCCA TTTATGATCA TTTTAATGTT AATAACTTGT
            AGTGGAAAAG ACGCTAGTTC TATAAGTCCA TTTATGATCA TTTTAATGTT AATAACTTGT
            agtggaaaag atgctagttc tataactcca tttatgatta ttttaatgtt aataacttgt

            ATAATATCAG CTGCTTTTAT TGCTTTTATT GCAGGTATAT TAAAAGCCTT ATTTAACATA
            ataatatcag ctgcttttat tgcttttatt gcaggtatat taaaagcctt atttaacata
            ATAATATCAG CTGCTTTTAT TGCTTTTATT GCAGGTATAT TAAAAGCCTT ATTTAACATA
            ATAATATCAG CTGCTTTTAT TGCTTTTATT GCAGGTATAT TAAAAGCCTT ATTTAACATA
            ATAATATCAG CTGCTTTTAT TGCTTTTATT GCAGGTATAT TAAAAGCCTT ATTTAACATA
            ATAATATCAG CTGCTTTTAT TGCTTTTATT GCAGGTATAT TAAAAGCCTT ATTTAACATA
            ATAATATCAG CTGCTTTTAT TGCTTTTATT GCAGGTATAT TAAAAGCCTT ATTTAACATA
            ATAATATCAG CTGCTTTTAT TGCTTTTATT GCAGGTATAT TAAAAGCCTT ATTTAACATA
            ATAATATCAG CTGCTTTTAT TGCTTTTATT GCAGGTATAT TAAAAGCCTT ATTTAACATA
            ATAATATCAG CTGCTTTTAT TGCTTTTATT GCAGGTATAT TAAAAGCCTT ATTTAACATA
            ATAATATCAG CTGCTTTTAT TGCTTTTATT GCAGGTATAT TAAAAGCCTT ATTTAACATA
            ATAATATCAG CTGCTTTTAT TGCTTTTATT GCAGGTATAT TAAAAGCCTT ATTTAACATA
            ataatatcag ctgcttttat tgcttttatt gcaggtatat taaaagcctt atttaacata
            ataatatcag ctgcttttat tgcttttatt gcaggtatat taaaagcctt atttaacata
            ataatatcag ctgcttttat tgcttttatt gcaggtatat taaaagcctt atttaacata
            ataatatcag ctgcttttat tgcttttatt gcaggtatat taaaagcctt atttaacata
            ataatatcag ctgcttttat tgcttttatt gcaggtatat taaaagcctt atttaacata
            ATAATATCAG CTGCTTTTAT TGCTTTTATT GCAGGTATAT TAAAAGCCTT ATTTAACATA
            ATAATATCAG CTGCTTTTAT TGCTTTTATT GCAGGTATAT TAAAAGCCTT ATTTAACATA
            ATAATATCAG CTGCTTTTAT TGCTTTTATT GCAGGTATAT TAAAAGCCTT ATTTAACATA
            ataatatcag ctgcatttat tgcttttatt gcaggtatat taaaagcttt atttaacata

            CATGAAGTTG TTTCTACTAT ATTATTAAAC TGATCAGTAT TTTATATCTT TAAATGATTC
            catgaagttg tttctactat attattaaac tgatcagtat tttatatctt taaatgattc
            CATGAAGTTG TTTCTACTAT ATTATTAAAC TGATCAGTAT TTTATATCTT TAAATGATTC
            CATGAAGTTG TTTCTACTAT ATTATTAAAC TGATCAGTAT TTTATATCTT TAAATGATTC
            CATGAAGTTG TTTCTACTAT ATTATTAAAC TGATCAGTAT TTTATATCTT TAAATGATTC
            CATGAAGTTG TTTCTACTAT ATTATTAAAC TGATCAGTAT TTTATATCTT TAAATGATTC
            CATGAAGTTG TTTCTACTAT ATTATTAAAC TGATCAGTAT TTTATATCTT TAAATGATTC
            CATGAAGTTG TTTCTACTAT ATTATTAAAC TGATCAGTAT TTTATATCTT TAAATGATTC
            CATGAAGTTG TTTCTACTAT ATTATTAAAC TGATCAGTAT TTTATATCTT TAAATGATTC
            CATGAAGTTG TTTCTACTAT ATTATTAAAC TGATCAGTAT TTTATATCTT TAAATGATTC
            CATGAAGTTG TTTCTACTAT ATTATTAAAC TGATCAGTAT TTTATATCTT TAAATGATTC
            CATGAAGTTG TTTCTACTAT ATTATTAAAC TGATCAGTAT TTTATATCTT TAAATGATTC
            catgaagttg tttctactat attattaaac tgatcagtat tttatatctt taaatgattc
            catgaagttg tttctactat attattaaac tgatcagtat tttatatctt taaatgattc
            catgaagttg tttctactat attattaaac tgatcagtat tttatatctt taaatgattc
            catgaagttg tttctactat attattaaac tgatcagtat tttatatctt taaatgattc
            catgaagttg tttctactat attattaaac tgatcagtat tttatatctt taaatgattc
            CATGAAGTTG TTTCTACTAT ATTATTAAAC TGATCAGTAT TTTATATCTT TAAATGATTC
            CATGAAGTTG TTTCTACTAT ATTATTAAAC TGATCAGTAT TTTATATCTT TAAATGATTC
            CATGAAGTTG TTTCTACTAT ATTATTAAAC TGATCAGTAT TTTATATCTT TAAATGATTC
            cacgaagttg tttcaactat attattaaac tgatcagtat tttatatctt taaatgattt

            TTTGGAAAAT ACAAAGATTT TTCTTCAGGA TTATCTTATA CTTCAAAAAA TATTCCATCA
            tttggaaaat acaaagattt ttcttcagga ttatcttata cttcaaaaaa tattccatca
            TTTGGAAAAT ACAAAGATTT TTCTTCAGGA TTATCTTATA CTTCAAAAAA TATTCCATCA
            TTTGGAAAAT ACAAAGATTT TTCTTCAGGA TTATCTTATA CTTCAAAAAA TATTCCATCA
            TTTGGAAAAT ACAAAGATTT TTCTTCAGGA TTATCTTATA CTTCAAAAAA TATTCCATCA
            TTTGGAAAAT ACAAAGATTT TTCTTCAGGA TTATCTTATA CTTCAAAAAA TATTCCATCA
            TTTGGAAAAT ACAAAGATTT TTCTTCAGGA TTATCTTATA CTTCAAAAAA TATTCCATCA
            TTTGGAAAAT ACAAAGATTT TTCTTCAGGA TTATCTTATA CTTCAAAAAA TATTCCATCA
            TTTGGAAAAT ACAAAGATTT TTCTTCAGGA TTATCTTATA CTTCAAAAAA TATTCCATCA
            TTTGGAAAAT ACAAAGATTT TTCTTCAGGA TTATCTTATA CTTCAAAAAA TATTCCATCA
            TTTGGAAAAT ACAAAGATTT TTCTTCAGGA TTATCTTATA CTTCAAAAAA TATTCCATCA
            TTTGGAAAAT ACAAAGATTT TTCTTCAGGA TTATCTTATA CTTCAAAAAA TATTCCATCA
            tttggaaaat acaaagattt ttcttcagga ttatcttata cttcaaaaaa tattccatca
            tttggaaaat acaaagattt ttcttcagga ttatcttata cttcaaaaaa tattccatca
            tttggaaaat acaaagattt ttcttcagga ttatcttata cttcaaaaaa tattccatca
            tttggaaaat acaaagattt ttcttcagga ttatcttata cttcaaaaaa tattccatca
            tttggaaaat acaaagattt ttcttcagga ttatcttata cttcaaaaaa tattccatca
            TTTGGAAAAT ACAAAGATTT TTCTTCAGGA TTATCTTATA CTTCAAAAAA TATTCCATCA
            TTTGGAAAAT ACAAAGATTT TTCTTCAGGA TTATCTTATA CTTCAAAAAA TATTCCATCA
            TTTGGAAAAT ACAAAGATTT TTCTTCAGGA TTATCTTATA CTTCAAAAAA TATTCCATCA
            tttggaagat atcaagattt ttcttcagga ctatcttata cttcaaaaaa tattccatca

            GATCAATTAA GCATTGGATC AAATACTGTT ATTATTCCCT TATTAATTGC TTTAGTTTGT
            gatcaattaa gcattggatc aaatactgtt attattccct tattaattgc tttagtttgt
            GATCAATTAA GCATTGGATC AAATACTGTT ATTATTCCCT TATTAATTGC TTTAGTTTGT
            GATCAATTAA GCATTGGATC AAATACTGTT ATTATTCCCT TATTAATTGC TTTAGTTTGT
            GATCAATTAA GCATTGGATC AAATACTGTT ATTATTCCCT TATTAATTGC TTTAGTTTGT
            GATCAATTAA GCATTGGATC AAATACTGTT ATTATTCCCT TATTAATTGC TTTAGTTTGT
            GATCAATTAA GCATTGGATC AAATACTGTT ATTATTCCCT TATTAATTGC TTTAGTTTGT
            GATCAATTAA GCATTGGATC AAATACTGTT ATTATTCCCT TATTAATTGC TTTAGTTTGT
            GATCAATTAA GCATTGGATC AAATACTGTT ATTATTCCCT TATTAATTGC TTTAGTTTGT
            GATCAATTAA GCATTGGATC AAATACTGTT ATTATTCCCT TATTAATTGC TTTAGTTTGT
            GATCAATTAA GCATTGGATC AAATACTGTT ATTATTCCCT TATTAATTGC TTTAGTTTGT
            GATCAATTAA GCATTGGATC AAATACTGTT ATTATTCCCT TATTAATTGC TTTAGTTTGT
            gatcaattaa gcattggatc aaatactgtt attattccct tattaattgc tttagtttgt
            gatcaattaa gcattggatc aaatactgtt attattccct tattaattgc tttagtttgt
            gatcaattaa gcattggatc aaatactgtt attattccct tattaattgc tttagtttgt
            gatcaattaa gcattggatc aaatactgtt attattccct tattaattgc tttagtttgt
            gatcaattaa gcattggatc aaatactgtt attattccct tattaattgc tttagtttgt
            GATCAATTAA GCATTGGATC AAATACTGTT ATTATTCCCT TATTAATTGC TTTAGTTTGT
            GATCAATTAA GCATTGGATC AAATACTGTT ATTATTCCCT TATTAATTGC TTTAGTTTGT
            GATCAATTAA GCATTGGATC AAATACTGTT ATTATTCCCT TATTAATTGC TTTAGTTTGT
            gatcaattaa gtattggatc aaatacagta attattcctt tattaattgc tttaatttgt

            GTAATTATTA TTTGAATATT ATTTTCAAAA ACAGTTTTAG GTTTTAAATT AAAAGCAGTT
            gtaattatta tttgaatatt attttcaaaa acagttttag gttttaaatt aaaagcagtt
            GTAATTATTA TTTGAATATT ATTTTCAAAA ACAGTTTTAG GTTTTAAATT AAAAGCAGTT
            GTAATTATTA TTTGAATATT ATTTTCAAAA ACAGTTTTAG GTTTTAAATT AAAAGCAGTT
            GTAATTATTA TTTGAATATT ATTTTCAAAA ACAGTTTTAG GTTTTAAATT AAAAGCAGTT
            GTAATTATTA TTTGAATATT ATTTTCAAAA ACAGTTTTAG GTTTTAAATT AAAAGCAGTT
            GTAATTATTA TTTGAATATT ATTTTCAAAA ACAGTTTTAG GTTTTAAATT AAAAGCAGTT
            GTAATTATTA TTTGAATATT ATTTTCAAAA ACAGTTTTAG GTTTTAAATT AAAAGCAGTT
            GTAATTATTA TTTGAATATT ATTTTCAAAA ACAGTTTTAG GTTTTAAATT AAAAGCAGTT
            GTAATTATTA TTTGAATATT ATTTTCAAAA ACAGTTTTAG GTTTTAAATT AAAAGCAGTT
            GTAATTATTA TTTGAATATT ATTTTCAAAA ACAGTTTTAG GTTTTAAATT AAAAGCAGTT
            GTAATTATTA TTTGAATATT ATTTTCAAAA ACAGTTTTAG GTTTTAAATT AAAAGCAGTT
            gtaattatta tttgaatatt attttcaaaa acagttttag gttttaaatt aaaagcagtt
            gtaattatta tttgaatatt attttcaaaa acagttttag gttttaaatt aaaagcagtt
            gtaattatta tttgaatatt attttcaaaa acagttttag gttttaaatt aaaagcagtt
            gtaattatta tttgaatatt attttcaaaa acagttttag gttttaaatt aaaagcagtt
            gtaattatta tttgaatatt attttcaaaa acagttttag gttttaaatt aaaagcagtt
            GTAATTATTA TTTGAATATT ATTTTCAAAA ACAGTTTTAG GTTTTAAATT AAAAGCAGTT
            GTAATTATTA TTTGAATATT ATTTTCAAAA ACAGTTTTAG GTTTTAAATT AAAAGCAGTT
            GTAATTATTA TTTGAATATT ATTTTCAAAA ACAGTTTTAG GTTTTAAATT AAAAGCAGTT
            gtaattatta tttgaatatt attttcaaaa acagttttag gatttaaatt aaaagcagtt

            GGATCATCAG TAACTGGATC AAAATATATT GGAATCAATG TTAAAAAACA AATTATAACA
            ggatcatcag taactggatc aaaatatatt ggaatcaatg ttaaaaaaca aattataaca
            GGATCATCAG TAACTGGATC AAAATATATT GGAATCAATG TTAAAAAACA AATTATAACA
            GGATCATCAG TAACTGGATC AAAATATATT GGAATCAATG TTAAAAAACA AATTATAACA
            GGATCATCAG TAACTGGATC AAAATATATT GGAATCAATG TTAAAAAACA AATTATAACA
            GGATCATCAG TAACTGGATC AAAATATATT GGAATCAATG TTAAAAAACA AATTATAACA
            GGATCATCAG TAACTGGATC AAAATATATT GGAATCAATG TTAAAAAACA AATTATAACA
            GGATCATCAG TAACTGGATC AAAATATATT GGAATCAATG TTAAAAAACA AATTATAACA
            GGATCATCAG TAACTGGATC AAAATATATT GGAATCAATG TTAAAAAACA AATTATAACA
            GGATCATCAG TAACTGGATC AAAATATATT GGAATCAATG TTAAAAAACA AATTATAACA
            GGATCATCAG TAACTGGATC AAAATATATT GGAATCAATG TTAAAAAACA AATTATAACA
            GGATCATCAG TAACTGGATC AAAATATATT GGAATCAATG TTAAAAAACA AATTATAACA
            ggatcatcag taactggatc aaaatatatt ggaatcaatg ttaaaaaaca aattataaca
            ggatcatcag taactggatc aaaatatatt ggaatcaatg ttaaaaaaca aattataaca
            ggatcatcag taactggatc aaaatatatt ggaatcaatg ttaaaaaaca aattataaca
            ggatcatcag taactggatc aaaatatatt ggaatcaatg ttaaaaaaca aattataaca
            ggatcatcag taactggatc aaaatatatt ggaatcaatg ttaaaaaaca aattataaca
            GGATCATCAG TAACTGGATC AAAATATATT GGAATCAATG TTAAAAAACA AATTATAACA
            GGATCATCAG TAACTGGATC AAAATATATT GGAATCAATG TTAAAAAACA AATTATAACA
            GGATCATCAG TAACTGGATC AAAATATATT GGAATCAATG TTAAAAAACA AATTATAACA
            ggatcatcaa taacaggatc aaaatatatt ggaattaatg ttaaaagaca aatcataaca

            TCATTAACTT TATCTGGAGC TGTTGCTGGA ATAGCTGGAT TTTTATCAAT GTTTACAGTT
            tcattaactt tatctggagc tgttgctgga atagctggat ttttatcaat gtttacagtt
            TCATTAACTT TATCTGGAGC TGTTGCTGGA ATAGCTGGAT TTTTATCAAT GTTTACAGTT
            TCATTAACTT TATCTGGAGC TGTTGCTGGA ATAGCTGGAT TTTTATCAAT GTTTACAGTT
            TCATTAACTT TATCTGGAGC TGTTGCTGGA ATAGCTGGAT TTTTATCAAT GTTTACAGTT
            TCATTAACTT TATCTGGAGC TGTTGCTGGA ATAGCTGGAT TTTTATCAAT GTTTACAGTT
            TCATTAACTT TATCTGGAGC TGTTGCTGGA ATAGCTGGAT TTTTATCAAT GTTTACAGTT
            TCATTAACTT TATCTGGAGC TGTTGCTGGA ATAGCTGGAT TTTTATCAAT GTTTACAGTT
            TCATTAACTT TATCTGGAGC TGTTGCTGGA ATAGCTGGAT TTTTATCAAT GTTTACAGTT
            TCATTAACTT TATCTGGAGC TGTTGCTGGA ATAGCTGGAT TTTTATCAAT GTTTACAGTT
            TCATTAACTT TATCTGGAGC TGTTGCTGGA ATAGCTGGAT TTTTATCAAT GTTTACAGTT
            TCATTAACTT TATCTGGAGC TGTTGCTGGA ATAGCTGGAT TTTTATCAAT GTTTACAGTT
            tcattaactt tatctggagc tgttgctgga atagctggat ttttatcaat gtttacagtt
            tcattaactt tatctggagc tgttgctgga atagctggat ttttatcaat gtttacagtt
            tcattaactt tatctggagc tgttgctgga atagctggat ttttatcaat gtttacagtt
            tcattaactt tatctggagc tgttgctgga atagctggat ttttatcaat gtttacagtt
            tcattaactt tatctggagc tgttgctgga atagctggat ttttatcaat gtttacagtt
            TCATTAACTT TATCTGGAGC TGTTGCTGGA ATAGCTGGAT TTTTATCAAT GTTTACAGTT
            TCATTAACTT TATCTGGAGC TGTTGCTGGA ATAGCTGGAT TTTTATCAAT GTTTACAGTT
            TCATTAACTT TATCTGGAGC TGTTGCTGGA ATAGCTGGAT TTTTATCAAT GTTTACAGTT
            tcactaactt tatctggagc tgttgctgga atagctggat ttttatcaat gtttacagtt

            TCACCAAATA ACTTCTTTGC TTCAAATAGC TTACCAACTT TAGGATTTGA TGCAATTGCA
            tcaccaaata acttctttgc ttcaaatagc ttaccaactt taggatttga tgcaattgca
            TCACCAAATA ACTTCTTTGC TTCAAATAGC TTACCAACTT TAGGATTTGA TGCAATTGCA
            TCACCAAATA ACTTCTTTGC TTCAAATAGC TTACCAACTT TAGGATTTGA TGCAATTGCA
            TCACCAAATA ACTTCTTTGC TTCAAATAGC TTACCAACTT TAGGATTTGA TGCAATTGCA
            TCACCAAATA ACTTCTTTGC TTCAAATAGC TTACCAACTT TAGGATTTGA TGCAATTGCA
            TCACCAAATA ACTTCTTTGC TTCAAATAGC TTACCAACTT TAGGATTTGA TGCAATTGCA
            TCACCAAATA ACTTCTTTGC TTCAAATAGC TTACCAACTT TAGGATTTGA TGCAATTGCA
            TCACCAAATA ACTTCTTTGC TTCAAATAGC TTACCAACTT TAGGATTTGA TGCAATTGCA
            TCACCAAATA ACTTCTTTGC TTCAAATAGC TTACCAACTT TAGGATTTGA TGCAATTGCA
            TCACCAAATA ACTTCTTTGC TTCAAATAGC TTACCAACTT TAGGATTTGA TGCAATTGCA
            TCACCAAATA ACTTCTTTGC TTCAAATAGC TTACCAACTT TAGGATTTGA TGCAATTGCA
            tcaccaaata acttctttgc ttcaaatagc ttaccaactt taggatttga tgcaattgca
            tcaccaaata acttctttgc ttcaaatagc ttaccaactt taggatttga tgcaattgca
            tcaccaaata acttctttgc ttcaaatagc ttaccaactt taggatttga tgcaattgca
            tcaccaaata acttctttgc ttcaaatagc ttaccaactt taggatttga tgcaattgca
            tcaccaaata acttctttgc ttcaaatagc ttaccaactt taggatttga tgcaattgca
            TCACCAAATA ACTTCTTTGC TTCAAATAGC TTACCAACTT TAGGATTTGA TGCAATTGCA
            TCACCAAATA ACTTCTTTGC TTCAAATAGC TTACCAACTT TAGGATTTGA TGCAATTGCA
            TCACCAAATA ACTTCTTTGC TTCAAATAGC TTACCAACTT TAGGATTTGA TGCAATTGCA
            tctccaaata acttctttgc ttcaaatagt ttacctactt taggatttga tgcaattgct

            GTCTCACTAG TTGCATTTAA TAATCCAATA GGAATCATTG CTATTGGTTG GTTATGAGCA
            gtctcactag ttgcatttaa taatccaata ggaatcattg ctattggttg gttatgagca
            GTCTCACTAG TTGCATTTAA TAATCCAATA GGAATCATTG CTATTGGTTG GTTATGAGCA
            GTCTCACTAG TTGCATTTAA TAATCCAATA GGAATCATTG CTATTGGTTG GTTATGAGCA
            GTCTCACTAG TTGCATTTAA TAATCCAATA GGAATCATTG CTATTGGTTG GTTATGAGCA
            GTCTCACTAG TTGCATTTAA TAATCCAATA GGAATCATTG CTATTGGTTG GTTATGAGCA
            GTCTCACTAG TTGCATTTAA TAATCCAATA GGAATCATTG CTATTGGTTG GTTATGAGCA
            GTCTCACTAG TTGCATTTAA TAATCCAATA GGAATCATTG CTATTGGTTG GTTATGAGCA
            GTCTCACTAG TTGCATTTAA TAATCCAATA GGAATCATTG CTATTGGTTG GTTATGAGCA
            GTCTCACTAG TTGCATTTAA TAATCCAATA GGAATCATTG CTATTGGTTG GTTATGAGCA
            GTCTCACTAG TTGCATTTAA TAATCCAATA GGAATCATTG CTATTGGTTG GTTATGAGCA
            GTCTCACTAG TTGCATTTAA TAATCCAATA GGAATCATTG CTATTGGTTG GTTATGAGCA
            gtctcactag ttgcatttaa taatccaata ggaatcattg ctattggttg gttatgagca
            gtctcactag ttgcatttaa taatccaata ggaatcattg ctattggttg gttatgagca
            gtctcactag ttgcatttaa taatccaata ggaatcattg ctattggttg gttatgagca
            gtctcactag ttgcatttaa taatccaata ggaatcattg ctattggttg gttatgagca
            gtctcactag ttgcatttaa taatccaata ggaatcattg ctattggttg gttatgagca
            GTCTCACTAG TTGCATTTAA TAATCCAATA GGAATCATTG CTATTGGTTG GTTATGAGCA
            GTCTCACTAG TTGCATTTAA TAATCCAATA GGAATCATTG CTATTGGTTG GTTATGAGCA
            GTCTCACTAG TTGCATTTAA TAATCCAATA GGAATCATTG CTATTGGTTG GTTATGAGCA
            gtttcactag ttgcatttaa caatccaata ggaattattg ctattggttg gttatgagca

            ATTCTTAAAA CTGGTGGTGG TCCTATTTCA TCTCTTTATA GTATTTCAAC TCAAATTAGT
            attcttaaaa ctggtggtgg tcctatttca tctctttata gtatttcaac tcaaattagt
            ATTCTTAAAA CTGGTGGTGG TCCTATTTCA TCTCTTTATA GTATTTCAAC TCAAATTAGT
            ATTCTTAAAA CTGGTGGTGG TCCTATTTCA TCTCTTTATA GTATTTCAAC TCAAATTAGT
            ATTCTTAAAA CTGGTGGTGG TCCTATTTCA TCTCTTTATA GTATTTCAAC TCAAATTAGT
            ATTCTTAAAA CTGGTGGTGG TCCTATTTCA TCTCTTTATA GTATTTCAAC TCAAATTAGT
            ATTCTTAAAA CTGGTGGTGG TCCTATTTCA TCTCTTTATA GTATTTCAAC TCAAATTAGT
            ATTCTTAAAA CTGGTGGTGG TCCTATTTCA TCTCTTTATA GTATTTCAAC TCAAATTAGT
            ATTCTTAAAA CTGGTGGTGG TCCTATTTCA TCTCTTTATA GTATTTCAAC TCAAATTAGT
            ATTCTTAAAA CTGGTGGTGG TCCTATTTCA TCTCTTTATA GTATTTCAAC TCAAATTAGT
            ATTCTTAAAA CTGGTGGTGG TCCTATTTCA TCTCTTTATA GTATTTCAAC TCAAATTAGT
            ATTCTTAAAA CTGGTGGTGG TCCTATTTCA TCTCTTTATA GTATTTCAAC TCAAATTAGT
            attcttaaaa ctggtggtgg tcctatttca tctctttata gtatttcaac tcaaattagt
            attcttaaaa ctggtggtgg tcctatttca tctctttata gtatttcaac tcaaattagt
            attcttaaaa ctggtggtgg tcctatttca tctctttata gtatttcaac tcaaattagt
            attcttaaaa ctggtggtgg tcctatttca tctctttata gtatttcaac tcaaattagt
            attcttaaaa ctggtggtgg tcctatttca tctctttata gtatttcaac tcaaattagt
            ATTCTTAAAA CTGGTGGTGG TCCTATTTCA TCTCTTTATA GTATTTCAAC TCAAATTAGT
            ATTCTTAAAA CTGGTGGTGG TCCTATTTCA TCTCTTTATA GTATTTCAAC TCAAATTAGT
            ATTCTTAAAA CTGGTGGTGG TCCTATTTCA TCTCTTTATA GTATTTCAAC TCAAATTAGT
            attattaaaa ctggtggtgg tcctatttca tctctttata gtatttcaac tcaaattagt

            GGTTTAATTT CTGGAATTTT AATTTACTTT ACAGCTATTG TTTCAGTATT TATTACCTTT
            ggtttaattt ctggaatttt aatttacttt acagctattg tttcagtatt tattaccttt
            GGTTTAATTT CTGGAATTTT AATTTACTTT ACAGCTATTG TTTCAGTATT TATTACCTTT
            GGTTTAATTT CTGGAATTTT AATTTACTTT ACAGCTATTG TTTCAGTATT TATTACCTTT
            GGTTTAATTT CTGGAATTTT AATTTACTTT ACAGCTATTG TTTCAGTATT TATTACCTTT
            GGTTTAATTT CTGGAATTTT AATTTACTTT ACAGCTATTG TTTCAGTATT TATTACCTTT
            GGTTTAATTT CTGGAATTTT AATTTACTTT ACAGCTATTG TTTCAGTATT TATTACCTTT
            GGTTTAATTT CTGGAATTTT AATTTACTTT ACAGCTATTG TTTCAGTATT TATTACCTTT
            GGTTTAATTT CTGGAATTTT AATTTACTTT ACAGCTATTG TTTCAGTATT TATTACCTTT
            GGTTTAATTT CTGGAATTTT AATTTACTTT ACAGCTATTG TTTCAGTATT TATTACCTTT
            GGTTTAATTT CTGGAATTTT AATTTACTTT ACAGCTATTG TTTCAGTATT TATTACCTTT
            GGTTTAATTT CTGGAATTTT AATTTACTTT ACAGCTATTG TTTCAGTATT TATTACCTTT
            ggtttaattt ctggaatttt aatttacttt acagctattg tttcagtatt tattaccttt
            ggtttaattt ctggaatttt aatttacttt acagctattg tttcagtatt tattaccttt
            ggtttaattt ctggaatttt aatttacttt acagctattg tttcagtatt tattaccttt
            ggtttaattt ctggaatttt aatttacttt acagctattg tttcagtatt tattaccttt
            ggtttaattt ctggaatttt aatttacttt acagctattg tttcagtatt tattaccttt
            GGTTTAATTT CTGGAATTTT AATTTACTTT ACAGCTATTG TTTCAGTATT TATTACCTTT
            GGTTTAATTT CTGGAATTTT AATTTACTTT ACAGCTATTG TTTCAGTATT TATTACCTTT
            GGTTTAATTT CTGGAATTTT AATTTACTTT ACAGCTATTG TTTCAGTATT TATTACCTTT
            ggcttaattt ctggaatttt aatttacttt acagctattg tttcagtatt tattgccttt

            AAACCTTGAG AATTACTAAA AAACAAATAC AATTTATATA CTTCAAAAGT TAATAGAGAA
            aaaccttgag aattactaaa aaacaaatac aatttatata cttcaaaagt taatagagaa
            AAACCTTGAG AATTACTAAA AAACAAATAC AATTTATATA CTTCAAAAGT TAATAGAGAA
            AAACCTTGAG AATTACTAAA AAACAAATAC AATTTATATA CTTCAAAAGT TAATAGAGAA
            AAACCTTGAG AATTACTAAA AAACAAATAC AATTTATATA CTTCAAAAGT TAATAGAGAA
            AAACCTTGAG AATTACTAAA AAACAAATAC AATTTATATA CTTCAAAAGT TAATAGAGAA
            AAACCTTGAG AATTACTAAA AAACAAATAC AATTTATATA CTTCAAAAGT TAATAGAGAA
            AAACCTTGAG AATTACTAAA AAACAAATAC AATTTATATA CTTCAAAAGT TAATAGAGAA
            AAACCTTGAG AATTACTAAA AAACAAATAC AATTTATATA CTTCAAAAGT TAATAGAGAA
            AAACCTTGAG AATTACTAAA AAACAAATAC AATTTATATA CTTCAAAAGT TAATAGAGAA
            AAACCTTGAG AATTACTAAA AAACAAATAC AATTTATATA CTTCAAAAGT TAATAGAGAA
            AAACCTTGAG AATTACTAAA AAACAAATAC AATTTATATA CTTCAAAAGT TAATAGAGAA
            aaaccttgag aattactaaa aaacaaatac aatttatata cttcaaaagt taatagagaa
            aaaccttgag aattactaaa aaacaaatac aatttatata cttcaaaagt taatagagaa
            aaaccttgag aattactaaa aaacaaatac aatttatata cttcaaaagt taatagagaa
            aaaccttgag aattactaaa aaacaaatac aatttatata cttcaaaagt taatagagaa
            aaaccttgag aattactaaa aaacaaatac aatttatata cttcaaaagt taatagagaa
            AAACCTTGAG AATTACTAAA AAACAAATAC AATTTATATA CTTCAAAAGT TAATAGAGAA
            AAACCTTGAG AATTACTAAA AAACAAATAC AATTTATATA CTTCAAAAGT TAATAGAGAA
            AAACCTTGAG AATTACTAAA AAACAAATAC AATTTATATA CTTCAAAAGT TAATAGAGAA
            aaaccttgag aattactaaa aaataaatac aatctatata cttcaaaagt taatagagaa

            ATTTATTGAA AATTAAAACT ATATACTTTT AAACTAAGAC TTAAAAAAAT CTTTTTAATT
            atttattgaa aattaaaact atatactttt aaactaagac ttaaaaaaat ctttttaatt
            ATTTATTGAA AATTAAAACT ATATACTTTT AAACTAAGAC TTAAAAAAAT CTTTTTAATT
            ATTTATTGAA AATTAAAACT ATATACTTTT AAACTAAGAC TTAAAAAAAT CTTTTTAATT
            ATTTATTGAA AATTAAAACT ATATACTTTT AAACTAAGAC TTAAAAAAAT CTTTTTAATT
            ATTTATTGAA AATTAAAACT ATATACTTTT AAACTAAGAC TTAAAAAAAT CTTTTTAATT
            ATTTATTGAA AATTAAAACT ATATACTTTT AAACTAAGAC TTAAAAAAAT CTTTTTAATT
            ATTTATTGAA AATTAAAACT ATATACTTTT AAACTAAGAC TTAAAAAAAT CTTTTTAATT
            ATTTATTGAA AATTAAAACT ATATACTTTT AAACTAAGAC TTAAAAAAAT CTTTTTAATT
            ATTTATTGAA AATTAAAACT ATATACTTTT AAACTAAGAC TTAAAAAAAT CTTTTTAATT
            ATTTATTGAA AATTAAAACT ATATACTTTT AAACTAAGAC TTAAAAAAAT CTTTTTAATT
            ATTTATTGAA AATTAAAACT ATATACTTTT AAACTAAGAC TTAAAAAAAT CTTTTTAATT
            atttattgaa aattaaaact atatactttt aaactaagac ttaaaaaaat ctttttaatt
            atttattgaa aattaaaact atatactttt aaactaagac ttaaaaaaat ctttttaatt
            atttattgaa aattaaaact atatactttt aaactaagac ttaaaaaaat ctttttaatt
            atttattgaa aattaaaact atatactttt aaactaagac ttaaaaaaat ctttttaatt
            atttattgaa aattaaaact atatactttt aaactaagac ttaaaaaaat ctttttaatt
            ATTTATTGAA AATTAAAACT ATATACTTTT AAACTAAGAC TTAAAAAAAT CTTTTTAATT
            ATTTATTGAA AATTAAAACT ATATACTTTT AAACTAAGAC TTAAAAAAAT CTTTTTAATT
            ATTTATTGAA AATTAAAACT ATATACTTTT AAACTAAGAC TTAAAAAAAT CTTTTTAATT
            atttattgaa aattaaaact atatactttt aaactaagac ttaaaaaaat ctttttaatt

            TTTACAAAAG ACTACAAACA AGAAGTTAAT AATAAATATC AAATTTATAC TAAACAAAAT
            tttacaaaag actacaaaca agaagttaat aataaatatc aaatttatac taaacaaaat
            TTTACAAAAG ACTACAAACA AGAAGTTAAT AATAAATATC AAATTTATAC TAAACAAAAT
            TTTACAAAAG ACTACAAACA AGAAGTTAAT AATAAATATC AAATTTATAC TAAACAAAAT
            TTTACAAAAG ACTACAAACA AGAAGTTAAT AATAAATATC AAATTTATAC TAAACAAAAT
            TTTACAAAAG ACTACAAACA AGAAGTTAAT AATAAATATC AAATTTATAC TAAACAAAAT
            TTTACAAAAG ACTACAAACA AGAAGTTAAT AATAAATATC AAATTTATAC TAAACAAAAT
            TTTACAAAAG ACTACAAACA AGAAGTTAAT AATAAATATC AAATTTATAC TAAACAAAAT
            TTTACAAAAG ACTACAAACA AGAAGTTAAT AATAAATATC AAATTTATAC TAAACAAAAT
            TTTACAAAAG ACTACAAACA AGAAGTTAAT AATAAATATC AAATTTATAC TAAACAAAAT
            TTTACAAAAG ACTACAAACA AGAAGTTAAT AATAAATATC AAATTTATAC TAAACAAAAT
            TTTACAAAAG ACTACAAACA AGAAGTTAAT AATAAATATC AAATTTATAC TAAACAAAAT
            tttacaaaag actacaaaca agaagttaat aataaatatc aaatttatac taaacaaaat
            tttacaaaag actacaaaca agaagttaat aataaatatc aaatttatac taaacaaaat
            tttacaaaag actacaaaca agaagttaat aataaatatc aaatttatac taaacaaaat
            tttacaaaag actacaaaca agaagttaat aataaatatc aaatttatac taaacaaaat
            tttacaaaag actacaaaca agaagttaat aataaatatc aaatttatac taaacaaaat
            TTTACAAAAG ACTACAAACA AGAAGTTAAT AATAAATATC AAATTTATAC TAAACAAAAT
            TTTACAAAAG ACTACAAACA AGAAGTTAAT AATAAATATC AAATTTATAC TAAACAAAAT
            TTTACAAAAG ACTACAAACA AGAAGTTAAT AATAAATATC AAATTTATAC TAAACAAAAT
            tttacaaaag actacaaaca agaagttaat aataaatatc aaatttatac taaacaaaac

            CAAATTACAA ATAAAACTTC AAATCCACAC CTATTTTGAA ATGGTAGAAA AAATATTAAA
            caaattacaa ataaaacttc aaatccacac ctattttgaa atggtagaaa aaatattaaa
            CAAATTACAA ATAAAACTTC AAATCCACAC CTATTTTGAA ATGGTAGAAA AAATATTAAA
            CAAATTACAA ATAAAACTTC AAATCCACAC CTATTTTGAA ATGGTAGAAA AAATATTAAA
            CAAATTACAA ATAAAACTTC AAATCCACAC CTATTTTGAA ATGGTAGAAA AAATATTAAA
            CAAATTACAA ATAAAACTTC AAATCCACAC CTATTTTGAA ATGGTAGAAA AAATATTAAA
            CAAATTACAA ATAAAACTTC AAATCCACAC CTATTTTGAA ATGGTAGAAA AAATATTAAA
            CAAATTACAA ATAAAACTTC AAATCCACAC CTATTTTGAA ATGGTAGAAA AAATATTAAA
            CAAATTACAA ATAAAACTTC AAATCCACAC CTATTTTGAA ATGGTAGAAA AAATATTAAA
            CAAATTACAA ATAAAACTTC AAATCCACAC CTATTTTGAA ATGGTAGAAA AAATATTAAA
            CAAATTACAA ATAAAACTTC AAATCCACAC CTATTTTGAA ATGGTAGAAA AAATATTAAA
            CAAATTACAA ATAAAACTTC AAATCCACAC CTATTTTGAA ATGGTAGAAA AAATATTAAA
            caaattacaa ataaaacttc aaatccacac ctattttgaa atggtagaaa aaatattaaa
            caaattacaa ataaaacttc aaatccacac ctattttgaa atggtagaaa aaatattaaa
            caaattacaa ataaaacttc aaatccacac ctattttgaa atggtagaaa aaatattaaa
            caaattacaa ataaaacttc aaatccacac ctattttgaa atggtagaaa aaatattaaa
            caaattacaa ataaaacttc aaatccacac ctattttgaa atggtagaaa aaatattaaa
            CAAATTACAA ATAAAACTTC AAATCCACAC CTATTTTGAA ATGGTAGAAA AAATATTAAA
            CAAATTACAA ATAAAACTTC AAATCCACAC CTATTTTGAA ATGGTAGAAA AAATATTAAA
            CAAATTACAA ATAAAACTTC AAATCCACAC CTATTTTGAA ATGGTAGAAA AAATATTAAA
            caaataacaa ataaaacttc aaatccacac ctattttgaa atggtagaaa aaacattgaa

            ACAGAATTAA AAAATGATTT AAAACAATCA ATTTATTTAG TTAAATCTAA AATTGATGAA
            acagaattaa aaaatgattt aaaacaatca atttatttag ttaaatctaa aattgatgaa
            ACAGAATTAA AAAATGATTT AAAACAATCA ATTTATTTAG TTAAATCTAA AATTGATGAA
            ACAGAATTAA AAAATGATTT AAAACAATCA ATTTATTTAG TTAAATCTAA AATTGATGAA
            ACAGAATTAA AAAATGATTT AAAACAATCA ATTTATTTAG TTAAATCTAA AATTGATGAA
            ACAGAATTAA AAAATGATTT AAAACAATCA ATTTATTTAG TTAAATCTAA AATTGATGAA
            ACAGAATTAA AAAATGATTT AAAACAATCA ATTTATTTAG TTAAATCTAA AATTGATGAA
            ACAGAATTAA AAAATGATTT AAAACAATCA ATTTATTTAG TTAAATCTAA AATTGATGAA
            ACAGAATTAA AAAATGATTT AAAACAATCA ATTTATTTAG TTAAATCTAA AATTGATGAA
            ACAGAATTAA AAAATGATTT AAAACAATCA ATTTATTTAG TTAAATCTAA AATTGATGAA
            ACAGAATTAA AAAATGATTT AAAACAATCA ATTTATTTAG TTAAATCTAA AATTGATGAA
            ACAGAATTAA AAAATGATTT AAAACAATCA ATTTATTTAG TTAAATCTAA AATTGATGAA
            acagaattaa aaaatgattt aaaacaatca atttatttag ttaaatctaa aattgatgaa
            acagaattaa aaaatgattt aaaacaatca atttatttag ttaaatctaa aattgatgaa
            acagaattaa aaaatgattt aaaacaatca atttatttag ttaaatctaa aattgatgaa
            acagaattaa aaaatgattt aaaacaatca atttatttag ttaaatctaa aattgatgaa
            acagaattaa aaaatgattt aaaacaatca atttatttag ttaaatctaa aattgatgaa
            ACAGAATTAA AAAATGATTT AAAACAATCA ATTTATTTAG TTAAATCTAA AATTGATGAA
            ACAGAATTAA AAAATGATTT AAAACAATCA ATTTATTTAG TTAAATCTAA AATTGATGAA
            ACAGAATTAA AAAATGATTT AAAACAATCA ATTTATTTAG TTAAATCTAA AATTGATGAA
            atagaattaa aaaatgattt aaaacaatca atttatttag ttaagtctaa aattgatgaa

            ATTAAAAAAT TTGTTGATCA AGATAAAAAT TCACTTAATG TTAATGGATT AAAAAATGAT
            attaaaaaat ttgttgatca agataaaaat tcacttaatg ttaatggatt aaaaaatgat
            ATTAAAAAAT TTGTTGATCA AGATAAAAAT TCACTTAATG TTAATGGATT AAAAAATGAT
            ATTAAAAAAT TTGTTGATCA AGATAAAAAT TCACTTAATG TTAATGGATT AAAAAATGAT
            ATTAAAAAAT TTGTTGATCA AGATAAAAAT TCACTTAATG TTAATGGATT AAAAAATGAT
            ATTAAAAAAT TTGTTGATCA AGATAAAAAT TCACTTAATG TTAATGGATT AAAAAATGAT
            ATTAAAAAAT TTGTTGATCA AGATAAAAAT TCACTTAATG TTAATGGATT AAAAAATGAT
            ATTAAAAAAT TTGTTGATCA AGATAAAAAT TCACTTAATG TTAATGGATT AAAAAATGAT
            ATTAAAAAAT TTGTTGATCA AGATAAAAAT TCACTTAATG TTAATGGATT AAAAAATGAT
            ATTAAAAAAT TTGTTGATCA AGATAAAAAT TCACTTAATG TTAATGGATT AAAAAATGAT
            ATTAAAAAAT TTGTTGATCA AGATAAAAAT TCACTTAATG TTAATGGATT AAAAAATGAT
            ATTAAAAAAT TTGTTGATCA AGATAAAAAT TCACTTAATG TTAATGGATT AAAAAATGAT
            attaaaaaat ttgttgatca agataaaaat tcacttaatg ttaatggatt aaaaaatgat
            attaaaaaat ttgttgatca agataaaaat tcacttaatg ttaatggatt aaaaaatgat
            attaaaaaat ttgttgatca agataaaaat tcacttaatg ttaatggatt aaaaaatgat
            attaaaaaat ttgttgatca agataaaaat tcacttaatg ttaatggatt aaaaaatgat
            attaaaaaat ttgttgatca agataaaaat tcacttaatg ttaatggatt aaaaaatgat
            ATTAAAAAAT TTGTTGATCA AGATAAAAAT TCACTTAATG TTAATGGATT AAAAAATGAT
            ATTAAAAAAT TTGTTGATCA AGATAAAAAT TCACTTAATG TTAATGGATT AAAAAATGAT
            ATTAAAAAAT TTGTTGATCA AGATAAAAAT TCACTTAATG TTAATGGATT AAAAAATGAT
            attaaaaaat ttgttgatca ggataaaaat tcacttaatg ttagtggatt aaaaaatgat

            TTAAATAAAC AAGTTAACTT ACTAGCTTAT AAATACATTC AAAATCTACG CGATCTTGAC
            ttaaataaac aagttaactt actagcttat aaatacattc aaaatctacg cgatcttgac
            TTAAATAAAC AAGTTAACTT ACTAGCTTAT AAATACATTC AAAATCTACG CGATCTTGAC
            TTAAATAAAC AAGTTAACTT ACTAGCTTAT AAATACATTC AAAATCTACG CGATCTTGAC
            TTAAATAAAC AAGTTAACTT ACTAGCTTAT AAATACATTC AAAATCTACG CGATCTTGAC
            TTAAATAAAC AAGTTAACTT ACTAGCTTAT AAATACATTC AAAATCTACG CGATCTTGAC
            TTAAATAAAC AAGTTAACTT ACTAGCTTAT AAATACATTC AAAATCTACG CGATCTTGAC
            TTAAATAAAC AAGTTAACTT ACTAGCTTAT AAATACATTC AAAATCTACG CGATCTTGAC
            TTAAATAAAC AAGTTAACTT ACTAGCTTAT AAATACATTC AAAATCTACG CGATCTTGAC
            TTAAATAAAC AAGTTAACTT ACTAGCTTAT AAATACATTC AAAATCTACG CGATCTTGAC
            TTAAATAAAC AAGTTAACTT ACTAGCTTAT AAATACATTC AAAATCTACG CGATCTTGAC
            TTAAATAAAC AAGTTAACTT ACTAGCTTAT AAATACATTC AAAATCTACG CGATCTTGAC
            ttaaataaac aagttaactt actagcttat aaatacattc aaaatctacg cgatcttgac
            ttaaataaac aagttaactt actagcttat aaatacattc aaaatctacg cgatcttgac
            ttaaataaac aagttaactt actagcttat aaatacattc aaaatctacg cgatcttgac
            ttaaataaac aagttaactt actagcttat aaatacattc aaaatctacg cgatcttgac
            ttaaataaac aagttaactt actagcttat aaatacattc aaaatctacg cgatcttgac
            TTAAATAAAC AAGTTAACTT ACTAGCTTAT AAATACATTC AAAATCTACG CGATCTTGAC
            TTAAATAAAC AAGTTAACTT ACTAGCTTAT AAATACATTC AAAATCTACG CGATCTTGAC
            TTAAATAAAC AAGTTAACTT ACTAGCTTAT AAATACATTC AAAATCTACG CGATCTTGAC
            ttaaataaac aagttaactt actagcttct aaatacattc aaaatctacg cgatcttgac

            TTAGAATTAG CTGATCACAA ATATAAAATA CAAAAAATAA CCTCAAGCAT TTTAAATGAA
            ttagaattag ctgatcacaa atataaaata caaaaaataa cctcaagcat tttaaatgaa
            TTAGAATTAG CTGATCACAA ATATAAAATA CAAAAAATAA CCTCAAGCAT TTTAAATGAA
            TTAGAATTAG CTGATCACAA ATATAAAATA CAAAAAATAA CCTCAAGCAT TTTAAATGAA
            TTAGAATTAG CTGATCACAA ATATAAAATA CAAAAAATAA CCTCAAGCAT TTTAAATGAA
            TTAGAATTAG CTGATCACAA ATATAAAATA CAAAAAATAA CCTCAAGCAT TTTAAATGAA
            TTAGAATTAG CTGATCACAA ATATAAAATA CAAAAAATAA CCTCAAGCAT TTTAAATGAA
            TTAGAATTAG CTGATCACAA ATATAAAATA CAAAAAATAA CCTCAAGCAT TTTAAATGAA
            TTAGAATTAG CTGATCACAA ATATAAAATA CAAAAAATAA CCTCAAGCAT TTTAAATGAA
            TTAGAATTAG CTGATCACAA ATATAAAATA CAAAAAATAA CCTCAAGCAT TTTAAATGAA
            TTAGAATTAG CTGATCACAA ATATAAAATA CAAAAAATAA CCTCAAGCAT TTTAAATGAA
            TTAGAATTAG CTGATCACAA ATATAAAATA CAAAAAATAA CCTCAAGCAT TTTAAATGAA
            ttagaattag ctgatcacaa atataaaata caaaaaataa cctcaagcat tttaaatgaa
            ttagaattag ctgatcacaa atataaaata caaaaaataa cctcaagcat tttaaatgaa
            ttagaattag ctgatcacaa atataaaata caaaaaataa cctcaagcat tttaaatgaa
            ttagaattag ctgatcacaa atataaaata caaaaaataa cctcaagcat tttaaatgaa
            ttagaattag ctgatcacaa atataaaata caaaaaataa cctcaagcat tttaaatgaa
            TTAGAATTAG CTGATCACAA ATATAAAATA CAAAAAATAA CCTCAAGCAT TTTAAATGAA
            TTAGAATTAG CTGATCACAA ATATAAAATA CAAAAAATAA CCTCAAGCAT TTTAAATGAA
            TTAGAATTAG CTGATCACAA ATATAAAATA CAAAAAATAA CCTCAAGCAT TTTAAATGAA
            ttagaattag ctgatcacaa atataaaata caaaaaataa cttcaagtat cttaaatgaa

            TATCAAACAA ACATCAAACA AGCTAAAAAA ACACATAGAT TAAAAATTCA ACAAATTAAA
            tatcaaacaa acatcaaaca agctaaaaaa acacatagat taaaaattca acaaattaaa
            TATCAAACAA ACATCAAACA AGCTAAAAAA ACACATAGAT TAAAAATTCA ACAAATTAAA
            TATCAAACAA ACATCAAACA AGCTAAAAAA ACACATAGAT TAAAAATTCA ACAAATTAAA
            TATCAAACAA ACATCAAACA AGCTAAAAAA ACACATAGAT TAAAAATTCA ACAAATTAAA
            TATCAAACAA ACATCAAACA AGCTAAAAAA ACACATAGAT TAAAAATTCA ACAAATTAAA
            TATCAAACAA ACATCAAACA AGCTAAAAAA ACACATAGAT TAAAAATTCA ACAAATTAAA
            TATCAAACAA ACATCAAACA AGCTAAAAAA ACACATAGAT TAAAAATTCA ACAAATTAAA
            TATCAAACAA ACATCAAACA AGCTAAAAAA ACACATAGAT TAAAAATTCA ACAAATTAAA
            TATCAAACAA ACATCAAACA AGCTAAAAAA ACACATAGAT TAAAAATTCA ACAAATTAAA
            TATCAAACAA ACATCAAACA AGCTAAAAAA ACACATAGAT TAAAAATTCA ACAAATTAAA
            TATCAAACAA ACATCAAACA AGCTAAAAAA ACACATAGAT TAAAAATTCA ACAAATTAAA
            tatcaaacaa acatcaaaca agctaaaaaa acacatagat taaaaattca acaaattaaa
            tatcaaacaa acatcaaaca agctaaaaaa acacatagat taaaaattca acaaattaaa
            tatcaaacaa acatcaaaca agctaaaaaa acacatagat taaaaattca acaaattaaa
            tatcaaacaa acatcaaaca agctaaaaaa acacatagat taaaaattca acaaattaaa
            tatcaaacaa acatcaaaca agctaaaaaa acacatagat taaaaattca acaaattaaa
            TATCAAACAA ACATCAAACA AGCTAAAAAA ACACATAGAT TAAAAATTCA ACAAATTAAA
            TATCAAACAA ACATCAAACA AGCTAAAAAA ACACATAGAT TAAAAATTCA ACAAATTAAA
            TATCAAACAA ACATCAAACA AGCTAAAAAA ACACATAGAT TAAAAATTCA ACAAATTAAA
            tatcaaacaa atatcaaaca agctaaaaaa acacatagat taaaaattca acaaattaaa

            GTCTTCAAAG AAAGTCAAAT AGGAATTATT ACTTATAAAT TTGATTCTTA CAACAATATT
            gtcttcaaag aaagtcaaat aggaattatt acttataaat ttgattctta caacaatatt
            GTCTTCAAAG AAAGTCAAAT AGGAATTATT ACTTATAAAT TTGATTCTTA CAACAATATT
            GTCTTCAAAG AAAGTCAAAT AGGAATTATT ACTTATAAAT TTGATTCTTA CAACAATATT
            GTCTTCAAAG AAAGTCAAAT AGGAATTATT ACTTATAAAT TTGATTCTTA CAACAATATT
            GTCTTCAAAG AAAGTCAAAT AGGAATTATT ACTTATAAAT TTGATTCTTA CAACAATATT
            GTCTTCAAAG AAAGTCAAAT AGGAATTATT ACTTATAAAT TTGATTCTTA CAACAATATT
            GTCTTCAAAG AAAGTCAAAT AGGAATTATT ACTTATAAAT TTGATTCTTA CAACAATATT
            GTCTTCAAAG AAAGTCAAAT AGGAATTATT ACTTATAAAT TTGATTCTTA CAACAATATT
            GTCTTCAAAG AAAGTCAAAT AGGAATTATT ACTTATAAAT TTGATTCTTA CAACAATATT
            GTCTTCAAAG AAAGTCAAAT AGGAATTATT ACTTATAAAT TTGATTCTTA CAACAATATT
            GTCTTCAAAG AAAGTCAAAT AGGAATTATT ACTTATAAAT TTGATTCTTA CAACAATATT
            gtcttcaaag aaagtcaaat aggaattatt acttataaat ttgattctta caacaatatt
            gtcttcaaag aaagtcaaat aggaattatt acttataaat ttgattctta caacaatatt
            gtcttcaaag aaagtcaaat aggaattatt acttataaat ttgattctta caacaatatt
            gtcttcaaag aaagtcaaat aggaattatt acttataaat ttgattctta caacaatatt
            gtcttcaaag aaagtcaaat aggaattatt acttataaat ttgattctta caacaatatt
            GTCTTCAAAG AAAGTCAAAT AGGAATTATT ACTTATAAAT TTGATTCTTA CAACAATATT
            GTCTTCAAAG AAAGTCAAAT AGGAATTATT ACTTATAAAT TTGATTCTTA CAACAATATT
            GTCTTCAAAG AAAGTCAAAT AGGAATTATT ACTTATAAAT TTGATTCTTA CAACAATATT
            gtctttaaag aaagtcaaat aggaattatt acttataaat ttgattctca caacaatatt

            ATTGAAATTA AAGCAAACAA ACTAAAAACT ATTGCTCAAC TTAAAGAACA AATCAAAAAC
            attgaaatta aagcaaacaa actaaaaact attgctcaac ttaaagaaca aatcaaaaac
            ATTGAAATTA AAGCAAACAA ACTAAAAACT ATTGCTCAAC TTAAAGAACA AATCAAAAAC
            ATTGAAATTA AAGCAAACAA ACTAAAAACT ATTGCTCAAC TTAAAGAACA AATCAAAAAC
            ATTGAAATTA AAGCAAACAA ACTAAAAACT ATTGCTCAAC TTAAAGAACA AATCAAAAAC
            ATTGAAATTA AAGCAAACAA ACTAAAAACT ATTGCTCAAC TTAAAGAACA AATCAAAAAC
            ATTGAAATTA AAGCAAACAA ACTAAAAACT ATTGCTCAAC TTAAAGAACA AATCAAAAAC
            ATTGAAATTA AAGCAAACAA ACTAAAAACT ATTGCTCAAC TTAAAGAACA AATCAAAAAC
            ATTGAAATTA AAGCAAACAA ACTAAAAACT ATTGCTCAAC TTAAAGAACA AATCAAAAAC
            ATTGAAATTA AAGCAAACAA ACTAAAAACT ATTGCTCAAC TTAAAGAACA AATCAAAAAC
            ATTGAAATTA AAGCAAACAA ACTAAAAACT ATTGCTCAAC TTAAAGAACA AATCAAAAAC
            ATTGAAATTA AAGCAAACAA ACTAAAAACT ATTGCTCAAC TTAAAGAACA AATCAAAAAC
            attgaaatta aagcaaacaa actaaaaact attgctcaac ttaaagaaca aatcaaaaac
            attgaaatta aagcaaacaa actaaaaact attgctcaac ttaaagaaca aatcaaaaac
            attgaaatta aagcaaacaa actaaaaact attgctcaac ttaaagaaca aatcaaaaac
            attgaaatta aagcaaacaa actaaaaact attgctcaac ttaaagaaca aatcaaaaac
            attgaaatta aagcaaacaa actaaaaact attgctcaac ttaaagaaca aatcaaaaac
            ATTGAAATTA AAGCAAACAA ACTAAAAACT ATTGCTCAAC TTAAAGAACA AATCAAAAAC
            ATTGAAATTA AAGCAAACAA ACTAAAAACT ATTGCTCAAC TTAAAGAACA AATCAAAAAC
            ATTGAAATTA AAGCAAACAA ACTAAAAACT ATTGCTCAAC TTAAAGAACA AATCAAAAAC
            attgaaatta aagcaaacaa actaaaaact attgctcaac ttaaagaaca aatcaaaaac

            ATTAAATCAG AACTAAGATT AGAAAAACAA GTATCTAATT TAAATAAAAG TTCAACTCAA
            attaaatcag aactaagatt agaaaaacaa gtatctaatt taaataaaag ttcaactcaa
            ATTAAATCAG AACTAAGATT AGAAAAACAA GTATCTAATT TAAATAAAAG TTCAACTCAA
            ATTAAATCAG AACTAAGATT AGAAAAACAA GTATCTAATT TAAATAAAAG TTCAACTCAA
            ATTAAATCAG AACTAAGATT AGAAAAACAA GTATCTAATT TAAATAAAAG TTCAACTCAA
            ATTAAATCAG AACTAAGATT AGAAAAACAA GTATCTAATT TAAATAAAAG TTCAACTCAA
            ATTAAATCAG AACTAAGATT AGAAAAACAA GTATCTAATT TAAATAAAAG TTCAACTCAA
            ATTAAATCAG AACTAAGATT AGAAAAACAA GTATCTAATT TAAATAAAAG TTCAACTCAA
            ATTAAATCAG AACTAAGATT AGAAAAACAA GTATCTAATT TAAATAAAAG TTCAACTCAA
            ATTAAATCAG AACTAAGATT AGAAAAACAA GTATCTAATT TAAATAAAAG TTCAACTCAA
            ATTAAATCAG AACTAAGATT AGAAAAACAA GTATCTAATT TAAATAAAAG TTCAACTCAA
            ATTAAATCAG AACTAAGATT AGAAAAACAA GTATCTAATT TAAATAAAAG TTCAACTCAA
            attaaatcag aactaagatt agaaaaacaa gtatctaatt taaataaaag ttcaactcaa
            attaaatcag aactaagatt agaaaaacaa gtatctaatt taaataaaag ttcaactcaa
            attaaatcag aactaagatt agaaaaacaa gtatctaatt taaataaaag ttcaactcaa
            attaaatcag aactaagatt agaaaaacaa gtatctaatt taaataaaag ttcaactcaa
            attaaatcag aactaagatt agaaaaacaa gtatctaatt taaataaaag ttcaactcaa
            ATTAAATCAG AACTAAGATT AGAAAAACAA GTATCTAATT TAAATAAAAG TTCAACTCAA
            ATTAAATCAG AACTAAGATT AGAAAAACAA GTATCTAATT TAAATAAAAG TTCAACTCAA
            ATTAAATCAG AACTAAGATT AGAAAAACAA GTATCTAATT TAAATAAAAG TTCAACTCAA
            attaaatcag aactaagatt agaaaaacaa atatctaatt taaataaaag ttcaactcaa

            ACTAATAATT CTGAAAAACT TGAAAAAATT AAACAACTTA AAGAACAAAT AAAAGTTGTA
            actaataatt ctgaaaaact tgaaaaaatt aaacaactta aagaacaaat aaaagttgta
            ACTAATAATT CTGAAAAACT TGAAAAAATT AAACAACTTA AAGAACAAAT AAAAGTTGTA
            ACTAATAATT CTGAAAAACT TGAAAAAATT AAACAACTTA AAGAACAAAT AAAAGTTGTA
            ACTAATAATT CTGAAAAACT TGAAAAAATT AAACAACTTA AAGAACAAAT AAAAGTTGTA
            ACTAATAATT CTGAAAAACT TGAAAAAATT AAACAACTTA AAGAACAAAT AAAAGTTGTA
            ACTAATAATT CTGAAAAACT TGAAAAAATT AAACAACTTA AAGAACAAAT AAAAGTTGTA
            ACTAATAATT CTGAAAAACT TGAAAAAATT AAACAACTTA AAGAACAAAT AAAAGTTGTA
            ACTAATAATT CTGAAAAACT TGAAAAAATT AAACAACTTA AAGAACAAAT AAAAGTTGTA
            ACTAATAATT CTGAAAAACT TGAAAAAATT AAACAACTTA AAGAACAAAT AAAAGTTGTA
            ACTAATAATT CTGAAAAACT TGAAAAAATT AAACAACTTA AAGAACAAAT AAAAGTTGTA
            ACTAATAATT CTGAAAAACT TGAAAAAATT AAACAACTTA AAGAACAAAT AAAAGTTGTA
            actaataatt ctgaaaaact tgaaaaaatt aaacaactta aagaacaaat aaaagttgta
            actaataatt ctgaaaaact tgaaaaaatt aaacaactta aagaacaaat aaaagttgta
            actaataatt ctgaaaaact tgaaaaaatt aaacaactta aagaacaaat aaaagttgta
            actaataatt ctgaaaaact tgaaaaaatt aaacaactta aagaacaaat aaaagttgta
            actaataatt ctgaaaaact tgaaaaaatt aaacaactta aagaacaaat aaaagttgta
            ACTAATAATT CTGAAAAACT TGAAAAAATT AAACAACTTA AAGAACAAAT AAAAGTTGTA
            ACTAATAATT CTGAAAAACT TGAAAAAATT AAACAACTTA AAGAACAAAT AAAAGTTGTA
            ACTAATAATT CTGAAAAACT TGAAAAAATT AAACAACTTA AAGAACAAAT AAAAGTTGTA
            actaataatt ctgaaaaact tgaaaaaatt aaacaactta aagaacaaat aaaagttgta

            AAAAAACAAG CTAATGATAA AATTTTAGAA CAAAAAAATA AATATAAAAA CCAAAAAAAT
            aaaaaacaag ctaatgataa aattttagaa caaaaaaata aatataaaaa ccaaaaaaat
            AAAAAACAAG CTAATGATAA AATTTTAGAA CAAAAAAATA AATATAAAAA CCAAAAAAAT
            AAAAAACAAG CTAATGATAA AATTTTAGAA CAAAAAAATA AATATAAAAA CCAAAAAAAT
            AAAAAACAAG CTAATGATAA AATTTTAGAA CAAAAAAATA AATATAAAAA CCAAAAAAAT
            AAAAAACAAG CTAATGATAA AATTTTAGAA CAAAAAAATA AATATAAAAA CCAAAAAAAT
            AAAAAACAAG CTAATGATAA AATTTTAGAA CAAAAAAATA AATATAAAAA CCAAAAAAAT
            AAAAAACAAG CTAATGATAA AATTTTAGAA CAAAAAAATA AATATAAAAA CCAAAAAAAT
            AAAAAACAAG CTAATGATAA AATTTTAGAA CAAAAAAATA AATATAAAAA CCAAAAAAAT
            AAAAAACAAG CTAATGATAA AATTTTAGAA CAAAAAAATA AATATAAAAA CCAAAAAAAT
            AAAAAACAAG CTAATGATAA AATTTTAGAA CAAAAAAATA AATATAAAAA CCAAAAAAAT
            AAAAAACAAG CTAATGATAA AATTTTAGAA CAAAAAAATA AATATAAAAA CCAAAAAAAT
            aaaaaacaag ctaatgataa aattttagaa caaaaaaata aatataaaaa ccaaaaaaat
            aaaaaacaag ctaatgataa aattttagaa caaaaaaata aatataaaaa ccaaaaaaat
            aaaaaacaag ctaatgataa aattttagaa caaaaaaata aatataaaaa ccaaaaaaat
            aaaaaacaag ctaatgataa aattttagaa caaaaaaata aatataaaaa ccaaaaaaat
            aaaaaacaag ctaatgataa aattttagaa caaaaaaata aatataaaaa ccaaaaaaat
            AAAAAACAAG CTAATGATAA AATTTTAGAA CAAAAAAATA AATATAAAAA CCAAAAAAAT
            AAAAAACAAG CTAATGATAA AATTTTAGAA CAAAAAAATA AATATAAAAA CCAAAAAAAT
            AAAAAACAAG CTAATGATAA AATTTTAGAA CAAAAAAATA AATATAAAAA CCAAAAAAAT
            agaaaacaag ctaatgctaa aattttagaa caaaaaaata aatataaaaa tcaaaaaaat

            ATTGTTAAAC AAGAACAAGT TCAATTACAA GACATTTTAC ATCAATACAA TAATTGTTTA
            attgttaaac aagaacaagt tcaattacaa gacattttac atcaatacaa taattgttta
            ATTGTTAAAC AAGAACAAGT TCAATTACAA GACATTTTAC ATCAATACAA TAATTGTTTA
            ATTGTTAAAC AAGAACAAGT TCAATTACAA GACATTTTAC ATCAATACAA TAATTGTTTA
            ATTGTTAAAC AAGAACAAGT TCAATTACAA GACATTTTAC ATCAATACAA TAATTGTTTA
            ATTGTTAAAC AAGAACAAGT TCAATTACAA GACATTTTAC ATCAATACAA TAATTGTTTA
            ATTGTTAAAC AAGAACAAGT TCAATTACAA GACATTTTAC ATCAATACAA TAATTGTTTA
            ATTGTTAAAC AAGAACAAGT TCAATTACAA GACATTTTAC ATCAATACAA TAATTGTTTA
            ATTGTTAAAC AAGAACAAGT TCAATTACAA GACATTTTAC ATCAATACAA TAATTGTTTA
            ATTGTTAAAC AAGAACAAGT TCAATTACAA GACATTTTAC ATCAATACAA TAATTGTTTA
            ATTGTTAAAC AAGAACAAGT TCAATTACAA GACATTTTAC ATCAATACAA TAATTGTTTA
            ATTGTTAAAC AAGAACAAGT TCAATTACAA GACATTTTAC ATCAATACAA TAATTGTTTA
            attgttaaac aagaacaagt tcaattacaa gacattttac atcaatacaa taattgttta
            attgttaaac aagaacaagt tcaattacaa gacattttac atcaatacaa taattgttta
            attgttaaac aagaacaagt tcaattacaa gacattttac atcaatacaa taattgttta
            attgttaaac aagaacaagt tcaattacaa gacattttac atcaatacaa taattgttta
            attgttaaac aagaacaagt tcaattacaa gacattttac atcaatacaa taattgttta
            ATTGTTAAAC AAGAACAAGT TCAATTACAA GACATTTTAC ATCAATACAA TAATTGTTTA
            ATTGTTAAAC AAGAACAAGT TCAATTACAA GACATTTTAC ATCAATACAA TAATTGTTTA
            ATTGTTAAAC AAGAACAAGT TCAATTACAA GACATTTTAC ATCAATACAA TAATTGTTTA
            agtgttaaac aagaacaagt tcaattacaa gacattttac atcaatacaa taattattta

            AATAAAGAAA AAGATTGCTT TAAAGAATCT AAAAAAGCTG CATTTGTATT AAAACAAAAG
            aataaagaaa aagattgctt taaagaatct aaaaaagctg catttgtatt aaaacaaaag
            AATAAAGAAA AAGATTGCTT TAAAGAATCT AAAAAAGCTG CATTTGTATT AAAACAAAAG
            AATAAAGAAA AAGATTGCTT TAAAGAATCT AAAAAAGCTG CATTTGTATT AAAACAAAAG
            AATAAAGAAA AAGATTGCTT TAAAGAATCT AAAAAAGCTG CATTTGTATT AAAACAAAAG
            AATAAAGAAA AAGATTGCTT TAAAGAATCT AAAAAAGCTG CATTTGTATT AAAACAAAAG
            AATAAAGAAA AAGATTGCTT TAAAGAATCT AAAAAAGCTG CATTTGTATT AAAACAAAAG
            AATAAAGAAA AAGATTGCTT TAAAGAATCT AAAAAAGCTG CATTTGTATT AAAACAAAAG
            AATAAAGAAA AAGATTGCTT TAAAGAATCT AAAAAAGCTG CATTTGTATT AAAACAAAAG
            AATAAAGAAA AAGATTGCTT TAAAGAATCT AAAAAAGCTG CATTTGTATT AAAACAAAAG
            AATAAAGAAA AAGATTGCTT TAAAGAATCT AAAAAAGCTG CATTTGTATT AAAACAAAAG
            AATAAAGAAA AAGATTGCTT TAAAGAATCT AAAAAAGCTG CATTTGTATT AAAACAAAAG
            aataaagaaa aagattgctt taaagaatct aaaaaagctg catttgtatt aaaacaaaag
            aataaagaaa aagattgctt taaagaatct aaaaaagctg catttgtatt aaaacaaaag
            aataaagaaa aagattgctt taaagaatct aaaaaagctg catttgtatt aaaacaaaag
            aataaagaaa aagattgctt taaagaatct aaaaaagctg catttgtatt aaaacaaaag
            aataaagaaa aagattgctt taaagaatct aaaaaagctg catttgtatt aaaacaaaag
            AATAAAGAAA AAGATTGCTT TAAAGAATCT AAAAAAGCTG CATTTGTATT AAAACAAAAG
            AATAAAGAAA AAGATTGCTT TAAAGAATCT AAAAAAGCTG CATTTGTATT AAAACAAAAG
            AATAAAGAAA AAGATTGCTT TAAAGAATCT AAAAAAGCTG CATTTGTATT AAAACAAAAG
            aataaagaaa aagatcgttt taaagaatct aaaaaagctg cacttgtatt aaaacaaaag

            CGTTTACAAG CAATTGATAT GAATCTTTCC CAAAGTGATG TTAATAAAGC AGTTAGCTTA
            cgtttacaag caattgatat gaatctttcc caaagtgatg ttaataaagc agttagctta
            CGTTTACAAG CAATTGATAT GAATCTTTCC CAAAGTGATG TTAATAAAGC AGTTAGCTTA
            CGTTTACAAG CAATTGATAT GAATCTTTCC CAAAGTGATG TTAATAAAGC AGTTAGCTTA
            CGTTTACAAG CAATTGATAT GAATCTTTCC CAAAGTGATG TTAATAAAGC AGTTAGCTTA
            CGTTTACAAG CAATTGATAT GAATCTTTCC CAAAGTGATG TTAATAAAGC AGTTAGCTTA
            CGTTTACAAG CAATTGATAT GAATCTTTCC CAAAGTGATG TTAATAAAGC AGTTAGCTTA
            CGTTTACAAG CAATTGATAT GAATCTTTCC CAAAGTGATG TTAATAAAGC AGTTAGCTTA
            CGTTTACAAG CAATTGATAT GAATCTTTCC CAAAGTGATG TTAATAAAGC AGTTAGCTTA
            CGTTTACAAG CAATTGATAT GAATCTTTCC CAAAGTGATG TTAATAAAGC AGTTAGCTTA
            CGTTTACAAG CAATTGATAT GAATCTTTCC CAAAGTGATG TTAATAAAGC AGTTAGCTTA
            CGTTTACAAG CAATTGATAT GAATCTTTCC CAAAGTGATG TTAATAAAGC AGTTAGCTTA
            cgtttacaag caattgatat gaatctttcc caaagtgatg ttaataaagc agttagctta
            cgtttacaag caattgatat gaatctttcc caaagtgatg ttaataaagc agttagctta
            cgtttacaag caattgatat gaatctttcc caaagtgatg ttaataaagc agttagctta
            cgtttacaag caattgatat gaatctttcc caaagtgatg ttaataaagc agttagctta
            cgtttacaag caattgatat gaatctttcc caaagtgatg ttaataaagc agttagctta
            CGTTTACAAG CAATTGATAT GAATCTTTCC CAAAGTGATG TTAATAAAGC AGTTAGCTTA
            CGTTTACAAG CAATTGATAT GAATCTTTCC CAAAGTGATG TTAATAAAGC AGTTAGCTTA
            CGTTTACAAG CAATTGATAT GAATCTTTCC CAAAGTGATG TTAATAAAGC AGTTAGCTTA
            cgtttacaag caattgatat gaatctttct caaagtgatg ttaataaagc agttagctta

            TTAAATGATT TAAAAACTTT AATTACAGAT AATTTAGATT TAAATCTTAA CAAACAAACA
            ttaaatgatt taaaaacttt aattacagat aatttagatt taaatcttaa caaacaaaca
            TTAAATGATT TAAAAACTTT AATTACAGAT AATTTAGATT TAAATCTTAA CAAACAAACA
            TTAAATGATT TAAAAACTTT AATTACAGAT AATTTAGATT TAAATCTTAA CAAACAAACA
            TTAAATGATT TAAAAACTTT AATTACAGAT AATTTAGATT TAAATCTTAA CAAACAAACA
            TTAAATGATT TAAAAACTTT AATTACAGAT AATTTAGATT TAAATCTTAA CAAACAAACA
            TTAAATGATT TAAAAACTTT AATTACAGAT AATTTAGATT TAAATCTTAA CAAACAAACA
            TTAAATGATT TAAAAACTTT AATTACAGAT AATTTAGATT TAAATCTTAA CAAACAAACA
            TTAAATGATT TAAAAACTTT AATTACAGAT AATTTAGATT TAAATCTTAA CAAACAAACA
            TTAAATGATT TAAAAACTTT AATTACAGAT AATTTAGATT TAAATCTTAA CAAACAAACA
            TTAAATGATT TAAAAACTTT AATTACAGAT AATTTAGATT TAAATCTTAA CAAACAAACA
            TTAAATGATT TAAAAACTTT AATTACAGAT AATTTAGATT TAAATCTTAA CAAACAAACA
            ttaaatgatt taaaaacttt aattacagat aatttagatt taaatcttaa caaacaaaca
            ttaaatgatt taaaaacttt aattacagat aatttagatt taaatcttaa caaacaaaca
            ttaaatgatt taaaaacttt aattacagat aatttagatt taaatcttaa caaacaaaca
            ttaaatgatt taaaaacttt aattacagat aatttagatt taaatcttaa caaacaaaca
            ttaaatgatt taaaaacttt aattacagat aatttagatt taaatcttaa caaacaaaca
            TTAAATGATT TAAAAACTTT AATTACAGAT AATTTAGATT TAAATCTTAA CAAACAAACA
            TTAAATGATT TAAAAACTTT AATTACAGAT AATTTAGATT TAAATCTTAA CAAACAAACA
            TTAAATGATT TAAAAACTTT AATTACAGAT AATTTAGATT TAAATCTTAA CAAACAAACA
            ttaaatgatt taaaaacttt aattacagat aatttagatt taaatcttaa caaacaagca

            ATTAAATCTA ATCAAAAAAC TTTAAAAAAT GCTTTAAAAA TTAAATTTCA AATTGATGAA
            attaaatcta atcaaaaaac tttaaaaaat gctttaaaaa ttaaatttca aattgatgaa
            ATTAAATCTA ATCAAAAAAC TTTAAAAAAT GCTTTAAAAA TTAAATTTCA AATTGATGAA
            ATTAAATCTA ATCAAAAAAC TTTAAAAAAT GCTTTAAAAA TTAAATTTCA AATTGATGAA
            ATTAAATCTA ATCAAAAAAC TTTAAAAAAT GCTTTAAAAA TTAAATTTCA AATTGATGAA
            ATTAAATCTA ATCAAAAAAC TTTAAAAAAT GCTTTAAAAA TTAAATTTCA AATTGATGAA
            ATTAAATCTA ATCAAAAAAC TTTAAAAAAT GCTTTAAAAA TTAAATTTCA AATTGATGAA
            ATTAAATCTA ATCAAAAAAC TTTAAAAAAT GCTTTAAAAA TTAAATTTCA AATTGATGAA
            ATTAAATCTA ATCAAAAAAC TTTAAAAAAT GCTTTAAAAA TTAAATTTCA AATTGATGAA
            ATTAAATCTA ATCAAAAAAC TTTAAAAAAT GCTTTAAAAA TTAAATTTCA AATTGATGAA
            ATTAAATCTA ATCAAAAAAC TTTAAAAAAT GCTTTAAAAA TTAAATTTCA AATTGATGAA
            ATTAAATCTA ATCAAAAAAC TTTAAAAAAT GCTTTAAAAA TTAAATTTCA AATTGATGAA
            attaaatcta atcaaaaaac tttaaaaaat gctttaaaaa ttaaatttca aattgatgaa
            attaaatcta atcaaaaaac tttaaaaaat gctttaaaaa ttaaatttca aattgatgaa
            attaaatcta atcaaaaaac tttaaaaaat gctttaaaaa ttaaatttca aattgatgaa
            attaaatcta atcaaaaaac tttaaaaaat gctttaaaaa ttaaatttca aattgatgaa
            attaaatcta atcaaaaaac tttaaaaaat gctttaaaaa ttaaatttca aattgatgaa
            ATTAAATCTA ATCAAAAAAC TTTAAAAAAT GCTTTAAAAA TTAAATTTCA AATTGATGAA
            ATTAAATCTA ATCAAAAAAC TTTAAAAAAT GCTTTAAAAA TTAAATTTCA AATTGATGAA
            ATTAAATCTA ATCAAAAAAC TTTAAAAAAT GCTTTAAAAA TTAAATTTCA AATTGATGAA
            attaaatcta atcaaaaaac tttaaaaaat gctttagaaa ttaaatctaa aattgatgaa

            GTTCTAACAC AAAATATAAT TAGTGAATAT GATGCACCAG AACATATTAA ACAAAAATCA
            gttctaacac aaaatataat tagtgaatat gatgcaccag aacatattaa acaaaaatca
            GTTCTAACAC AAAATATAAT TAGTGAATAT GATGCACCAG AACATATTAA ACAAAAATCA
            GTTCTAACAC AAAATATAAT TAGTGAATAT GATGCACCAG AACATATTAA ACAAAAATCA
            GTTCTAACAC AAAATATAAT TAGTGAATAT GATGCACCAG AACATATTAA ACAAAAATCA
            GTTCTAACAC AAAATATAAT TAGTGAATAT GATGCACCAG AACATATTAA ACAAAAATCA
            GTTCTAACAC AAAATATAAT TAGTGAATAT GATGCACCAG AACATATTAA ACAAAAATCA
            GTTCTAACAC AAAATATAAT TAGTGAATAT GATGCACCAG AACATATTAA ACAAAAATCA
            GTTCTAACAC AAAATATAAT TAGTGAATAT GATGCACCAG AACATATTAA ACAAAAATCA
            GTTCTAACAC AAAATATAAT TAGTGAATAT GATGCACCAG AACATATTAA ACAAAAATCA
            GTTCTAACAC AAAATATAAT TAGTGAATAT GATGCACCAG AACATATTAA ACAAAAATCA
            GTTCTAACAC AAAATATAAT TAGTGAATAT GATGCACCAG AACATATTAA ACAAAAATCA
            gttctaacac aaaatataat tagtgaatat gatgcaccag aacatattaa acaaaaatca
            gttctaacac aaaatataat tagtgaatat gatgcaccag aacatattaa acaaaaatca
            gttctaacac aaaatataat tagtgaatat gatgcaccag aacatattaa acaaaaatca
            gttctaacac aaaatataat tagtgaatat gatgcaccag aacatattaa acaaaaatca
            gttctaacac aaaatataat tagtgaatat gatgcaccag aacatattaa acaaaaatca
            GTTCTAACAC AAAATATAAT TAGTGAATAT GATGCACCAG AACATATTAA ACAAAAATCA
            GTTCTAACAC AAAATATAAT TAGTGAATAT GATGCACCAG AACATATTAA ACAAAAATCA
            GTTCTAACAC AAAATATAAT TAGTGAATAT GATGCACCAG AACATATTAA ACAAAAATCA
            gttctaacac aaaatataat tagtgaatat gacgcaccag aacatattaa acaaaaatca

            AAAATCAGTT TAACTACTTT TAAACTAATT ACTAATCTTA AAAAACAAAT TAGTTATGTT
            aaaatcagtt taactacttt taaactaatt actaatctta aaaaacaaat tagttatgtt
            AAAATCAGTT TAACTACTTT TAAACTAATT ACTAATCTTA AAAAACAAAT TAGTTATGTT
            AAAATCAGTT TAACTACTTT TAAACTAATT ACTAATCTTA AAAAACAAAT TAGTTATGTT
            AAAATCAGTT TAACTACTTT TAAACTAATT ACTAATCTTA AAAAACAAAT TAGTTATGTT
            AAAATCAGTT TAACTACTTT TAAACTAATT ACTAATCTTA AAAAACAAAT TAGTTATGTT
            AAAATCAGTT TAACTACTTT TAAACTAATT ACTAATCTTA AAAAACAAAT TAGTTATGTT
            AAAATCAGTT TAACTACTTT TAAACTAATT ACTAATCTTA AAAAACAAAT TAGTTATGTT
            AAAATCAGTT TAACTACTTT TAAACTAATT ACTAATCTTA AAAAACAAAT TAGTTATGTT
            AAAATCAGTT TAACTACTTT TAAACTAATT ACTAATCTTA AAAAACAAAT TAGTTATGTT
            AAAATCAGTT TAACTACTTT TAAACTAATT ACTAATCTTA AAAAACAAAT TAGTTATGTT
            AAAATCAGTT TAACTACTTT TAAACTAATT ACTAATCTTA AAAAACAAAT TAGTTATGTT
            aaaatcagtt taactacttt taaactaatt actaatctta aaaaacaaat tagttatgtt
            aaaatcagtt taactacttt taaactaatt actaatctta aaaaacaaat tagttatgtt
            aaaatcagtt taactacttt taaactaatt actaatctta aaaaacaaat tagttatgtt
            aaaatcagtt taactacttt taaactaatt actaatctta aaaaacaaat tagttatgtt
            aaaatcagtt taactacttt taaactaatt actaatctta aaaaacaaat tagttatgtt
            AAAATCAGTT TAACTACTTT TAAACTAATT ACTAATCTTA AAAAACAAAT TAGTTATGTT
            AAAATCAGTT TAACTACTTT TAAACTAATT ACTAATCTTA AAAAACAAAT TAGTTATGTT
            AAAATCAGTT TAACTACTTT TAAACTAATT ACTAATCTTA AAAAACAAAT TAGTTATGTT
            aaaatcagtt taactacttt taaactaatc actaatctta aaaaacaaat tagttatgtt

            ATTACAAGAG TTGAAGAACA AGAACTAATT GATAAATATA AACAATGAAT TAGTCAAGCT
            attacaagag ttgaagaaca agaactaatt gataaatata aacaatgaat tagtcaagct
            ATTACAAGAG TTGAAGAACA AGAACTAATT GATAAATATA AACAATGAAT TAGTCAAGCT
            ATTACAAGAG TTGAAGAACA AGAACTAATT GATAAATATA AACAATGAAT TAGTCAAGCT
            ATTACAAGAG TTGAAGAACA AGAACTAATT GATAAATATA AACAATGAAT TAGTCAAGCT
            ATTACAAGAG TTGAAGAACA AGAACTAATT GATAAATATA AACAATGAAT TAGTCAAGCT
            ATTACAAGAG TTGAAGAACA AGAACTAATT GATAAATATA AACAATGAAT TAGTCAAGCT
            ATTACAAGAG TTGAAGAACA AGAACTAATT GATAAATATA AACAATGAAT TAGTCAAGCT
            ATTACAAGAG TTGAAGAACA AGAACTAATT GATAAATATA AACAATGAAT TAGTCAAGCT
            ATTACAAGAG TTGAAGAACA AGAACTAATT GATAAATATA AACAATGAAT TAGTCAAGCT
            ATTACAAGAG TTGAAGAACA AGAACTAATT GATAAATATA AACAATGAAT TAGTCAAGCT
            ATTACAAGAG TTGAAGAACA AGAACTAATT GATAAATATA AACAATGAAT TAGTCAAGCT
            attacaagag ttgaagaaca agaactaatt gataaatata aacaatgaat tagtcaagct
            attacaagag ttgaagaaca agaactaatt gataaatata aacaatgaat tagtcaagct
            attacaagag ttgaagaaca agaactaatt gataaatata aacaatgaat tagtcaagct
            attacaagag ttgaagaaca agaactaatt gataaatata aacaatgaat tagtcaagct
            attacaagag ttgaagaaca agaactaatt gataaatata aacaatgaat tagtcaagct
            ATTACAAGAG TTGAAGAACA AGAACTAATT GATAAATATA AACAATGAAT TAGTCAAGCT
            ATTACAAGAG TTGAAGAACA AGAACTAATT GATAAATATA AACAATGAAT TAGTCAAGCT
            ATTACAAGAG TTGAAGAACA AGAACTAATT GATAAATATA AACAATGAAT TAGTCAAGCT
            attacaagag ttgaagaaca agaactaatt gataaatatc aacaatgaat tagtcaagct

            AAACAAGTTG TACAAGATGA AAAAAATAAC TACGAACAAA TAATAAAAAA AGCACCAAGA
            aaacaagttg tacaagatga aaaaaataac tacgaacaaa taataaaaaa agcaccaaga
            AAACAAGTTG TACAAGATGA AAAAAATAAC TACGAACAAA TAATAAAAAA AGCACCAAGA
            AAACAAGTTG TACAAGATGA AAAAAATAAC TACGAACAAA TAATAAAAAA AGCACCAAGA
            AAACAAGTTG TACAAGATGA AAAAAATAAC TACGAACAAA TAATAAAAAA AGCACCAAGA
            AAACAAGTTG TACAAGATGA AAAAAATAAC TACGAACAAA TAATAAAAAA AGCACCAAGA
            AAACAAGTTG TACAAGATGA AAAAAATAAC TACGAACAAA TAATAAAAAA AGCACCAAGA
            AAACAAGTTG TACAAGATGA AAAAAATAAC TACGAACAAA TAATAAAAAA AGCACCAAGA
            AAACAAGTTG TACAAGATGA AAAAAATAAC TACGAACAAA TAATAAAAAA AGCACCAAGA
            AAACAAGTTG TACAAGATGA AAAAAATAAC TACGAACAAA TAATAAAAAA AGCACCAAGA
            AAACAAGTTG TACAAGATGA AAAAAATAAC TACGAACAAA TAATAAAAAA AGCACCAAGA
            AAACAAGTTG TACAAGATGA AAAAAATAAC TACGAACAAA TAATAAAAAA AGCACCAAGA
            aaacaagttg tacaagatga aaaaaataac tacgaacaaa taataaaaaa agcaccaaga
            aaacaagttg tacaagatga aaaaaataac tacgaacaaa taataaaaaa agcaccaaga
            aaacaagttg tacaagatga aaaaaataac tacgaacaaa taataaaaaa agcaccaaga
            aaacaagttg tacaagatga aaaaaataac tacgaacaaa taataaaaaa agcaccaaga
            aaacaagttg tacaagatga aaaaaataac tacgaacaaa taataaaaaa agcaccaaga
            AAACAAGTTG TACAAGATGA AAAAAATAAC TACGAACAAA TAATAAAAAA AGCACCAAGA
            AAACAAGTTG TACAAGATGA AAAAAATAAC TACGAACAAA TAATAAAAAA AGCACCAAGA
            AAACAAGTTG TACAAGATGA AAAAAATAAC TACGAACAAA TAATAAAAAA AGCACCAAGA
            aaacaagttg tacaagatga aaaaaataac tacgaacaaa taataaaaaa agcaccaaga

            AAAAATCTAG CTGATTTAGA AAATTTATTT AATTTAGAAA AATCTTTAAA AGAACAAACT
            aaaaatctag ctgatttaga aaatttattt aatttagaaa aatctttaaa agaacaaact
            AAAAATCTAG CTGATTTAGA AAATTTATTT AATTTAGAAA AATCTTTAAA AGAACAAACT
            AAAAATCTAG CTGATTTAGA AAATTTATTT AATTTAGAAA AATCTTTAAA AGAACAAACT
            AAAAATCTAG CTGATTTAGA AAATTTATTT AATTTAGAAA AATCTTTAAA AGAACAAACT
            AAAAATCTAG CTGATTTAGA AAATTTATTT AATTTAGAAA AATCTTTAAA AGAACAAACT
            AAAAATCTAG CTGATTTAGA AAATTTATTT AATTTAGAAA AATCTTTAAA AGAACAAACT
            AAAAATCTAG CTGATTTAGA AAATTTATTT AATTTAGAAA AATCTTTAAA AGAACAAACT
            AAAAATCTAG CTGATTTAGA AAATTTATTT AATTTAGAAA AATCTTTAAA AGAACAAACT
            AAAAATCTAG CTGATTTAGA AAATTTATTT AATTTAGAAA AATCTTTAAA AGAACAAACT
            AAAAATCTAG CTGATTTAGA AAATTTATTT AATTTAGAAA AATCTTTAAA AGAACAAACT
            AAAAATCTAG CTGATTTAGA AAATTTATTT AATTTAGAAA AATCTTTAAA AGAACAAACT
            aaaaatctag ctgatttaga aaatttattt aatttagaaa aatctttaaa agaacaaact
            aaaaatctag ctgatttaga aaatttattt aatttagaaa aatctttaaa agaacaaact
            aaaaatctag ctgatttaga aaatttattt aatttagaaa aatctttaaa agaacaaact
            aaaaatctag ctgatttaga aaatttattt aatttagaaa aatctttaaa agaacaaact
            aaaaatctag ctgatttaga aaatttattt aatttagaaa aatctttaaa agaacaaact
            AAAAATCTAG CTGATTTAGA AAATTTATTT AATTTAGAAA AATCTTTAAA AGAACAAACT
            AAAAATCTAG CTGATTTAGA AAATTTATTT AATTTAGAAA AATCTTTAAA AGAACAAACT
            AAAAATCTAG CTGATTTAGA AAATTTATTT AATTTAGAAA AATCTTTAAA AGAACAAACT
            aaaaatctag ctgatctaga aaatttattt aatttagaaa agtctttaaa agaacaaact

            AATTTAAAAA TTCTAAATTT AACAAACACA ATGTTAAAGG AGACTAAAAT GACAATTTTA
            aatttaaaaa ttctaaattt aacaaacaca atgttaaagg agactaaaat gacaatttta
            AATTTAAAAA TTCTAAATTT AACAAACACA ATGTTAAAGG AGACTAAAAT GACAATTTTA
            AATTTAAAAA TTCTAAATTT AACAAACACA ATGTTAAAGG AGACTAAAAT GACAATTTTA
            AATTTAAAAA TTCTAAATTT AACAAACACA ATGTTAAAGG AGACTAAAAT GACAATTTTA
            AATTTAAAAA TTCTAAATTT AACAAACACA ATGTTAAAGG AGACTAAAAT GACAATTTTA
            AATTTAAAAA TTCTAAATTT AACAAACACA ATGTTAAAGG AGACTAAAAT GACAATTTTA
            AATTTAAAAA TTCTAAATTT AACAAACACA ATGTTAAAGG AGACTAAAAT GACAATTTTA
            AATTTAAAAA TTCTAAATTT AACAAACACA ATGTTAAAGG AGACTAAAAT GACAATTTTA
            AATTTAAAAA TTCTAAATTT AACAAACACA ATGTTAAAGG AGACTAAAAT GACAATTTTA
            AATTTAAAAA TTCTAAATTT AACAAACACA ATGTTAAAGG AGACTAAAAT GACAATTTTA
            AATTTAAAAA TTCTAAATTT AACAAACACA ATGTTAAAGG AGACTAAAAT GACAATTTTA
            aatttaaaaa ttctaaattt aacaaacaca atgttaaagg agactaaaat gacaatttta
            aatttaaaaa ttctaaattt aacaaacaca atgttaaagg agactaaaat gacaatttta
            aatttaaaaa ttctaaattt aacaaacaca atgttaaagg agactaaaat gacaatttta
            aatttaaaaa ttctaaattt aacaaacaca atgttaaagg agactaaaat gacaatttta
            aatttaaaaa ttctaaattt aacaaacaca atgttaaagg agactaaaat gacaatttta
            AATTTAAAAA TTCTAAATTT AACAAACACA ATGTTAAAGG AGACTAAAAT GACAATTTTA
            AATTTAAAAA TTCTAAATTT AACAAACACA ATGTTAAAGG AGACTAAAAT GACAATTTTA
            AATTTAAAAA TTCTAAATTT AACAAACACA ATGTTAAAGG AGACTAAAAT GACAATTTTA
            aatttaaaaa ttctaaattt aacaaacaca atgttaaagg agactaaaat gacaatttta

            TTTAATACTA GTATTTTAAC TTGAGCATTA GCTTTAGTTG GTGTCTTATT GTTTGCTTCT
            tttaatacta gtattttaac ttgagcatta gctttagttg gtgtcttatt gtttgcttct
            TTTAATACTA GTATTTTAAC TTGAGCATTA GCTTTAGTTG GTGTCTTATT GTTTGCTTCT
            TTTAATACTA GTATTTTAAC TTGAGCATTA GCTTTAGTTG GTGTCTTATT GTTTGCTTCT
            TTTAATACTA GTATTTTAAC TTGAGCATTA GCTTTAGTTG GTGTCTTATT GTTTGCTTCT
            TTTAATACTA GTATTTTAAC TTGAGCATTA GCTTTAGTTG GTGTCTTATT GTTTGCTTCT
            TTTAATACTA GTATTTTAAC TTGAGCATTA GCTTTAGTTG GTGTCTTATT GTTTGCTTCT
            TTTAATACTA GTATTTTAAC TTGAGCATTA GCTTTAGTTG GTGTCTTATT GTTTGCTTCT
            TTTAATACTA GTATTTTAAC TTGAGCATTA GCTTTAGTTG GTGTCTTATT GTTTGCTTCT
            TTTAATACTA GTATTTTAAC TTGAGCATTA GCTTTAGTTG GTGTCTTATT GTTTGCTTCT
            TTTAATACTA GTATTTTAAC TTGAGCATTA GCTTTAGTTG GTGTCTTATT GTTTGCTTCT
            TTTAATACTA GTATTTTAAC TTGAGCATTA GCTTTAGTTG GTGTCTTATT GTTTGCTTCT
            tttaatacta gtattttaac ttgagcatta gctttagttg gtgtcttatt gtttgcttct
            tttaatacta gtattttaac ttgagcatta gctttagttg gtgtcttatt gtttgcttct
            tttaatacta gtattttaac ttgagcatta gctttagttg gtgtcttatt gtttgcttct
            tttaatacta gtattttaac ttgagcatta gctttagttg gtgtcttatt gtttgcttct
            tttaatacta gtattttaac ttgagcatta gctttagttg gtgtcttatt gtttgcttct
            TTTAATACTA GTATTTTAAC TTGAGCATTA GCTTTAGTTG GTGTCTTATT GTTTGCTTCT
            TTTAATACTA GTATTTTAAC TTGAGCATTA GCTTTAGTTG GTGTCTTATT GTTTGCTTCT
            TTTAATACTA GTATTTTAAC TTGAGCATTA GCTTTAGTTG GTGTCTTATT GTTTGCTTCT
            tttaatacta gtattttaac ttgagcatta gctttagttg gtgtcttatt atttgcttct

            TTATCATCAC TTGTTAGTGA AAAAGCAGGA GTTGTTAATA TTGCAGTTGA AGGTATGATG
            ttatcatcac ttgttagtga aaaagcagga gttgttaata ttgcagttga aggtatgatg
            TTATCATCAC TTGTTAGTGA AAAAGCAGGA GTTGTTAATA TTGCAGTTGA AGGTATGATG
            TTATCATCAC TTGTTAGTGA AAAAGCAGGA GTTGTTAATA TTGCAGTTGA AGGTATGATG
            TTATCATCAC TTGTTAGTGA AAAAGCAGGA GTTGTTAATA TTGCAGTTGA AGGTATGATG
            TTATCATCAC TTGTTAGTGA AAAAGCAGGA GTTGTTAATA TTGCAGTTGA AGGTATGATG
            TTATCATCAC TTGTTAGTGA AAAAGCAGGA GTTGTTAATA TTGCAGTTGA AGGTATGATG
            TTATCATCAC TTGTTAGTGA AAAAGCAGGA GTTGTTAATA TTGCAGTTGA AGGTATGATG
            TTATCATCAC TTGTTAGTGA AAAAGCAGGA GTTGTTAATA TTGCAGTTGA AGGTATGATG
            TTATCATCAC TTGTTAGTGA AAAAGCAGGA GTTGTTAATA TTGCAGTTGA AGGTATGATG
            TTATCATCAC TTGTTAGTGA AAAAGCAGGA GTTGTTAATA TTGCAGTTGA AGGTATGATG
            TTATCATCAC TTGTTAGTGA AAAAGCAGGA GTTGTTAATA TTGCAGTTGA AGGTATGATG
            ttatcatcac ttgttagtga aaaagcagga gttgttaata ttgcagttga aggtatgatg
            ttatcatcac ttgttagtga aaaagcagga gttgttaata ttgcagttga aggtatgatg
            ttatcatcac ttgttagtga aaaagcagga gttgttaata ttgcagttga aggtatgatg
            ttatcatcac ttgttagtga aaaagcagga gttgttaata ttgcagttga aggtatgatg
            ttatcatcac ttgttagtga aaaagcagga gttgttaata ttgcagttga aggtatgatg
            TTATCATCAC TTGTTAGTGA AAAAGCAGGA GTTGTTAATA TTGCAGTTGA AGGTATGATG
            TTATCATCAC TTGTTAGTGA AAAAGCAGGA GTTGTTAATA TTGCAGTTGA AGGTATGATG
            TTATCATCAC TTGTTAGTGA AAAAGCAGGA GTTGTTAATA TTGCAGTTGA AGGTATGATG
            ttatcatcac ttgttagtga aaaggcagga gtagttaata ttgcagttga aggtatgatg

            ATTATTGGAG CACTTGTTGT TTCAATTTTA GGAACATATC TTACATCAAA TGATAATAAA
            attattggag cacttgttgt ttcaatttta ggaacatatc ttacatcaaa tgataataaa
            ATTATTGGAG CACTTGTTGT TTCAATTTTA GGAACATATC TTACATCAAA TGATAATAAA
            ATTATTGGAG CACTTGTTGT TTCAATTTTA GGAACATATC TTACATCAAA TGATAATAAA
            ATTATTGGAG CACTTGTTGT TTCAATTTTA GGAACATATC TTACATCAAA TGATAATAAA
            ATTATTGGAG CACTTGTTGT TTCAATTTTA GGAACATATC TTACATCAAA TGATAATAAA
            ATTATTGGAG CACTTGTTGT TTCAATTTTA GGAACATATC TTACATCAAA TGATAATAAA
            ATTATTGGAG CACTTGTTGT TTCAATTTTA GGAACATATC TTACATCAAA TGATAATAAA
            ATTATTGGAG CACTTGTTGT TTCAATTTTA GGAACATATC TTACATCAAA TGATAATAAA
            ATTATTGGAG CACTTGTTGT TTCAATTTTA GGAACATATC TTACATCAAA TGATAATAAA
            ATTATTGGAG CACTTGTTGT TTCAATTTTA GGAACATATC TTACATCAAA TGATAATAAA
            ATTATTGGAG CACTTGTTGT TTCAATTTTA GGAACATATC TTACATCAAA TGATAATAAA
            attattggag cacttgttgt ttcaatttta ggaacatatc ttacatcaaa tgataataaa
            attattggag cacttgttgt ttcaatttta ggaacatatc ttacatcaaa tgataataaa
            attattggag cacttgttgt ttcaatttta ggaacatatc ttacatcaaa tgataataaa
            attattggag cacttgttgt ttcaatttta ggaacatatc ttacatcaaa tgataataaa
            attattggag cacttgttgt ttcaatttta ggaacatatc ttacatcaaa tgataataaa
            ATTATTGGAG CACTTGTTGT TTCAATTTTA GGAACATATC TTACATCAAA TGATAATAAA
            ATTATTGGAG CACTTGTTGT TTCAATTTTA GGAACATATC TTACATCAAA TGATAATAAA
            ATTATTGGAG CACTTGTTGT TTCAATTTTA GGAACATATC TTACATCAAA TGATAATAAA
            attattggag cgcttgttgt ttcaatttta ggaacatatc ttacatcaaa tgataataaa

            AGTAATTATA CTCAAATTCC AATAGTTTTA TTAGCTGGTG TAATTACAGC TGTATTTGCT
            agtaattata ctcaaattcc aatagtttta ttagctggtg taattacagc tgtatttgct
            AGTAATTATA CTCAAATTCC AATAGTTTTA TTAGCTGGTG TAATTACAGC TGTATTTGCT
            AGTAATTATA CTCAAATTCC AATAGTTTTA TTAGCTGGTG TAATTACAGC TGTATTTGCT
            AGTAATTATA CTCAAATTCC AATAGTTTTA TTAGCTGGTG TAATTACAGC TGTATTTGCT
            AGTAATTATA CTCAAATTCC AATAGTTTTA TTAGCTGGTG TAATTACAGC TGTATTTGCT
            AGTAATTATA CTCAAATTCC AATAGTTTTA TTAGCTGGTG TAATTACAGC TGTATTTGCT
            AGTAATTATA CTCAAATTCC AATAGTTTTA TTAGCTGGTG TAATTACAGC TGTATTTGCT
            AGTAATTATA CTCAAATTCC AATAGTTTTA TTAGCTGGTG TAATTACAGC TGTATTTGCT
            AGTAATTATA CTCAAATTCC AATAGTTTTA TTAGCTGGTG TAATTACAGC TGTATTTGCT
            AGTAATTATA CTCAAATTCC AATAGTTTTA TTAGCTGGTG TAATTACAGC TGTATTTGCT
            AGTAATTATA CTCAAATTCC AATAGTTTTA TTAGCTGGTG TAATTACAGC TGTATTTGCT
            agtaattata ctcaaattcc aatagtttta ttagctggtg taattacagc tgtatttgct
            agtaattata ctcaaattcc aatagtttta ttagctggtg taattacagc tgtatttgct
            agtaattata ctcaaattcc aatagtttta ttagctggtg taattacagc tgtatttgct
            agtaattata ctcaaattcc aatagtttta ttagctggtg taattacagc tgtatttgct
            agtaattata ctcaaattcc aatagtttta ttagctggtg taattacagc tgtatttgct
            AGTAATTATA CTCAAATTCC AATAGTTTTA TTAGCTGGTG TAATTACAGC TGTATTTGCT
            AGTAATTATA CTCAAATTCC AATAGTTTTA TTAGCTGGTG TAATTACAGC TGTATTTGCT
            AGTAATTATA CTCAAATTCC AATAGTTTTA TTAGCTGGTG TAATTACAGC TGTATTTGCT
            agtaattata ctcaaattcc aatagttcta ttagctggtg taattacagc tgtatttgct

            TTACTGCATG CTTTTCCAGC AATTACATTA AAAGCAAATC AAATCATTTC AGGAACAGCA
            ttactgcatg cttttccagc aattacatta aaagcaaatc aaatcatttc aggaacagca
            TTACTGCATG CTTTTCCAGC AATTACATTA AAAGCAAATC AAATCATTTC AGGAACAGCA
            TTACTGCATG CTTTTCCAGC AATTACATTA AAAGCAAATC AAATCATTTC AGGAACAGCA
            TTACTGCATG CTTTTCCAGC AATTACATTA AAAGCAAATC AAATCATTTC AGGAACAGCA
            TTACTGCATG CTTTTCCAGC AATTACATTA AAAGCAAATC AAATCATTTC AGGAACAGCA
            TTACTGCATG CTTTTCCAGC AATTACATTA AAAGCAAATC AAATCATTTC AGGAACAGCA
            TTACTGCATG CTTTTCCAGC AATTACATTA AAAGCAAATC AAATCATTTC AGGAACAGCA
            TTACTGCATG CTTTTCCAGC AATTACATTA AAAGCAAATC AAATCATTTC AGGAACAGCA
            TTACTGCATG CTTTTCCAGC AATTACATTA AAAGCAAATC AAATCATTTC AGGAACAGCA
            TTACTGCATG CTTTTCCAGC AATTACATTA AAAGCAAATC AAATCATTTC AGGAACAGCA
            TTACTGCATG CTTTTCCAGC AATTACATTA AAAGCAAATC AAATCATTTC AGGAACAGCA
            ttactgcatg cttttccagc aattacatta aaagcaaatc aaatcatttc aggaacagca
            ttactgcatg cttttccagc aattacatta aaagcaaatc aaatcatttc aggaacagca
            ttactgcatg cttttccagc aattacatta aaagcaaatc aaatcatttc aggaacagca
            ttactgcatg cttttccagc aattacatta aaagcaaatc aaatcatttc aggaacagca
            ttactgcatg cttttccagc aattacatta aaagcaaatc aaatcatttc aggaacagca
            TTACTGCATG CTTTTCCAGC AATTACATTA AAAGCAAATC AAATCATTTC AGGAACAGCA
            TTACTGCATG CTTTTCCAGC AATTACATTA AAAGCAAATC AAATCATTTC AGGAACAGCA
            TTACTGCATG CTTTTCCAGC AATTACATTA AAAGCAAATC AAATCATTTC AGGAACAGCA
            ttattacatg cttttccagc aattacatta aaagcaaatc aaattatttc aggaacagca

            ATTAATATTT TAGCTTTAGG ATTAGGAATT TTCTTATCAA CATCAAATTG ATTTGGAAAA
            attaatattt tagctttagg attaggaatt ttcttatcaa catcaaattg atttggaaaa
            ATTAATATTT TAGCTTTAGG ATTAGGAATT TTCTTATCAA CATCAAATTG ATTTGGAAAA
            ATTAATATTT TAGCTTTAGG ATTAGGAATT TTCTTATCAA CATCAAATTG ATTTGGAAAA
            ATTAATATTT TAGCTTTAGG ATTAGGAATT TTCTTATCAA CATCAAATTG ATTTGGAAAA
            ATTAATATTT TAGCTTTAGG ATTAGGAATT TTCTTATCAA CATCAAATTG ATTTGGAAAA
            ATTAATATTT TAGCTTTAGG ATTAGGAATT TTCTTATCAA CATCAAATTG ATTTGGAAAA
            ATTAATATTT TAGCTTTAGG ATTAGGAATT TTCTTATCAA CATCAAATTG ATTTGGAAAA
            ATTAATATTT TAGCTTTAGG ATTAGGAATT TTCTTATCAA CATCAAATTG ATTTGGAAAA
            ATTAATATTT TAGCTTTAGG ATTAGGAATT TTCTTATCAA CATCAAATTG ATTTGGAAAA
            ATTAATATTT TAGCTTTAGG ATTAGGAATT TTCTTATCAA CATCAAATTG ATTTGGAAAA
            ATTAATATTT TAGCTTTAGG ATTAGGAATT TTCTTATCAA CATCAAATTG ATTTGGAAAA
            attaatattt tagctttagg attaggaatt ttcttatcaa catcaaattg atttggaaaa
            attaatattt tagctttagg attaggaatt ttcttatcaa catcaaattg atttggaaaa
            attaatattt tagctttagg attaggaatt ttcttatcaa catcaaattg atttggaaaa
            attaatattt tagctttagg attaggaatt ttcttatcaa catcaaattg atttggaaaa
            attaatattt tagctttagg attaggaatt ttcttatcaa catcaaattg atttggaaaa
            ATTAATATTT TAGCTTTAGG ATTAGGAATT TTCTTATCAA CATCAAATTG ATTTGGAAAA
            ATTAATATTT TAGCTTTAGG ATTAGGAATT TTCTTATCAA CATCAAATTG ATTTGGAAAA
            ATTAATATTT TAGCTTTAGG ATTAGGAATT TTCTTATCAA CATCAAATTG ATTTGGAAAA
            attaatattt tagctttagg attaggaatt ttcttatcaa catcaaattg atttggaaaa

            CAATCTCAAG TTATTGCAAG CGGATATTCA TCAATAGATG TTATTAATAT TACTAAAGTA
            caatctcaag ttattgcaag cggatattca tcaatagatg ttattaatat tactaaagta
            CAATCTCAAG TTATTGCAAG CGGATATTCA TCAATAGATG TTATTAATAT TACTAAAGTA
            CAATCTCAAG TTATTGCAAG CGGATATTCA TCAATAGATG TTATTAATAT TACTAAAGTA
            CAATCTCAAG TTATTGCAAG CGGATATTCA TCAATAGATG TTATTAATAT TACTAAAGTA
            CAATCTCAAG TTATTGCAAG CGGATATTCA TCAATAGATG TTATTAATAT TACTAAAGTA
            CAATCTCAAG TTATTGCAAG CGGATATTCA TCAATAGATG TTATTAATAT TACTAAAGTA
            CAATCTCAAG TTATTGCAAG CGGATATTCA TCAATAGATG TTATTAATAT TACTAAAGTA
            CAATCTCAAG TTATTGCAAG CGGATATTCA TCAATAGATG TTATTAATAT TACTAAAGTA
            CAATCTCAAG TTATTGCAAG CGGATATTCA TCAATAGATG TTATTAATAT TACTAAAGTA
            CAATCTCAAG TTATTGCAAG CGGATATTCA TCAATAGATG TTATTAATAT TACTAAAGTA
            CAATCTCAAG TTATTGCAAG CGGATATTCA TCAATAGATG TTATTAATAT TACTAAAGTA
            caatctcaag ttattgcaag cggatattca tcaatagatg ttattaatat tactaaagta
            caatctcaag ttattgcaag cggatattca tcaatagatg ttattaatat tactaaagta
            caatctcaag ttattgcaag cggatattca tcaatagatg ttattaatat tactaaagta
            caatctcaag ttattgcaag cggatattca tcaatagatg ttattaatat tactaaagta
            caatctcaag ttattgcaag cggatattca tcaatagatg ttattaatat tactaaagta
            CAATCTCAAG TTATTGCAAG CGGATATTCA TCAATAGATG TTATTAATAT TACTAAAGTA
            CAATCTCAAG TTATTGCAAG CGGATATTCA TCAATAGATG TTATTAATAT TACTAAAGTA
            CAATCTCAAG TTATTGCAAG CGGATATTCA TCAATAGATG TTATTAATAT TACTAAAGTA
            caatctcaag ttattgcaag tggatattca tcaatagatg ttatcaatat tactaaagta

            GTTAATGGTA AAACACAACA AGTTGCAAGT ATGCTTCCAA TTTGAACAAT TATTGCAATT
            gttaatggta aaacacaaca agttgcaagt atgcttccaa tttgaacaat tattgcaatt
            GTTAATGGTA AAACACAACA AGTTGCAAGT ATGCTTCCAA TTTGAACAAT TATTGCAATT
            GTTAATGGTA AAACACAACA AGTTGCAAGT ATGCTTCCAA TTTGAACAAT TATTGCAATT
            GTTAATGGTA AAACACAACA AGTTGCAAGT ATGCTTCCAA TTTGAACAAT TATTGCAATT
            GTTAATGGTA AAACACAACA AGTTGCAAGT ATGCTTCCAA TTTGAACAAT TATTGCAATT
            GTTAATGGTA AAACACAACA AGTTGCAAGT ATGCTTCCAA TTTGAACAAT TATTGCAATT
            GTTAATGGTA AAACACAACA AGTTGCAAGT ATGCTTCCAA TTTGAACAAT TATTGCAATT
            GTTAATGGTA AAACACAACA AGTTGCAAGT ATGCTTCCAA TTTGAACAAT TATTGCAATT
            GTTAATGGTA AAACACAACA AGTTGCAAGT ATGCTTCCAA TTTGAACAAT TATTGCAATT
            GTTAATGGTA AAACACAACA AGTTGCAAGT ATGCTTCCAA TTTGAACAAT TATTGCAATT
            GTTAATGGTA AAACACAACA AGTTGCAAGT ATGCTTCCAA TTTGAACAAT TATTGCAATT
            gttaatggta aaacacaaca agttgcaagt atgcttccaa tttgaacaat tattgcaatt
            gttaatggta aaacacaaca agttgcaagt atgcttccaa tttgaacaat tattgcaatt
            gttaatggta aaacacaaca agttgcaagt atgcttccaa tttgaacaat tattgcaatt
            gttaatggta aaacacaaca agttgcaagt atgcttccaa tttgaacaat tattgcaatt
            gttaatggta aaacacaaca agttgcaagt atgcttccaa tttgaacaat tattgcaatt
            GTTAATGGTA AAACACAACA AGTTGCAAGT ATGCTTCCAA TTTGAACAAT TATTGCAATT
            GTTAATGGTA AAACACAACA AGTTGCAAGT ATGCTTCCAA TTTGAACAAT TATTGCAATT
            GTTAATGGTA AAACACAACA AGTTGCAAGT ATGCTTCCAA TTTGAACAAT TATTGCAATT
            gttaatggta aaacacaaca agttgcaagt atgcttccaa tttgaacaat tattgcaatt

            ATTCTAGCAA TTGGTTTATT TGTATTTTTT AAATATACAA AACAAGGAAT GAGATATGCA
            attctagcaa ttggtttatt tgtatttttt aaatatacaa aacaaggaat gagatatgca
            ATTCTAGCAA TTGGTTTATT TGTATTTTTT AAATATACAA AACAAGGAAT GAGATATGCA
            ATTCTAGCAA TTGGTTTATT TGTATTTTTT AAATATACAA AACAAGGAAT GAGATATGCA
            ATTCTAGCAA TTGGTTTATT TGTATTTTTT AAATATACAA AACAAGGAAT GAGATATGCA
            ATTCTAGCAA TTGGTTTATT TGTATTTTTT AAATATACAA AACAAGGAAT GAGATATGCA
            ATTCTAGCAA TTGGTTTATT TGTATTTTTT AAATATACAA AACAAGGAAT GAGATATGCA
            ATTCTAGCAA TTGGTTTATT TGTATTTTTT AAATATACAA AACAAGGAAT GAGATATGCA
            ATTCTAGCAA TTGGTTTATT TGTATTTTTT AAATATACAA AACAAGGAAT GAGATATGCA
            ATTCTAGCAA TTGGTTTATT TGTATTTTTT AAATATACAA AACAAGGAAT GAGATATGCA
            ATTCTAGCAA TTGGTTTATT TGTATTTTTT AAATATACAA AACAAGGAAT GAGATATGCA
            ATTCTAGCAA TTGGTTTATT TGTATTTTTT AAATATACAA AACAAGGAAT GAGATATGCA
            attctagcaa ttggtttatt tgtatttttt aaatatacaa aacaaggaat gagatatgca
            attctagcaa ttggtttatt tgtatttttt aaatatacaa aacaaggaat gagatatgca
            attctagcaa ttggtttatt tgtatttttt aaatatacaa aacaaggaat gagatatgca
            attctagcaa ttggtttatt tgtatttttt aaatatacaa aacaaggaat gagatatgca
            attctagcaa ttggtttatt tgtatttttt aaatatacaa aacaaggaat gagatatgca
            ATTCTAGCAA TTGGTTTATT TGTATTTTTT AAATATACAA AACAAGGAAT GAGATATGCA
            ATTCTAGCAA TTGGTTTATT TGTATTTTTT AAATATACAA AACAAGGAAT GAGATATGCA
            ATTCTAGCAA TTGGTTTATT TGTATTTTTT AAATATACAA AACAAGGAAT GAGATATGCA
            attctagcaa ttggtttatt tgtatttttt aaatatacaa aacaaggaat gagatatgca

            ATGGTTGGTG AAAATCCTAA TGCAATTGAC GCTGCTGGAA TTAGTGTAAC TAAATATAGA
            atggttggtg aaaatcctaa tgcaattgac gctgctggaa ttagtgtaac taaatataga
            ATGGTTGGTG AAAATCCTAA TGCAATTGAC GCTGCTGGAA TTAGTGTAAC TAAATATAGA
            ATGGTTGGTG AAAATCCTAA TGCAATTGAC GCTGCTGGAA TTAGTGTAAC TAAATATAGA
            ATGGTTGGTG AAAATCCTAA TGCAATTGAC GCTGCTGGAA TTAGTGTAAC TAAATATAGA
            ATGGTTGGTG AAAATCCTAA TGCAATTGAC GCTGCTGGAA TTAGTGTAAC TAAATATAGA
            ATGGTTGGTG AAAATCCTAA TGCAATTGAC GCTGCTGGAA TTAGTGTAAC TAAATATAGA
            ATGGTTGGTG AAAATCCTAA TGCAATTGAC GCTGCTGGAA TTAGTGTAAC TAAATATAGA
            ATGGTTGGTG AAAATCCTAA TGCAATTGAC GCTGCTGGAA TTAGTGTAAC TAAATATAGA
            ATGGTTGGTG AAAATCCTAA TGCAATTGAC GCTGCTGGAA TTAGTGTAAC TAAATATAGA
            ATGGTTGGTG AAAATCCTAA TGCAATTGAC GCTGCTGGAA TTAGTGTAAC TAAATATAGA
            ATGGTTGGTG AAAATCCTAA TGCAATTGAC GCTGCTGGAA TTAGTGTAAC TAAATATAGA
            acggttggtg aaaatcctaa tgcaattgac gctgctggaa ttagtgtaac taaatataga
            atggttggtg aaaatcctaa tgcaattgac gctgctggaa ttagtgtaac taaatataga
            atggttggtg aaaatcctaa tgcaattgac gctgctggaa ttagtgtaac taaatataga
            atggttggtg aaaatcctaa tgcaattgac gctgctggaa ttagtgtaac taaatataga
            atggttggtg aaaatcctaa tgcaattgac gctgctggaa ttagtgtaac taaatataga
            ATGGTTGGTG AAAATCCTAA TGCAATTGAC GCTGCTGGAA TTAGTGTAAC TAAATATAGA
            ATGGTTGGTG AAAATCCTAA TGCAATTGAC GCTGCTGGAA TTAGTGTAAC TAAATATAGA
            ATGGTTGGTG AAAATCCTAA TGCAATTGAC GCTGCTGGAA TTAGTGTAAC TAAATATAGA
            atggttggtg aaaatcctaa tgcaattgac gctgctggaa ttagtgtaac taaatataga

            TATCTAGCAG TAATATTATC AGGGTTTTTA GCCGGAATTG GTGGTGGAGT ATTTGTTGTA
            tatctagcag taatattatc agggttttta gccggaattg gtggtggagt atttgttgta
            TATCTAGCAG TAATATTATC AGGGTTTTTA GCCGGAATTG GTGGTGGAGT ATTTGTTGTA
            TATCTAGCAG TAATATTATC AGGGTTTTTA GCCGGAATTG GTGGTGGAGT ATTTGTTGTA
            TATCTAGCAG TAATATTATC AGGGTTTTTA GCCGGAATTG GTGGTGGAGT ATTTGTTGTA
            TATCTAGCAG TAATATTATC AGGGTTTTTA GCCGGAATTG GTGGTGGAGT ATTTGTTGTA
            TATCTAGCAG TAATATTATC AGGGTTTTTA GCCGGAATTG GTGGTGGAGT ATTTGTTGTA
            TATCTAGCAG TAATATTATC AGGGTTTTTA GCCGGAATTG GTGGTGGAGT ATTTGTTGTA
            TATCTAGCAG TAATATTATC AGGGTTTTTA GCCGGAATTG GTGGTGGAGT ATTTGTTGTA
            TATCTAGCAG TAATATTATC AGGGTTTTTA GCCGGAATTG GTGGTGGAGT ATTTGTTGTA
            TATCTAGCAG TAATATTATC AGGGTTTTTA GCCGGAATTG GTGGTGGAGT ATTTGTTGTA
            TATCTAGCAG TAATATTATC AGGGTTTTTA GCCGGAATTG GTGGTGGAGT ATTTGTTGTA
            tatctagcag taatattatc agggttttta gccggaattg gtggtggagt atttgttgta
            tatctagcag taatattatc agggttttta gccggaattg gtggtggagt atttgttgta
            tatctagcag taatattatc agggttttta gccggaattg gtggtggagt atttgttgta
            tatctagcag taatattatc agggttttta gccggaattg gtggtggagt atttgttgta
            tatctagcag taatattatc agggttttta gccggaattg gtggtggagt atttgttgta
            TATCTAGCAG TAATATTATC AGGGTTTTTA GCCGGAATTG GTGGTGGAGT ATTTGTTGTA
            TATCTAGCAG TAATATTATC AGGGTTTTTA GCCGGAATTG GTGGTGGAGT ATTTGTTGTA
            TATCTAGCAG TAATATTATC AGGGTTTTTA GCCGGAATTG GTGGTGGAGT ATTTGTTGTA
            tatctagcag taatattatc agggttttta gccggagttg gtggtggagt atttgttgta

            ACTGCAGTTA GTGGTGGTGG TTTATTTAGT GGAAACATGT TAGGATACGG ATTTTTAGGA
            actgcagtta gtggtggtgg tttatttagt ggaaacatgt taggatacgg atttttagga
            ACTGCAGTTA GTGGTGGTGG TTTATTTAGT GGAAACATGT TAGGATACGG ATTTTTAGGA
            ACTGCAGTTA GTGGTGGTGG TTTATTTAGT GGAAACATGT TAGGATACGG ATTTTTAGGA
            ACTGCAGTTA GTGGTGGTGG TTTATTTAGT GGAAACATGT TAGGATACGG ATTTTTAGGA
            ACTGCAGTTA GTGGTGGTGG TTTATTTAGT GGAAACATGT TAGGATACGG ATTTTTAGGA
            ACTGCAGTTA GTGGTGGTGG TTTATTTAGT GGAAACATGT TAGGATACGG ATTTTTAGGA
            ACTGCAGTTA GTGGTGGTGG TTTATTTAGT GGAAACATGT TAGGATACGG ATTTTTAGGA
            ACTGCAGTTA GTGGTGGTGG TTTATTTAGT GGAAACATGT TAGGATACGG ATTTTTAGGA
            ACTGCAGTTA GTGGTGGTGG TTTATTTAGT GGAAACATGT TAGGATACGG ATTTTTAGGA
            ACTGCAGTTA GTGGTGGTGG TTTATTTAGT GGAAACATGT TAGGATACGG ATTTTTAGGA
            ACTGCAGTTA GTGGTGGTGG TTTATTTAGT GGAAACATGT TAGGATACGG ATTTTTAGGA
            actgcagtta gtggtggtgg tttatttagt ggaaacatgt taggatacgg atttttagga
            actgcagtta gtggtggtgg tttatttagt ggaaacatgt taggatacgg atttttagga
            actgcagtta gtggtggtgg tttatttagt ggaaacatgt taggatacgg atttttagga
            actgcagtta gtggtggtgg tttatttagt ggaaacatgt taggatacgg atttttagga
            actgcagtta gtggtggtgg tttatttagt ggaaacatgt taggatacgg atttttagga
            ACTGCAGTTA GTGGTGGTGG TTTATTTAGT GGAAACATGT TAGGATACGG ATTTTTAGGA
            ACTGCAGTTA GTGGTGGTGG TTTATTTAGT GGAAACATGT TAGGATACGG ATTTTTAGGA
            ACTGCAGTTA GTGGTGGTGG TTTATTTAGT GGAAACATGT TAGGATACGG ATTTTTAGGA
            actgcagtta gtggtggtgg tttatttagt ggaaatatgt taggatatgg atttttagga

            ATTGCAATTA TGATATTTGG ACAATGAAGA ATTAGTTTTA TTGTAATTGG TTCAATTATA
            attgcaatta tgatatttgg acaatgaaga attagtttta ttgtaattgg ttcaattata
            ATTGCAATTA TGATATTTGG ACAATGAAGA ATTAGTTTTA TTGTAATTGG TTCAATTATA
            ATTGCAATTA TGATATTTGG ACAATGAAGA ATTAGTTTTA TTGTAATTGG TTCAATTATA
            ATTGCAATTA TGATATTTGG ACAATGAAGA ATTAGTTTTA TTGTAATTGG TTCAATTATA
            ATTGCAATTA TGATATTTGG ACAATGAAGA ATTAGTTTTA TTGTAATTGG TTCAATTATA
            ATTGCAATTA TGATATTTGG ACAATGAAGA ATTAGTTTTA TTGTAATTGG TTCAATTATA
            ATTGCAATTA TGATATTTGG ACAATGAAGA ATTAGTTTTA TTGTAATTGG TTCAATTATA
            ATTGCAATTA TGATATTTGG ACAATGAAGA ATTAGTTTTA TTGTAATTGG TTCAATTATA
            ATTGCAATTA TGATATTTGG ACAATGAAGA ATTAGTTTTA TTGTAATTGG TTCAATTATA
            ATTGCAATTA TGATATTTGG ACAATGAAGA ATTAGTTTTA TTGTAATTGG TTCAATTATA
            ATTGCAATTA TGATATTTGG ACAATGAAGA ATTAGTTTTA TTGTAATTGG TTCAATTATA
            attgcaatta tgatatttgg acaatgaaga attagtttta ttgtaattgg ttcaattata
            attgcaatta tgatatttgg acaatgaaga attagtttta ttgtaattgg ttcaattata
            attgcaatta tgatatttgg acaatgaaga attagtttta ttgtaattgg ttcaattata
            attgcaatta tgatatttgg acaatgaaga attagtttta ttgtaattgg ttcaattata
            attgcaatta tgatatttgg acaatgaaga attagtttta ttgtaattgg ttcaattata
            ATTGCAATTA TGATATTTGG ACAATGAAGA ATTAGTTTTA TTGTAATTGG TTCAATTATA
            ATTGCAATTA TGATATTTGG ACAATGAAGA ATTAGTTTTA TTGTAATTGG TTCAATTATA
            ATTGCAATTA TGATATTTGG ACAATGAAGA ATTAGTTTTA TTGTAATTGG TTCAATTATA
            attgcaatta tgatatttgg acaatgaaga attagtttta ttgtaattgg ttcaattata

            TTTTCATGAC TATTTGCTTT AGGTCAACAA ATCGGAACAC TTTCAACAAA TAAAACAATT
            ttttcatgac tatttgcttt aggtcaacaa atcggaacac tttcaacaaa taaaacaatt
            TTTTCATGAC TATTTGCTTT AGGTCAACAA ATCGGAACAC TTTCAACAAA TAAAACAATT
            TTTTCATGAC TATTTGCTTT AGGTCAACAA ATCGGAACAC TTTCAACAAA TAAAACAATT
            TTTTCATGAC TATTTGCTTT AGGTCAACAA ATCGGAACAC TTTCAACAAA TAAAACAATT
            TTTTCATGAC TATTTGCTTT AGGTCAACAA ATCGGAACAC TTTCAACAAA TAAAACAATT
            TTTTCATGAC TATTTGCTTT AGGTCAACAA ATCGGAACAC TTTCAACAAA TAAAACAATT
            TTTTCATGAC TATTTGCTTT AGGTCAACAA ATCGGAACAC TTTCAACAAA TAAAACAATT
            TTTTCATGAC TATTTGCTTT AGGTCAACAA ATCGGAACAC TTTCAACAAA TAAAACAATT
            TTTTCATGAC TATTTGCTTT AGGTCAACAA ATCGGAACAC TTTCAACAAA TAAAACAATT
            TTTTCATGAC TATTTGCTTT AGGTCAACAA ATCGGAACAC TTTCAACAAA TAAAACAATT
            TTTTCATGAC TATTTGCTTT AGGTCAACAA ATCGGAACAC TTTCAACAAA TAAAACAATT
            ttttcatgac tatttgcttt aggtcaacaa atcggaacac tttcaacaaa taaaacaatt
            ttttcatgac tatttgcttt aggtcaacaa atcggaacac tttcaacaaa taaaacaatt
            ttttcatgac tatttgcttt aggtcaacaa atcggaacac tttcaacaaa taaaacaatt
            ttttcatgac tatttgcttt aggtcaacaa atcggaacac tttcaacaaa taaaacaatt
            ttttcatgac tatttgcttt aggtcaacaa atcggaacac tttcaacaaa taaaacaatt
            TTTTCATGAC TATTTGCTTT AGGTCAACAA ATCGGAACAC TTTCAACAAA TAAAACAATT
            TTTTCATGAC TATTTGCTTT AGGTCAACAA ATCGGAACAC TTTCAACAAA TAAAACAATT
            TTTTCATGAC TATTTGCTTT AGGTCAACAA ATCGGAACAC TTTCAACAAA TAAAACAATT
            ttttcatgac tatttgcttt aggtcaacaa ataggaacac tttcaacaaa taaaacaatt

            CAAGCAATTT CAACTTTATT TAACACTTTA CCATTTGTTT TAACAATACT AGCTATGGTT
            caagcaattt caactttatt taacacttta ccatttgttt taacaatact agctatggtt
            CAAGCAATTT CAACTTTATT TAACACTTTA CCATTTGTTT TAACAATACT AGCTATGGTT
            CAAGCAATTT CAACTTTATT TAACACTTTA CCATTTGTTT TAACAATACT AGCTATGGTT
            CAAGCAATTT CAACTTTATT TAACACTTTA CCATTTGTTT TAACAATACT AGCTATGGTT
            CAAGCAATTT CAACTTTATT TAACACTTTA CCATTTGTTT TAACAATACT AGCTATGGTT
            CAAGCAATTT CAACTTTATT TAACACTTTA CCATTTGTTT TAACAATACT AGCTATGGTT
            CAAGCAATTT CAACTTTATT TAACACTTTA CCATTTGTTT TAACAATACT AGCTATGGTT
            CAAGCAATTT CAACTTTATT TAACACTTTA CCATTTGTTT TAACAATACT AGCTATGGTT
            CAAGCAATTT CAACTTTATT TAACACTTTA CCATTTGTTT TAACAATACT AGCTATGGTT
            CAAGCAATTT CAACTTTATT TAACACTTTA CCATTTGTTT TAACAATACT AGCTATGGTT
            CAAGCAATTT CAACTTTATT TAACACTTTA CCATTTGTTT TAACAATACT AGCTATGGTT
            caagcaattt caactttatt taacacttta ccatttgttt taacaatact agctatggtt
            caagcaattt caactttatt taacacttta ccatttgttt taacaatact agctatggtt
            caagcaattt caactttatt taacacttta ccatttgttt taacaatact agctatggtt
            caagcaattt caactttatt taacacttta ccatttgttt taacaatact agctatggtt
            caagcaattt caactttatt taacacttta ccatttgttt taacaatact agctatggtt
            CAAGCAATTT CAACTTTATT TAACACTTTA CCATTTGTTT TAACAATACT AGCTATGGTT
            CAAGCAATTT CAACTTTATT TAACACTTTA CCATTTGTTT TAACAATACT AGCTATGGTT
            CAAGCAATTT CAACTTTATT TAACACTTTA CCATTTGTTT TAACAATACT AGCTATGGTT
            caagcaattt caactttatt taacacttta ccatttgttt taacaatact agctatggtt

            GCATTTAGTA AGACCTCAAG AGCACCAGCT GCAGTTGGTG TACCTTTTGA TAAAGCAAAA
            gcatttagta agacctcaag agcaccagct gcagttggtg taccttttga taaagcaaaa
            GCATTTAGTA AGACCTCAAG AGCACCAGCT GCAGTTGGTG TACCTTTTGA TAAAGCAAAA
            GCATTTAGTA AGACCTCAAG AGCACCAGCT GCAGTTGGTG TACCTTTTGA TAAAGCAAAA
            GCATTTAGTA AGACCTCAAG AGCACCAGCT GCAGTTGGTG TACCTTTTGA TAAAGCAAAA
            GCATTTAGTA AGACCTCAAG AGCACCAGCT GCAGTTGGTG TACCTTTTGA TAAAGCAAAA
            GCATTTAGTA AGACCTCAAG AGCACCAGCT GCAGTTGGTG TACCTTTTGA TAAAGCAAAA
            GCATTTAGTA AGACCTCAAG AGCACCAGCT GCAGTTGGTG TACCTTTTGA TAAAGCAAAA
            GCATTTAGTA AGACCTCAAG AGCACCAGCT GCAGTTGGTG TACCTTTTGA TAAAGCAAAA
            GCATTTAGTA AGACCTCAAG AGCACCAGCT GCAGTTGGTG TACCTTTTGA TAAAGCAAAA
            GCATTTAGTA AGACCTCAAG AGCACCAGCT GCAGTTGGTG TACCTTTTGA TAAAGCAAAA
            GCATTTAGTA AGACCTCAAG AGCACCAGCT GCAGTTGGTG TACCTTTTGA TAAAGCAAAA
            gcatttagta agacctcaag agcaccagct gcagttggtg taccttttga taaagcaaaa
            gcatttagta agacctcaag agcaccagct gcagttggtg taccttttga taaagcaaaa
            gcatttagta agacctcaag agcaccagct gcagttggtg taccttttga taaagcaaaa
            gcatttagta agacctcaag agcaccagct gcagttggtg taccttttga taaagcaaaa
            gcatttagta agacctcaag agcaccagct gcagttggtg taccttttga taaagcaaaa
            GCATTTAGTA AGACCTCAAG AGCACCAGCT GCAGTTGGTG TACCTTTTGA TAAAGCAAAA
            GCATTTAGTA AGACCTCAAG AGCACCAGCT GCAGTTGGTG TACCTTTTGA TAAAGCAAAA
            GCATTTAGTA AGACCTCAAG AGCACCAGCT GCAGTTGGTG TACCTTTTGA TAAAGCAAAA
            gcatttagta agacatcaag agcaccagct gcagttggtg taccttttga taaagcaaaa

            AGATAGATGA GTAAAGTTCT TGTTTTAAAA ACAACTGCTC AAGCAGATGA AGTATCTAAT
            agatagatga gtaaagttct tgttttaaaa acaactgctc aagcagatga agtatctaat
            AGATAGATGA GTAAAGTTCT TGTTTTAAAA ACAACTGCTC AAGCAGATGA AGTATCTAAT
            AGATAGATGA GTAAAGTTCT TGTTTTAAAA ACAACTGCTC AAGCAGATGA AGTATCTAAT
            AGATAGATGA GTAAAGTTCT TGTTTTAAAA ACAACTGCTC AAGCAGATGA AGTATCTAAT
            AGATAGATGA GTAAAGTTCT TGTTTTAAAA ACAACTGCTC AAGCAGATGA AGTATCTAAT
            AGATAGATGA GTAAAGTTCT TGTTTTAAAA ACAACTGCTC AAGCAGATGA AGTATCTAAT
            AGATAGATGA GTAAAGTTCT TGTTTTAAAA ACAACTGCTC AAGCAGATGA AGTATCTAAT
            AGATAGATGA GTAAAGTTCT TGTTTTAAAA ACAACTGCTC AAGCAGATGA AGTATCTAAT
            AGATAGATGA GTAAAGTTCT TGTTTTAAAA ACAACTGCTC AAGCAGATGA AGTATCTAAT
            AGATAGATGA GTAAAGTTCT TGTTTTAAAA ACAACTGCTC AAGCAGATGA AGTATCTAAT
            AGATAGATGA GTAAAGTTCT TGTTTTAAAA ACAACTGCTC AAGCAGATGA AGTATCTAAT
            agatagatga gtaaagttct tgttttaaaa acaactgctc aagcagatga agtatctaat
            agatagatga gtaaagttct tgttttaaaa acaactgctc aagcagatga agtatctaat
            agatagatga gtaaagttct tgttttaaaa acaactgctc aagcagatga agtatctaat
            agatagatga gtaaagttct tgttttaaaa acaactgctc aagcagatga agtatctaat
            agatagatga gtaaagttct tgttttaaaa acaactgctc aagcagatga agtatctaat
            AGATAGATGA GTAAAGTTCT TGTTTTAAAA ACAACTGCTC AAGCAGATGA AGTATCTAAT
            AGATAGATGA GTAAAGTTCT TGTTTTAAAA ACAACTGCTC AAGCAGATGA AGTATCTAAT
            AGATAGATGA GTAAAGTTCT TGTTTTAAAA ACAACTGCTC AAGCAGATGA AGTATCTAAT
            agatagatga gtaaagttct tgttttaaaa acaactgctc aagcagatga agtatctaat

            TCTGTTGCTT TAACTAATAG ATTTTTAGAA GAATATAAAA AATTTAACCC AGATGATGAA
            tctgttgctt taactaatag atttttagaa gaatataaaa aatttaaccc agatgatgaa
            TCTGTTGCTT TAACTAATAG ATTTTTAGAA GAATATAAAA AATTTAACCC AGATGATGAA
            TCTGTTGCTT TAACTAATAG ATTTTTAGAA GAATATAAAA AATTTAACCC AGATGATGAA
            TCTGTTGCTT TAACTAATAG ATTTTTAGAA GAATATAAAA AATTTAACCC AGATGATGAA
            TCTGTTGCTT TAACTAATAG ATTTTTAGAA GAATATAAAA AATTTAACCC AGATGATGAA
            TCTGTTGCTT TAACTAATAG ATTTTTAGAA GAATATAAAA AATTTAACCC AGATGATGAA
            TCTGTTGCTT TAACTAATAG ATTTTTAGAA GAATATAAAA AATTTAACCC AGATGATGAA
            TCTGTTGCTT TAACTAATAG ATTTTTAGAA GAATATAAAA AATTTAACCC AGATGATGAA
            TCTGTTGCTT TAACTAATAG ATTTTTAGAA GAATATAAAA AATTTAACCC AGATGATGAA
            TCTGTTGCTT TAACTAATAG ATTTTTAGAA GAATATAAAA AATTTAACCC AGATGATGAA
            TCTGTTGCTT TAACTAATAG ATTTTTAGAA GAATATAAAA AATTTAACCC AGATGATGAA
            tctgttgctt taactaatag atttttagaa gaatataaaa aatttaaccc agatgatgaa
            tctgttgctt taactaatag atttttagaa gaatataaaa aatttaaccc agatgatgaa
            tctgttgctt taactaatag atttttagaa gaatataaaa aatttaaccc agatgatgaa
            tctgttgctt taactaatag atttttagaa gaatataaaa aatttaaccc agatgatgaa
            tctgttgctt taactaatag atttttagaa gaatataaaa aatttaaccc agatgatgaa
            TCTGTTGCTT TAACTAATAG ATTTTTAGAA GAATATAAAA AATTTAACCC AGATGATGAA
            TCTGTTGCTT TAACTAATAG ATTTTTAGAA GAATATAAAA AATTTAACCC AGATGATGAA
            TCTGTTGCTT TAACTAATAG ATTTTTAGAA GAATATAAAA AATTTAACCC AGATGATGAA
            tctgttgctt taactaatag atttttagaa gaatataaaa aatttaaccc agatgatgaa

            ATTATTATTG TTGATTTAAA TAAAGATGAA GTTGGAACTA GTATTTTAAC TTCAGAAACA
            attattattg ttgatttaaa taaagatgaa gttggaacta gtattttaac ttcagaaaca
            ATTATTATTG TTGATTTAAA TAAAGATGAA GTTGGAACTA GTATTTTAAC TTCAGAAACA
            ATTATTATTG TTGATTTAAA TAAAGATGAA GTTGGAACTA GTATTTTAAC TTCAGAAACA
            ATTATTATTG TTGATTTAAA TAAAGATGAA GTTGGAACTA GTATTTTAAC TTCAGAAACA
            ATTATTATTG TTGATTTAAA TAAAGATGAA GTTGGAACTA GTATTTTAAC TTCAGAAACA
            ATTATTATTG TTGATTTAAA TAAAGATGAA GTTGGAACTA GTATTTTAAC TTCAGAAACA
            ATTATTATTG TTGATTTAAA TAAAGATGAA GTTGGAACTA GTATTTTAAC TTCAGAAACA
            ATTATTATTG TTGATTTAAA TAAAGATGAA GTTGGAACTA GTATTTTAAC TTCAGAAACA
            ATTATTATTG TTGATTTAAA TAAAGATGAA GTTGGAACTA GTATTTTAAC TTCAGAAACA
            ATTATTATTG TTGATTTAAA TAAAGATGAA GTTGGAACTA GTATTTTAAC TTCAGAAACA
            ATTATTATTG TTGATTTAAA TAAAGATGAA GTTGGAACTA GTATTTTAAC TTCAGAAACA
            attattattg ttgatttaaa taaagatgaa gttggaacta gtattttaac ttcagaaaca
            attattattg ttgatttaaa taaagatgaa gttggaacta gtattttaac ttcagaaaca
            attattattg ttgatttaaa taaagatgaa gttggaacta gtattttaac ttcagaaaca
            attattattg ttgatttaaa taaagatgaa gttggaacta gtattttaac ttcagaaaca
            attattattg ttgatttaaa taaagatgaa gttggaacta gtattttaac ttcagaaaca
            ATTATTATTG TTGATTTAAA TAAAGATGAA GTTGGAACTA GTATTTTAAC TTCAGAAACA
            ATTATTATTG TTGATTTAAA TAAAGATGAA GTTGGAACTA GTATTTTAAC TTCAGAAACA
            ATTATTATTG TTGATTTAAA TAAAGATGAA GTTGGAACTA GTATTTTAAC TTCAGAAACA
            attattattg ttgatttaaa taaagatgaa gttggaacta gtattttaac ttcagaaaca

            TCTTCAACTT TTTATCAACA AGAAGTTACT AAAAAATATA TTAATTTATT AAAAAGTGTA
            tcttcaactt tttatcaaca agaagttact aaaaaatata ttaatttatt aaaaagtgta
            TCTTCAACTT TTTATCAACA AGAAGTTACT AAAAAATATA TTAATTTATT AAAAAGTGTA
            TCTTCAACTT TTTATCAACA AGAAGTTACT AAAAAATATA TTAATTTATT AAAAAGTGTA
            TCTTCAACTT TTTATCAACA AGAAGTTACT AAAAAATATA TTAATTTATT AAAAAGTGTA
            TCTTCAACTT TTTATCAACA AGAAGTTACT AAAAAATATA TTAATTTATT AAAAAGTGTA
            TCTTCAACTT TTTATCAACA AGAAGTTACT AAAAAATATA TTAATTTATT AAAAAGTGTA
            TCTTCAACTT TTTATCAACA AGAAGTTACT AAAAAATATA TTAATTTATT AAAAAGTGTA
            TCTTCAACTT TTTATCAACA AGAAGTTACT AAAAAATATA TTAATTTATT AAAAAGTGTA
            TCTTCAACTT TTTATCAACA AGAAGTTACT AAAAAATATA TTAATTTATT AAAAAGTGTA
            TCTTCAACTT TTTATCAACA AGAAGTTACT AAAAAATATA TTAATTTATT AAAAAGTGTA
            TCTTCAACTT TTTATCAACA AGAAGTTACT AAAAAATATA TTAATTTATT AAAAAGTGTA
            tcttcaactt tttatcaaca agaagttact aaaaaatata ttaatttatt aaaaagtgta
            tcttcaactt tttatcaaca agaagttact aaaaaatata ttaatttatt aaaaagtgta
            tcttcaactt tttatcaaca agaagttact aaaaaatata ttaatttatt aaaaagtgta
            tcttcaactt tttatcaaca agaagttact aaaaaatata ttaatttatt aaaaagtgta
            tcttcaactt tttatcaaca agaagttact aaaaaatata ttaatttatt aaaaagtgta
            TCTTCAACTT TTTATCAACA AGAAGTTACT AAAAAATATA TTAATTTATT AAAAAGTGTA
            TCTTCAACTT TTTATCAACA AGAAGTTACT AAAAAATATA TTAATTTATT AAAAAGTGTA
            TCTTCAACTT TTTATCAACA AGAAGTTACT AAAAAATATA TTAATTTATT AAAAAGTGTA
            ttttcaactt tttatcaaca agaagttact aaaaaatata ttaatttatt aaaaagtgta

            GATAAATTAG TAATTGCTTG TCCAATGTAT AATTTTTCAA CCCCAGTAAC ATTAAAATCA
            gataaattag taattgcttg tccaatgtat aatttttcaa ccccagtaac attaaaatca
            GATAAATTAG TAATTGCTTG TCCAATGTAT AATTTTTCAA CCCCAGTAAC ATTAAAATCA
            GATAAATTAG TAATTGCTTG TCCAATGTAT AATTTTTCAA CCCCAGTAAC ATTAAAATCA
            GATAAATTAG TAATTGCTTG TCCAATGTAT AATTTTTCAA CCCCAGTAAC ATTAAAATCA
            GATAAATTAG TAATTGCTTG TCCAATGTAT AATTTTTCAA CCCCAGTAAC ATTAAAATCA
            GATAAATTAG TAATTGCTTG TCCAATGTAT AATTTTTCAA CCCCAGTAAC ATTAAAATCA
            GATAAATTAG TAATTGCTTG TCCAATGTAT AATTTTTCAA CCCCAGTAAC ATTAAAATCA
            GATAAATTAG TAATTGCTTG TCCAATGTAT AATTTTTCAA CCCCAGTAAC ATTAAAATCA
            GATAAATTAG TAATTGCTTG TCCAATGTAT AATTTTTCAA CCCCAGTAAC ATTAAAATCA
            GATAAATTAG TAATTGCTTG TCCAATGTAT AATTTTTCAA CCCCAGTAAC ATTAAAATCA
            GATAAATTAG TAATTGCTTG TCCAATGTAT AATTTTTCAA CCCCAGTAAC ATTAAAATCA
            gataaattag taattgcttg tccaatgtat aatttttcaa ccccagtaac attaaaatca
            gataaattag taattgcttg tccaatgtat aatttttcaa ccccagtaac attaaaatca
            gataaattag taattgcttg tccaatgtat aatttttcaa ccccagtaac attaaaatca
            gataaattag taattgcttg tccaatgtat aatttttcaa ccccagtaac attaaaatca
            gataaattag taattgcttg tccaatgtat aatttttcaa ccccagtaac attaaaatca
            GATAAATTAG TAATTGCTTG TCCAATGTAT AATTTTTCAA CCCCAGTAAC ATTAAAATCA
            GATAAATTAG TAATTGCTTG TCCAATGTAT AATTTTTCAA CCCCAGTAAC ATTAAAATCA
            GATAAATTAG TAATTGCTTG TCCAATGTAT AATTTTTCAA CCCCAGTAAC ATTAAAATCA
            gataaattag ttattgcttg tccaatgtat aatttttcaa ctccagtaac attaaaatca

            TTTATTGATC ACGTTTCAGT TGCTAATGAA ACATTTTCAT ACAAATACTC TAAAAAAGGA
            tttattgatc acgtttcagt tgctaatgaa acattttcat acaaatactc taaaaaagga
            TTTATTGATC ACGTTTCAGT TGCTAATGAA ACATTTTCAT ACAAATACTC TAAAAAAGGA
            TTTATTGATC ACGTTTCAGT TGCTAATGAA ACATTTTCAT ACAAATACTC TAAAAAAGGA
            TTTATTGATC ACGTTTCAGT TGCTAATGAA ACATTTTCAT ACAAATACTC TAAAAAAGGA
            TTTATTGATC ACGTTTCAGT TGCTAATGAA ACATTTTCAT ACAAATACTC TAAAAAAGGA
            TTTATTGATC ACGTTTCAGT TGCTAATGAA ACATTTTCAT ACAAATACTC TAAAAAAGGA
            TTTATTGATC ACGTTTCAGT TGCTAATGAA ACATTTTCAT ACAAATACTC TAAAAAAGGA
            TTTATTGATC ACGTTTCAGT TGCTAATGAA ACATTTTCAT ACAAATACTC TAAAAAAGGA
            TTTATTGATC ACGTTTCAGT TGCTAATGAA ACATTTTCAT ACAAATACTC TAAAAAAGGA
            TTTATTGATC ACGTTTCAGT TGCTAATGAA ACATTTTCAT ACAAATACTC TAAAAAAGGA
            TTTATTGATC ACGTTTCAGT TGCTAATGAA ACATTTTCAT ACAAATACTC TAAAAAAGGA
            tttattgatc acgtttcagt tgctaatgaa acattttcat acaaatactc taaaaaagga
            tttattgatc acgtttcagt tgctaatgaa acattttcat acaaatactc taaaaaagga
            tttattgatc acgtttcagt tgctaatgaa acattttcat acaaatactc taaaaaagga
            tttattgatc acgtttcagt tgctaatgaa acattttcat acaaatactc taaaaaagga
            tttattgatc acgtttcagt tgctaatgaa acattttcat acaaatactc taaaaaagga
            TTTATTGATC ACGTTTCAGT TGCTAATGAA ACATTTTCAT ACAAATACTC TAAAAAAGGA
            TTTATTGATC ACGTTTCAGT TGCTAATGAA ACATTTTCAT ACAAATACTC TAAAAAAGGA
            TTTATTGATC ACGTTTCAGT TGCTAATGAA ACATTTTCAT ACAAATACTC TAAAAAAGGA
            tttattgatc acgtttcagt tgctaatgaa acattttcat acaaatactc taaaaaagga

            GATGCAATTG GTTTAATTAC TAATTTAAAA GCTCAAATTT TAGGAGTTCA AGGAGCACCA
            gatgtaattg gtttaattac taatttaaaa gctcaaattt taggagttca aggagcacca
            GATGCAATTG GTTTAATTAC TAATTTAAAA GCTCAAATTT TAGGAGTTCA AGGAGCACCA
            GATGCAATTG GTTTAATTAC TAATTTAAAA GCTCAAATTT TAGGAGTTCA AGGAGCACCA
            GATGCAATTG GTTTAATTAC TAATTTAAAA GCTCAAATTT TAGGAGTTCA AGGAGCACCA
            GATGCAATTG GTTTAATTAC TAATTTAAAA GCTCAAATTT TAGGAGTTCA AGGAGCACCA
            GATGCAATTG GTTTAATTAC TAATTTAAAA GCTCAAATTT TAGGAGTTCA AGGAGCACCA
            GATGCAATTG GTTTAATTAC TAATTTAAAA GCTCAAATTT TAGGAGTTCA AGGAGCACCA
            GATGCAATTG GTTTAATTAC TAATTTAAAA GCTCAAATTT TAGGAGTTCA AGGAGCACCA
            GATGCAATTG GTTTAATTAC TAATTTAAAA GCTCAAATTT TAGGAGTTCA AGGAGCACCA
            GATGCAATTG GTTTAATTAC TAATTTAAAA GCTCAAATTT TAGGAGTTCA AGGAGCACCA
            GATGCAATTG GTTTAATTAC TAATTTAAAA GCTCAAATTT TAGGAGTTCA AGGAGCACCA
            gatgcaattg gtttaattac taatttaaaa gctcaaattt taggagttca aggagcacca
            gatgcaattg gtttaattac taatttaaaa gctcaaattt taggagttca aggagcacca
            gatgcaattg gtttaattac taatttaaaa gctcaaattt taggagttca aggagcacca
            gatgcaattg gtttaattac taatttaaaa gctcaaattt taggagttca aggagcacca
            gatgcaattg gtttaattac taatttaaaa gctcaaattt taggagttca aggagcacca
            GATGCAATTG GTTTAATTAC TAATTTAAAA GCTCAAATTT TAGGAGTTCA AGGAGCACCA
            GATGCAATTG GTTTAATTAC TAATTTAAAA GCTCAAATTT TAGGAGTTCA AGGAGCACCA
            GATGCAATTG GTTTAATTAC TAATTTAAAA GCTCAAATTT TAGGAGTTCA AGGAGCACCA
            gatgcaattg gtttaattac taatttaaaa gctcaaattt taggagttca aggagcacca

            TTAGGATGAT ATCCTTGAGG ACAACACACT CAATATGTTG AAGGAGCTAT GAGATTTTTA
            ttaggatgat atccttgagg acaacacact caatatgttg aaggagctat gagattttta
            TTAGGATGAT ATCCTTGAGG ACAACACACT CAATATGTTG AAGGAGCTAT GAGATTTTTA
            TTAGGATGAT ATCCTTGAGG ACAACACACT CAATATGTTG AAGGAGCTAT GAGATTTTTA
            TTAGGATGAT ATCCTTGAGG ACAACACACT CAATATGTTG AAGGAGCTAT GAGATTTTTA
            TTAGGATGAT ATCCTTGAGG ACAACACACT CAATATGTTG AAGGAGCTAT GAGATTTTTA
            TTAGGATGAT ATCCTTGAGG ACAACACACT CAATATGTTG AAGGAGCTAT GAGATTTTTA
            TTAGGATGAT ATCCTTGAGG ACAACACACT CAATATGTTG AAGGAGCTAT GAGATTTTTA
            TTAGGATGAT ATCCTTGAGG ACAACACACT CAATATGTTG AAGGAGCTAT GAGATTTTTA
            TTAGGATGAT ATCCTTGAGG ACAACACACT CAATATGTTG AAGGAGCTAT GAGATTTTTA
            TTAGGATGAT ATCCTTGAGG ACAACACACT CAATATGTTG AAGGAGCTAT GAGATTTTTA
            TTAGGATGAT ATCCTTGAGG ACAACACACT CAATATGTTG AAGGAGCTAT GAGATTTTTA
            ttaggatgat atccttgagg acaacacact caatatgttg aaggagctat gagattttta
            ttaggatgat atccttgagg acaacacact caatatgttg aaggagctat gagattttta
            ttaggatgat atccttgagg acaacacact caatatgttg aaggagctat gagattttta
            ttaggatgat atccttgagg acaacacact caatatgttg aaggagctat gagattttta
            ttaggatgat atccttgagg acaacacact caatatgttg aaggagctat gagattttta
            TTAGGATGAT ATCCTTGAGG ACAACACACT CAATATGTTG AAGGAGCTAT GAGATTTTTA
            TTAGGATGAT ATCCTTGAGG ACAACACACT CAATATGTTG AAGGAGCTAT GAGATTTTTA
            TTAGGATGAT ATCCTTGAGG ACAACACACT CAATATGTTG AAGGAGCTAT GAGATTTTTA
            ttaggatgat atccttgagg tcaacacact caatatgttg aaggtgctat gagattttta

            GGAATCGATT TTAACAAAAC TGTTTTACTA GCAGGAGTAA AAGTAGCTCC ACTATTACAA
            ggaatcgatt ttaacaaaac tgttttacta gcaggagtaa aagtagctcc actattacaa
            GGAATCGATT TTAACAAAAC TGTTTTACTA GCAGGAGTAA AAGTAGCTCC ACTATTACAA
            GGAATCGATT TTAACAAAAC TGTTTTACTA GCAGGAGTAA AAGTAGCTCC ACTATTACAA
            GGAATCGATT TTAACAAAAC TGTTTTACTA GCAGGAGTAA AAGTAGCTCC ACTATTACAA
            GGAATCGATT TTAACAAAAC TGTTTTACTA GCAGGAGTAA AAGTAGCTCC ACTATTACAA
            GGAATCGATT TTAACAAAAC TGTTTTACTA GCAGGAGTAA AAGTAGCTCC ACTATTACAA
            GGAATCGATT TTAACAAAAC TGTTTTACTA GCAGGAGTAA AAGTAGCTCC ACTATTACAA
            GGAATCGATT TTAACAAAAC TGTTTTACTA GCAGGAGTAA AAGTAGCTCC ACTATTACAA
            GGAATCGATT TTAACAAAAC TGTTTTACTA GCAGGAGTAA AAGTAGCTCC ACTATTACAA
            GGAATCGATT TTAACAAAAC TGTTTTACTA GCAGGAGTAA AAGTAGCTCC ACTATTACAA
            GGAATCGATT TTAACAAAAC TGTTTTACTA GCAGGAGTAA AAGTAGCTCC ACTATTACAA
            ggaatcgatt ttaacaaaac tgttttacta gcaggagtaa aagtagctcc actattacaa
            ggaatcgatt ttaacaaaac tgttttacta gcaggagtaa aagtagctcc actattacaa
            ggaatcgatt ttaacaaaac tgttttacta gcaggagtaa aagtagctcc actattacaa
            ggaatcgatt ttaacaaaac tgttttacta gcaggagtaa aagtagctcc actattacaa
            ggaatcgatt ttaacaaaac tgttttacta gcaggagtaa aagtagctcc actattacaa
            GGAATCGATT TTAACAAAAC TGTTTTACTA GCAGGAGTAA AAGTAGCTCC ACTATTACAA
            GGAATCGATT TTAACAAAAC TGTTTTACTA GCAGGAGTAA AAGTAGCTCC ACTATTACAA
            GGAATCGATT TTAACAAAAC TGTTTTACTA GCAGGAGTAA AAGTAGCTCC ACTATTACAA
            ggaattgaat ttaacaaaac tgttttacta gcaggagtaa aagtagctcc attattacaa

            TTAACTCCAG AACAAAGAGT AGAAACAATT ATTGATGAAG TTATAGAAGC TGCTAGAACT
            ttaactccag aacaaagagt agaaacaatt attgatgaag ttatagaagc tgctagaact
            TTAACTCCAG AACAAAGAGT AGAAACAATT ATTGATGAAG TTATAGAAGC TGCTAGAACT
            TTAACTCCAG AACAAAGAGT AGAAACAATT ATTGATGAAG TTATAGAAGC TGCTAGAACT
            TTAACTCCAG AACAAAGAGT AGAAACAATT ATTGATGAAG TTATAGAAGC TGCTAGAACT
            TTAACTCCAG AACAAAGAGT AGAAACAATT ATTGATGAAG TTATAGAAGC TGCTAGAACT
            TTAACTCCAG AACAAAGAGT AGAAACAATT ATTGATGAAG TTATAGAAGC TGCTAGAACT
            TTAACTCCAG AACAAAGAGT AGAAACAATT ATTGATGAAG TTATAGAAGC TGCTAGAACT
            TTAACTCCAG AACAAAGAGT AGAAACAATT ATTGATGAAG TTATAGAAGC TGCTAGAACT
            TTAACTCCAG AACAAAGAGT AGAAACAATT ATTGATGAAG TTATAGAAGC TGCTAGAACT
            TTAACTCCAG AACAAAGAGT AGAAACAATT ATTGATGAAG TTATAGAAGC TGCTAGAACT
            TTAACTCCAG AACAAAGAGT AGAAACAATT ATTGATGAAG TTATAGAAGC TGCTAGAACT
            ttaactccag aacaaagagt agaaacaatt attgatgaag ttatagaagc tgctagaact
            ttaactccag aacaaagagt agaaacaatt attgatgaag ttatagaagc tgctagaact
            ttaactccag aacaaagagt agaaacaatt attgatgaag ttatagaagc tgctagaact
            ttaactccag aacaaagagt agaaacaatt attgatgaag ttatagaagc tgctagaact
            ttaactccag aacaaagagt agaaacaatt attgatgaag ttatagaagc tgctagaact
            TTAACTCCAG AACAAAGAGT AGAAACAATT ATTGATGAAG TTATAGAAGC TGCTAGAACT
            TTAACTCCAG AACAAAGAGT AGAAACAATT ATTGATGAAG TTATAGAAGC TGCTAGAACT
            TTAACTCCAG AACAAAGAGT AGAAACAATT ATTGATGAAG TTATAGAAGC TGCTAGAACT
            ctaactccag aacaaagagt agaaacaatt attgatgaag ttatagaagc tgctagaact

            TTTTAAATGA ATACAAATAA AGAATCTTTA TATAGAACAT ATAGACCAAA AGATTTTAAT
            ttttaaatga atacaaataa agaatcttta tatagaacat atagaccaaa agattttaat
            TTTTAAATGA ATACAAATAA AGAATCTTTA TATAGAACAT ATAGACCAAA AGATTTTAAT
            TTTTAAATGA ATACAAATAA AGAATCTTTA TATAGAACAT ATAGACCAAA AGATTTTAAT
            TTTTAAATGA ATACAAATAA AGAATCTTTA TATAGAACAT ATAGACCAAA AGATTTTAAT
            TTTTAAATGA ATACAAATAA AGAATCTTTA TATAGAACAT ATAGACCAAA AGATTTTAAT
            TTTTAAATGA ATACAAATAA AGAATCTTTA TATAGAACAT ATAGACCAAA AGATTTTAAT
            TTTTAAATGA ATACAAATAA AGAATCTTTA TATAGAACAT ATAGACCAAA AGATTTTAAT
            TTTTAAATGA ATACAAATAA AGAATCTTTA TATAGAACAT ATAGACCAAA AGATTTTAAT
            TTTTAAATGA ATACAAATAA AGAATCTTTA TATAGAACAT ATAGACCAAA AGATTTTAAT
            TTTTAAATGA ATACAAATAA AGAATCTTTA TATAGAACAT ATAGACCAAA AGATTTTAAT
            TTTTAAATGA ATACAAATAA AGAATCTTTA TATAGAACAT ATAGACCAAA AGATTTTAAT
            ttttaaatga atacaaataa agaatcttta tatagaacat atagaccaaa agattttaat
            ttttaaatga atacaaataa agaatcttta tatagaacat atagaccaaa agattttaat
            ttttaaatga atacaaataa agaatcttta tatagaacat atagaccaaa agattttaat
            ttttaaatga atacaaataa agaatcttta tatagaacat atagaccaaa agattttaat
            ttttaaatga atacaaataa agaatcttta tatagaacat atagaccaaa agattttaat
            TTTTAAATGA ATACAAATAA AGAATCTTTA TATAGAACAT ATAGACCAAA AGATTTTAAT
            TTTTAAATGA ATACAAATAA AGAATCTTTA TATAGAACAT ATAGACCAAA AGATTTTAAT
            TTTTAAATGA ATACAAATAA AGAATCTTTA TATAGAACAT ATAGACCAAA AGATTTTAAT
            ttttaaatga atacaaataa acaatcttta tatagaacat atagaccaaa agattttaat

            AGTGTTGCTG GTCATAATAA CATAAAAGAA ATACTAGAAA AACAAATTAA AGATAATAGA
            agtgttgctg gtcataataa cataaaagaa atactagaaa aacaaattaa agataataga
            AGTGTTGCTG GTCATAATAA CATAAAAGAA ATACTAGAAA AACAAATTAA AGATAATAGA
            AGTGTTGCTG GTCATAATAA CATAAAAGAA ATACTAGAAA AACAAATTAA AGATAATAGA
            AGTGTTGCTG GTCATAATAA CATAAAAGAA ATACTAGAAA AACAAATTAA AGATAATAGA
            AGTGTTGCTG GTCATAATAA CATAAAAGAA ATACTAGAAA AACAAATTAA AGATAATAGA
            AGTGTTGCTG GTCATAATAA CATAAAAGAA ATACTAGAAA AACAAATTAA AGATAATAGA
            AGTGTTGCTG GTCATAATAA CATAAAAGAA ATACTAGAAA AACAAATTAA AGATAATAGA
            AGTGTTGCTG GTCATAATAA CATAAAAGAA ATACTAGAAA AACAAATTAA AGATAATAGA
            AGTGTTGCTG GTCATAATAA CATAAAAGAA ATACTAGAAA AACAAATTAA AGATAATAGA
            AGTGTTGCTG GTCATAATAA CATAAAAGAA ATACTAGAAA AACAAATTAA AGATAATAGA
            AGTGTTGCTG GTCATAATAA CATAAAAGAA ATACTAGAAA AACAAATTAA AGATAATAGA
            agtgttgctg gtcataataa cataaaagaa atactagaaa aacaaattaa agataataga
            agtgttgctg gtcataataa cataaaagaa atactagaaa aacaaattaa agataataga
            agtgttgctg gtcataataa cataaaagaa atactagaaa aacaaattaa agataataga
            agtgttgctg gtcataataa cataaaagaa atactagaaa aacaaattaa agataataga
            agtgttgctg gtcataataa cataaaagaa atactagaaa aacaaattaa agataataga
            AGTGTTGCTG GTCATAATAA CATAAAAGAA ATACTAGAAA AACAAATTAA AGATAATAGA
            AGTGTTGCTG GTCATAATAA CATAAAAGAA ATACTAGAAA AACAAATTAA AGATAATAGA
            AGTGTTGCTG GTCATAATAA CATAAAAGAA ATACTAGAAA AACAAATTAA AGATAATAGA
            agtgttgctg gtcataataa cataaaagaa atactagaaa aacagattaa agataataga

            ATAAATCATG CTTTATTGTT TTCTGGTCAA AGAGGAACTG GAAAAACAAG TGTTGCTAGA
            ataaatcatg ctttattgtt ttctggtcaa agaggaactg gaaaaacaag tgttgctaga
            ATAAATCATG CTTTATTGTT TTCTGGTCAA AGAGGAACTG GAAAAACAAG TGTTGCTAGA
            ATAAATCATG CTTTATTGTT TTCTGGTCAA AGAGGAACTG GAAAAACAAG TGTTGCTAGA
            ATAAATCATG CTTTATTGTT TTCTGGTCAA AGAGGAACTG GAAAAACAAG TGTTGCTAGA
            ATAAATCATG CTTTATTGTT TTCTGGTCAA AGAGGAACTG GAAAAACAAG TGTTGCTAGA
            ATAAATCATG CTTTATTGTT TTCTGGTCAA AGAGGAACTG GAAAAACAAG TGTTGCTAGA
            ATAAATCATG CTTTATTGTT TTCTGGTCAA AGAGGAACTG GAAAAACAAG TGTTGCTAGA
            ATAAATCATG CTTTATTGTT TTCTGGTCAA AGAGGAACTG GAAAAACAAG TGTTGCTAGA
            ATAAATCATG CTTTATTGTT TTCTGGTCAA AGAGGAACTG GAAAAACAAG TGTTGCTAGA
            ATAAATCATG CTTTATTGTT TTCTGGTCAA AGAGGAACTG GAAAAACAAG TGTTGCTAGA
            ATAAATCATG CTTTATTGTT TTCTGGTCAA AGAGGAACTG GAAAAACAAG TGTTGCTAGA
            ataaatcatg ctttattgtt ttctggtcaa agaggaactg gaaaaacaag tgttgctaga
            ataaatcatg ctttattgtt ttctggtcaa agaggaactg gaaaaacaag tgttgctaga
            ataaatcatg ctttattgtt ttctggtcaa agaggaactg gaaaaacaag tgttgctaga
            ataaatcatg ctttattgtt ttctggtcaa agaggaactg gaaaaacaag tgttgctaga
            ataaatcatg ctttattgtt ttctggtcaa agaggaactg gaaaaacaag tgttgctaga
            ATAAATCATG CTTTATTGTT TTCTGGTCAA AGAGGAACTG GAAAAACAAG TGTTGCTAGA
            ATAAATCATG CTTTATTGTT TTCTGGTCAA AGAGGAACTG GAAAAACAAG TGTTGCTAGA
            ATAAATCATG CTTTATTGTT TTCTGGTCAA AGAGGAACTG GAAAAACAAG TGTTGCTAGA
            ataaaccatg ctttattatt ttctggtcaa agaggtactg gaaaaacaag tgttgctaga

            ATTTTTGCAA AAACTATTAA TTGTTTAAAT TTAACAAACT CAACAGCTTG CGAACAATGC
            atttttgcaa aaactattaa ttgtttaaat ttaacaaact caacagcttg tgaacaatgc
            ATTTTTGCAA AAACTATTAA TTGTTTAAAT TTAACAAACT CAACAGCTTG CGAACAATGC
            ATTTTTGCAA AAACTATTAA TTGTTTAAAT TTAACAAACT CAACAGCTTG CGAACAATGC
            ATTTTTGCAA AAACTATTAA TTGTTTAAAT TTAACAAACT CAACAGCTTG CGAACAATGC
            ATTTTTGCAA AAACTATTAA TTGTTTAAAT TTAACAAACT CAACAGCTTG CGAACAATGC
            ATTTTTGCAA AAACTATTAA TTGTTTAAAT TTAACAAACT CAACAGCTTG CGAACAATGC
            ATTTTTGCAA AAACTATTAA TTGTTTAAAT TTAACAAACT CAACAGCTTG CGAACAATGC
            ATTTTTGCAA AAACTATTAA TTGTTTAAAT TTAACAAACT CAACAGCTTG CGAACAATGC
            ATTTTTGCAA AAACTATTAA TTGTTTAAAT TTAACAAACT CAACAGCTTG CGAACAATGC
            ATTTTTGCAA AAACTATTAA TTGTTTAAAT TTAACAAACT CAACAGCTTG CGAACAATGC
            ATTTTTGCAA AAACTATTAA TTGTTTAAAT TTAACAAACT CAACAGCTTG CGAACAATGC
            atttttgcaa aaactattaa ttgtttaaat ttaacaaact caacagcttg cgaacaatgc
            atttttgcaa aaactattaa ttgtttaaat ttaacaaact caacagcttg cgaacaatgc
            atttttgcaa aaactattaa ttgtttaaat ttaacaaact caacagcttg cgaacaatgc
            atttttgcaa aaactattaa ttgtttaaat ttaacaaact caacagcttg cgaacaatgc
            atttttgcaa aaactattaa ttgtttaaat ttaacaaact caacagcttg cgaacaatgc
            ATTTTTGCAA AAACTATTAA TTGTTTAAAT TTAACAAACT CAACAGCTTG CGAACAATGC
            ATTTTTGCAA AAACTATTAA TTGTTTAAAT TTAACAAACT CAACAGCTTG CGAACAATGC
            ATTTTTGCAA AAACTATTAA TTGTTTAAAT TTAACAAACT CAACAGCTTG CGAACAATGC
            atttttgcaa aaactattaa ttgtttaaat ttaacaaact caacagcttg tgaacaatgc

            AATAATTGTA AATTAGCAAA TCAAAATCAG TTAATAGATA TTATTGAAAT TGATGTTGCT
            aataattgta aattagcaaa tcaaaatcag ttaatagata ttattgaaat tgatgctgct
            AATAATTGTA AATTAGCAAA TCAAAATCAG TTAATAGATA TTATTGAAAT TGATGCTGCT
            AATAATTGTA AATTAGCAAA TCAAAATCAG TTAATAGATA TTATTGAAAT TGATGTTGCT
            AATAATTGTA AATTAGCAAA TCAAAATCAG TTAATAGATA TTATTGAAAT TGATGCTGCT
            AATAATTGTA AATTAGCAAA TCAAAATCAG TTAATAGATA TTATTGAAAT TGATGCTGCT
            AATAATTGTA AATTAGCAAA TCAAAATCAG TTAATAGATA TTATTGAAAT TGATGCTGCT
            AATAATTGTA AATTAGCAAA TCAAAATCAG TTAATAGATA TTATTGAAAT TGATGCTGCT
            AATAATTGTA AATTAGCAAA TCAAAATCAG TTAATAGATA TTATTGAAAT TGATGCTGCT
            AATAATTGTA AATTAGCAAA TCAAAATCAG TTAATAGATA TTATTGAAAT TGATGCTGCT
            AATAATTGTA AATTAGCAAA TCAAAATCAG TTAATAGATA TTATTGAAAT TGATGCTGCT
            AATAATTGTA AATTAGCAAA TCAAAATCAG TTAATAGATA TTATTGAAAT TGATGCTGCT
            aataattgta aattagcaaa tcaaaatcag ttaatagata ttattgaaat tgatgttgct
            aataattgta aattagcaaa tcaaaatcag ttaatagata ttattgaaat tgatgctgct
            aataattgta aattagcaaa tcaaaatcag ttaatagata ttattgaaat tgatgttgct
            aataattgta aattagcaaa tcaaaatcag ttaatagata ttattgaaat tgatgctgct
            aataattgta aattagcaaa tcaaaatcag ttaatagata ttattgaaat tgatgctgct
            AATAATTGTA AATTAGCAAA TCAAAATCAG TTAATAGATA TTATTGAAAT TGATGCTGCT
            AATAATTGTA AATTAGCAAA TCAAAATCAG TTAATAGATA TTATTGAAAT TGATGTTGCT
            AATAATTGTA AATTAGCAAA TCAAAATCAG TTAATAGATA TTATTGAAAT TGATGTTGCT
            aataattgta aattagcaaa tcaaaatcaa ttaatcgata ttattgaaat cgatgccgct

            TCAAATAATG GTGTTGATGA AATTAGAGAA ATTAAAAATT CTGTTTCAAC TCTACCATTA
            tcaaataatg gtgttgatga aattagagaa attaaaaatt ctgtttcaac tctaccatta
            TCAAATAATG GTGTTGATGA AATTAGAGAA ATTAAAAATT CTGTTTCAAC TCTACCATTA
            TCAAATAATG GTGTTGATGA AATTAGAGAA ATTAAAAATT CTGTTTCAAC TCTACCATTA
            TCAAATAATG GTGTTGATGA AATTAGAGAA ATTAAAAATT CTGTTTCAAC TCTACCATTA
            TCAAATAATG GTGTTGATGA AATTAGAGAA ATTAAAAATT CTGTTTCAAC TCTACCATTA
            TCAAATAATG GTGTTGATGA AATTAGAGAA ATTAAAAATT CTGTTTCAAC TCTACCATTA
            TCAAATAATG GTGTTGATGA AATTAGAGAA ATTAAAAATT CTGTTTCAAC TCTACCATTA
            TCAAATAATG GTGTTGATGA AATTAGAGAA ATTAAAAATT CTGTTTCAAC TCTACCATTA
            TCAAATAATG GTGTTGATGA AATTAGAGAA ATTAAAAATT CTGTTTCAAC TCTACCATTA
            TCAAATAATG GTGTTGATGA AATTAGAGAA ATTAAAAATT CTGTTTCAAC TCTACCATTA
            TCAAATAATG GTGTTGATGA AATTAGAGAA ATTAAAAATT CTGTTTCAAC TCTACCATTA
            tcaaataatg gtgttgatga aattagagaa attaaaaatt ctgtttcaac tctaccatta
            tcaaataatg gtgttgatga aattagagaa attaaaaatt ctgtttcaac tctaccatta
            tcaaataatg gtgttgatga aattagagaa attaaaaatt ctgtttcaac tctaccatta
            tcaaataatg gtgttgatga aattagagaa attaaaaatt ctgtttcaac tctaccatta
            tcaaataatg gtgttgatga aattagagaa attaaaaatt ctgtttcaac tctaccatta
            TCAAATAATG GTGTTGATGA AATTAGAGAA ATTAAAAATT CTGTTTCAAC TCTACCATTA
            TCAAATAATG GTGTTGATGA AATTAGAGAA ATTAAAAATT CTGTTTCAAC TCTACCATTA
            TCAAATAATG GTGTTGATGA AATTAGAGAA ATTAAAAATT CTGTTTCAAC TCTACCATTA
            tcaaataatg gtgttgatga aattagagaa attaaaaatt ctgtttcaac tctaccatta

            AATAGTAAAT ATAAAGTTTA TATTATTGAT GAAGTTCACA TGTTAACAAA ACAAGCTTTT
            aatagtaaat ataaagttta tattattgat gaagttcaca tgttaacaaa acaagctttt
            AATAGTAAAT ATAAAGTTTA TATTATTGAT GAAGTTCACA TGTTAACAAA ACAAGCTTTT
            AATAGTAAAT ATAAAGTTTA TATTATTGAT GAAGTTCACA TGTTAACAAA ACAAGCTTTT
            AATAGTAAAT ATAAAGTTTA TATTATTGAT GAAGTTCACA TGTTAACAAA ACAAGCTTTT
            AATAGTAAAT ATAAAGTTTA TATTATTGAT GAAGTTCACA TGTTAACAAA ACAAGCTTTT
            AATAGTAAAT ATAAAGTTTA TATTATTGAT GAAGTTCACA TGTTAACAAA ACAAGCTTTT
            AATAGTAAAT ATAAAGTTTA TATTATTGAT GAAGTTCACA TGTTAACAAA ACAAGCTTTT
            AATAGTAAAT ATAAAGTTTA TATTATTGAT GAAGTTCACA TGTTAACAAA ACAAGCTTTT
            AATAGTAAAT ATAAAGTTTA TATTATTGAT GAAGTTCACA TGTTAACAAA ACAAGCTTTT
            AATAGTAAAT ATAAAGTTTA TATTATTGAT GAAGTTCACA TGTTAACAAA ACAAGCTTTT
            AATAGTAAAT ATAAAGTTTA TATTATTGAT GAAGTTCACA TGTTAACAAA ACAAGCTTTT
            aatagtaaat ataaagttta tattattgat gaagttcaca tgttaacaaa acaagctttt
            aatagtaaat ataaagttta tattattgat gaagttcaca tgttaacaaa acaagctttt
            aatagtaaat ataaagttta tattattgat gaagttcaca tgttaacaaa acaagctttt
            aatagtaaat ataaagttta tattattgat gaagttcaca tgttaacaaa acaagctttt
            aatagtaaat ataaagttta tattattgat gaagttcaca tgttaacaaa acaagctttt
            AATAGTAAAT ATAAAGTTTA TATTATTGAT GAAGTTCACA TGTTAACAAA ACAAGCTTTT
            AATAGTAAAT ATAAAGTTTA TATTATTGAT GAAGTTCACA TGTTAACAAA ACAAGCTTTT
            AATAGTAAAT ATAAAGTTTA TATTATTGAT GAAGTTCACA TGTTAACAAA ACAAGCTTTT
            aatagtaaat ataaagttta tattattgat gaagttcata tgttaacaaa acaagctttt

            AATGCTTTAT TAAAAACTTT AGAAGAACCT CCAGTTTATG CAATTTTTAT TTTAGCAACT
            aatgctttat taaaaacttt agaagaacct ccagtttatg caatttttat tttagcaact
            AATGCTTTAT TAAAAACTTT AGAAGAACCT CCAGTTTATG CAATTTTTAT TTTAGCAACT
            AATGCTTTAT TAAAAACTTT AGAAGAACCT CCAGTTTATG CAATTTTTAT TTTAGCAACT
            AATGCTTTAT TAAAAACTTT AGAAGAACCT CCAGTTTATG CAATTTTTAT TTTAGCAACT
            AATGCTTTAT TAAAAACTTT AGAAGAACCT CCAGTTTATG CAATTTTTAT TTTAGCAACT
            AATGCTTTAT TAAAAACTTT AGAAGAACCT CCAGTTTATG CAATTTTTAT TTTAGCAACT
            AATGCTTTAT TAAAAACTTT AGAAGAACCT CCAGTTTATG CAATTTTTAT TTTAGCAACT
            AATGCTTTAT TAAAAACTTT AGAAGAACCT CCAGTTTATG CAATTTTTAT TTTAGCAACT
            AATGCTTTAT TAAAAACTTT AGAAGAACCT CCAGTTTATG CAATTTTTAT TTTAGCAACT
            AATGCTTTAT TAAAAACTTT AGAAGAACCT CCAGTTTATG CAATTTTTAT TTTAGCAACT
            AATGCTTTAT TAAAAACTTT AGAAGAACCT CCAGTTTATG CAATTTTTAT TTTAGCAACT
            aatgctttat taaaaacttt agaagaacct ccagtttatg caatttttat tttagcaact
            aatgctttat taaaaacttt agaagaacct ccagtttatg caatttttat tttagcaact
            aatgctttat taaaaacttt agaagaacct ccagtttatg caatttttat tttagcaact
            aatgctttat taaaaacttt agaagaacct ccagtttatg caatttttat tttagcaact
            aatgctttat taaaaacttt agaagaacct ccagtttatg caatttttat tttagcaact
            AATGCTTTAT TAAAAACTTT AGAAGAACCT CCAGTTTATG CAATTTTTAT TTTAGCAACT
            AATGCTTTAT TAAAAACTTT AGAAGAACCT CCAGTTTATG CAATTTTTAT TTTAGCAACT
            AATGCTTTAT TAAAAACTTT AGAAGAACCT CCAGTTTATG CAATTTTTAT TTTAGCAACT
            aatgctttat taaaaacttt agaagaacct ccagtttatg caatttttat tttagcaact

            ACAGAATTTA ATAAAATCCC TCAAACTATT CTATCAAGAT GTCAAATTTT TAACTTTACA
            acagaattta ataaaatccc tcaaactatt ctatcaagat gtcaaatttt taactttaca
            ACAGAATTTA ATAAAATCCC TCAAACTATT CTATCAAGAT GTCAAATTTT TAACTTTACA
            ACAGAATTTA ATAAAATCCC TCAAACTATT CTATCAAGAT GTCAAATTTT TAACTTTACA
            ACAGAATTTA ATAAAATCCC TCAAACTATT CTATCAAGAT GTCAAATTTT TAACTTTACA
            ACAGAATTTA ATAAAATCCC TCAAACTATT CTATCAAGAT GTCAAATTTT TAACTTTACA
            ACAGAATTTA ATAAAATCCC TCAAACTATT CTATCAAGAT GTCAAATTTT TAACTTTACA
            ACAGAATTTA ATAAAATCCC TCAAACTATT CTATCAAGAT GTCAAATTTT TAACTTTACA
            ACAGAATTTA ATAAAATCCC TCAAACTATT CTATCAAGAT GTCAAATTTT TAACTTTACA
            ACAGAATTTA ATAAAATCCC TCAAACTATT CTATCAAGAT GTCAAATTTT TAACTTTACA
            ACAGAATTTA ATAAAATCCC TCAAACTATT CTATCAAGAT GTCAAATTTT TAACTTTACA
            ACAGAATTTA ATAAAATCCC TCAAACTATT CTATCAAGAT GTCAAATTTT TAACTTTACA
            acagaattta ataaaatccc tcaaactatt ctatcaagat gtcaaatttt taactttaca
            acagaattta ataaaatccc tcaaactatt ctatcaagat gtcaaatttt taactttaca
            acagaattta ataaaatccc tcaaactatt ctatcaagat gtcaaatttt taactttaca
            acagaattta ataaaatccc tcaaactatt ctatcaagat gtcaaatttt taactttaca
            acagaattta ataaaatccc tcaaactatt ctatcaagat gtcaaatttt taactttaca
            ACAGAATTTA ATAAAATCCC TCAAACTATT CTATCAAGAT GTCAAATTTT TAACTTTACA
            ACAGAATTTA ATAAAATCCC TCAAACTATT CTATCAAGAT GTCAAATTTT TAACTTTACA
            ACAGAATTTA ATAAAATCCC TCAAACTATT CTATCAAGAT GTCAAATTTT TAACTTTACA
            acagaattta ataaaatccc tcaaactatt ctatcaagat gtcaaatttt taactttaca

            AAAATTGATA AAAATTCTTT AAAAAACCGC TTGCAATATA TAGCAAATCA AGAAAATTAT
            aaaattgata aaaattcttt aaaaaaccgc ttgcaatata tagcaaatca agaaaattat
            AAAATTGATA AAAATTCTTT AAAAAACCGC TTGCAATATA TAGCAAATCA AGAAAATTAT
            AAAATTGATA AAAATTCTTT AAAAAACCGC TTGCAATATA TAGCAAATCA AGAAAATTAT
            AAAATTGATA AAAATTCTTT AAAAAACCGC TTGCAATATA TAGCAAATCA AGAAAATTAT
            AAAATTGATA AAAATTCTTT AAAAAACCGC TTGCAATATA TAGCAAATCA AGAAAATTAT
            AAAATTGATA AAAATTCTTT AAAAAACCGC TTGCAATATA TAGCAAATCA AGAAAATTAT
            AAAATTGATA AAAATTCTTT AAAAAACCGC TTGCAATATA TAGCAAATCA AGAAAATTAT
            AAAATTGATA AAAATTCTTT AAAAAACCGC TTGCAATATA TAGCAAATCA AGAAAATTAT
            AAAATTGATA AAAATTCTTT AAAAAACCGC TTGCAATATA TAGCAAATCA AGAAAATTAT
            AAAATTGATA AAAATTCTTT AAAAAACCGC TTGCAATATA TAGCAAATCA AGAAAATTAT
            AAAATTGATA AAAATTCTTT AAAAAACCGC TTGCAATATA TAGCAAATCA AGAAAATTAT
            aaaattgata aaaattcttt aaaaaaccgc ttgcaatata tagcaaatca agaaaattat
            aaaattgata aaaattcttt aaaaaaccgc ttgcaatata tagcaaatca agaaaattat
            aaaattgata aaaattcttt aaaaaaccgc ttgcaatata tagcaaatca agaaaattat
            aaaattgata aaaattcttt aaaaaaccgc ttgcaatata tagcaaatca agaaaattat
            aaaattgata aaaattcttt aaaaaaccgc ttgcaatata tagcaaatca agaaaattat
            AAAATTGATA AAAATTCTTT AAAAAACCGC TTGCAATATA TAGCAAATCA AGAAAATTAT
            AAAATTGATA AAAATTCTTT AAAAAACCGC TTGCAATATA TAGCAAATCA AGAAAATTAT
            AAAATTGATA AAAATTCTTT AAAAAACCGC TTGCAATATA TAGCAAATCA AGAAAATTAT
            aaaattgata aaaattcttt aaaaaaccgc ttgcaataca tagcaaatca agaaaattat

            CAAATTGAAA AAGAAGTTTT AGATGAAATA TTTTATCTTT CAGAAGGTTC TTTAAGAGAT
            caaattgaaa aagaagtttt agatgaaata ttttatcttt cagaaggttc tttaagagat
            CAAATTGAAA AAGAAGTTTT AGATGAAATA TTTTATCTTT CAGAAGGTTC TTTAAGAGAT
            CAAATTGAAA AAGAAGTTTT AGATGAAATA TTTTATCTTT CAGAAGGTTC TTTAAGAGAT
            CAAATTGAAA AAGAAGTTTT AGATGAAATA TTTTATCTTT CAGAAGGTTC TTTAAGAGAT
            CAAATTGAAA AAGAAGTTTT AGATGAAATA TTTTATCTTT CAGAAGGTTC TTTAAGAGAT
            CAAATTGAAA AAGAAGTTTT AGATGAAATA TTTTATCTTT CAGAAGGTTC TTTAAGAGAT
            CAAATTGAAA AAGAAGTTTT AGATGAAATA TTTTATCTTT CAGAAGGTTC TTTAAGAGAT
            CAAATTGAAA AAGAAGTTTT AGATGAAATA TTTTATCTTT CAGAAGGTTC TTTAAGAGAT
            CAAATTGAAA AAGAAGTTTT AGATGAAATA TTTTATCTTT CAGAAGGTTC TTTAAGAGAT
            CAAATTGAAA AAGAAGTTTT AGATGAAATA TTTTATCTTT CAGAAGGTTC TTTAAGAGAT
            CAAATTGAAA AAGAAGTTTT AGATGAAATA TTTTATCTTT CAGAAGGTTC TTTAAGAGAT
            caaattgaaa aagaagtttt agatgaaata ttttatcttt cagaaggttc tttaagagat
            caaattgaaa aagaagtttt agatgaaata ttttatcttt cagaaggttc tttaagagat
            caaattgaaa aagaagtttt agatgaaata ttttatcttt cagaaggttc tttaagagat
            caaattgaaa aagaagtttt agatgaaata ttttatcttt cagaaggttc tttaagagat
            caaattgaaa aagaagtttt agatgaaata ttttatcttt cagaaggttc tttaagagat
            CAAATTGAAA AAGAAGTTTT AGATGAAATA TTTTATCTTT CAGAAGGTTC TTTAAGAGAT
            CAAATTGAAA AAGAAGTTTT AGATGAAATA TTTTATCTTT CAGAAGGTTC TTTAAGAGAT
            CAAATTGAAA AAGAAGTTTT AGATGAAATA TTTTATCTTT CAGAAGGTTC TTTAAGAGAT
            caaattgaaa aagaagtttt agatgaaatg ttttatcttt cagaaggttc tttaagagat

            GCTATTAATA TTTTAGAGCA ATTAATGTTA GCTACAGATG ATCTAATTAC TATAAAAAGT
            gctattaata ttttagagca attaatgtta gctacagatg atctaattac tataaaaagt
            GCTATTAATA TTTTAGAGCA ATTAATGTTA GCTACAGATG ATCTAATTAC TATAAAAAGT
            GCTATTAATA TTTTAGAGCA ATTAATGTTA GCTACAGATG ATCTAATTAC TATAAAAAGT
            GCTATTAATA TTTTAGAGCA ATTAATGTTA GCTACAGATG ATCTAATTAC TATAAAAAGT
            GCTATTAATA TTTTAGAGCA ATTAATGTTA GCTACAGATG ATCTAATTAC TATAAAAAGT
            GCTATTAATA TTTTAGAGCA ATTAATGTTA GCTACAGATG ATCTAATTAC TATAAAAAGT
            GCTATTAATA TTTTAGAGCA ATTAATGTTA GCTACAGATG ATCTAATTAC TATAAAAAGT
            GCTATTAATA TTTTAGAGCA ATTAATGTTA GCTACAGATG ATCTAATTAC TATAAAAAGT
            GCTATTAATA TTTTAGAGCA ATTAATGTTA GCTACAGATG ATCTAATTAC TATAAAAAGT
            GCTATTAATA TTTTAGAGCA ATTAATGTTA GCTACAGATG ATCTAATTAC TATAAAAAGT
            GCTATTAATA TTTTAGAGCA ATTAATGTTA GCTACAGATG ATCTAATTAC TATAAAAAGT
            gctattaata ttttagagca attaatgtta gctacagatg atctaattac tataaaaagt
            gctattaata ttttagagca attaatgtta gctacagatg atctaattac tataaaaagt
            gctattaata ttttagagca attaatgtta gctacagatg atctaattac tataaaaagt
            gctattaata ttttagagca attaatgtta gctacagatg atctaattac tataaaaagt
            gctattaata ttttagagca attaatgtta gctacagatg atctaattac tataaaaagt
            GCTATTAATA TTTTAGAGCA ATTAATGTTA GCTACAGATG ATCTAATTAC TATAAAAAGT
            GCTATTAATA TTTTAGAGCA ATTAATGTTA GCTACAGATG ATCTAATTAC TATAAAAAGT
            GCTATTAATA TTTTAGAGCA ATTAATGTTA GCTACAGATG ATCTAATTAC TATAAAAAGT
            gcaattaata ttttagaaca attaatgtta gctacagatg atctaattac tataaaaact

            TTAAAATCAA TTTTTTTAAT TGCAACAAAG CAAGAACAAT TACAAGTAAT TCATCAATCA
            ttaaaatcaa tttttttaat tgcaacaaag caagaacaat tacaagtaat tcatcaatca
            TTAAAATCAA TTTTTTTAAT TGCAACAAAG CAAGAACAAT TACAAGTAAT TCATCAATCA
            TTAAAATCAA TTTTTTTAAT TGCAACAAAG CAAGAACAAT TACAAGTAAT TCATCAATCA
            TTAAAATCAA TTTTTTTAAT TGCAACAAAG CAAGAACAAT TACAAGTAAT TCATCAATCA
            TTAAAATCAA TTTTTTTAAT TGCAACAAAG CAAGAACAAT TACAAGTAAT TCATCAATCA
            TTAAAATCAA TTTTTTTAAT TGCAACAAAG CAAGAACAAT TACAAGTAAT TCATCAATCA
            TTAAAATCAA TTTTTTTAAT TGCAACAAAG CAAGAACAAT TACAAGTAAT TCATCAATCA
            TTAAAATCAA TTTTTTTAAT TGCAACAAAG CAAGAACAAT TACAAGTAAT TCATCAATCA
            TTAAAATCAA TTTTTTTAAT TGCAACAAAG CAAGAACAAT TACAAGTAAT TCATCAATCA
            TTAAAATCAA TTTTTTTAAT TGCAACAAAG CAAGAACAAT TACAAGTAAT TCATCAATCA
            TTAAAATCAA TTTTTTTAAT TGCAACAAAG CAAGAACAAT TACAAGTAAT TCATCAATCA
            ttaaaatcaa tttttttaat tgcaacaaag caagaacaat tacaagtaat tcatcaatca
            ttaaaatcaa tttttttaat tgcaacaaag caagaacaat tacaagtaat tcatcaatca
            ttaaaatcaa tttttttaat tgcaacaaag caagaacaat tacaagtaat tcatcaatca
            ttaaaatcaa tttttttaat tgcaacaaag caagaacaat tacaagtaat tcatcaatca
            ttaaaatcaa tttttttaat tgcaacaaag caagaacaat tacaagtaat tcatcaatca
            TTAAAATCAA TTTTTTTAAT TGCAACAAAG CAAGAACAAT TACAAGTAAT TCATCAATCA
            TTAAAATCAA TTTTTTTAAT TGCAACAAAG CAAGAACAAT TACAAGTAAT TCATCAATCA
            TTAAAATCAA TTTTTTTAAT TGCAACAAAG CAAGAACAAT TACAAGTAAT TCATCAATCA
            ttaaaatcaa tttttttaat tgcaacaaaa caagaacaat tacaagtagt tcatcaatca

            TTAAATAATA ACACTAGTTT TATAATTTCT TATTTTCAAA AAGCAAATGA TCAGGGAATG
            ttaaataata acactagttt tataatttct tattttcaaa aagcaaatga tcagggaatg
            TTAAATAATA ACACTAGTTT TATAATTTCT TATTTTCAAA AAGCAAATGA TCAGGGAATG
            TTAAATAATA ACACTAGTTT TATAATTTCT TATTTTCAAA AAGCAAATGA TCAGGGAATG
            TTAAATAATA ACACTAGTTT TATAATTTCT TATTTTCAAA AAGCAAATGA TCAGGGAATG
            TTAAATAATA ACACTAGTTT TATAATTTCT TATTTTCAAA AAGCAAATGA TCAGGGAATG
            TTAAATAATA ACACTAGTTT TATAATTTCT TATTTTCAAA AAGCAAATGA TCAGGGAATG
            TTAAATAATA ACACTAGTTT TATAATTTCT TATTTTCAAA AAGCAAATGA TCAGGGAATG
            TTAAATAATA ACACTAGTTT TATAATTTCT TATTTTCAAA AAGCAAATGA TCAGGGAATG
            TTAAATAATA ACACTAGTTT TATAATTTCT TATTTTCAAA AAGCAAATGA TCAGGGAATG
            TTAAATAATA ACACTAGTTT TATAATTTCT TATTTTCAAA AAGCAAATGA TCAGGGAATG
            TTAAATAATA ACACTAGTTT TATAATTTCT TATTTTCAAA AAGCAAATGA TCAGGGAATG
            ttaaataata acactagttt tataatttct tattttcaaa aagcaaatga tcagggaatg
            ttaaataata acactagttt tataatttct tattttcaaa aagcaaatga tcagggaatg
            ttaaataata acactagttt tataatttct tattttcaaa aagcaaatga tcagggaatg
            ttaaataata acactagttt tataatttct tattttcaaa aagcaaatga tcagggaatg
            ttaaataata acactagttt tataatttct tattttcaaa aagcaaatga tcagggaatg
            TTAAATAATA ACACTAGTTT TATAATTTCT TATTTTCAAA AAGCAAATGA TCAGGGAATG
            TTAAATAATA ACACTAGTTT TATAATTTCT TATTTTCAAA AAGCAAATGA TCAGGGAATG
            TTAAATAATA ACACTAGTTT TATAATTTCT TATTTTCAAA AAGCAAATGA TCAGGGAATG
            ttaaataata acactagttt tataatttct tattttcaaa aagcaaatga tcagggaatg

            AATTGAGATG TTTTTGCTTT AGGTTTAATT GAGATTTTAA AAGAAATTAT TGAATATAAA
            aattgagatg tttttgcttt aggtttaatt gagattttaa aagaaattat tgaatataaa
            AATTGAGATG TTTTTGCTTT AGGTTTAATT GAGATTTTAA AAGAAATTAT TGAATATAAA
            AATTGAGATG TTTTTGCTTT AGGTTTAATT GAGATTTTAA AAGAAATTAT TGAATATAAA
            AAATGAGATG TTTTTGCTTT AGGTTTAATT GAGATTTTAA AAGAAATTAT TGAATATAAA
            AATTGAGATG TTTTTGCTTT AGGTTTAATT GAGATTTTAA AAGAAATTAT TGAATATAAA
            AATTGAGATG TTTTTGCTTT AGGTTTAATT GAGATTTTAA AAGAAATTAT TGAATATAAA
            AATTGAGATG TTTTTGCTTT AGGTTTAATT GAGATTTTAA AAGAAATTAT TGAATATAAA
            AATTGAGATG TTTTTGCTTT AGGTTTAATT GAGATTTTAA AAGAAATTAT TGAATATAAA
            AATTGAGATG TTTTTGCTTT AGGTTTAATT GAGATTTTAA AAGAAATTAT TGAATATAAA
            AATTGAGATG TTTTTGCTTT AGGTTTAATT GAGATTTTAA AAGAAATTAT TGAATATAAA
            AATTGAGATG TTTTTGCTTT AGGTTTAATT GAGATTTTAA AAGAAATTAT TGAATATAAA
            aattgagatg tttttgcttt aggtttaatt gagattttaa aagaaattat tgaatataaa
            aattgagatg tttttgcttt aggtttaatt gagattttaa aagaaattat tgaatataaa
            aattgagatg tttttgcttt aggtttaatt gagattttaa aagaaattat tgaatataaa
            aattgagatg tttttgcttt aggtttaatt gagattttaa aagaaattat tgaatataaa
            aattgagatg tttttgcttt aggtttaatt gagattttaa aagaaattat tgaatataaa
            AATTGAGATG TTTTTGCTTT AGGTTTAATT GAGATTTTAA AAGAAATTAT TGAATATAAA
            AATTGAGATG TTTTTGCTTT AGGTTTAATT GAGATTTTAA AAGAAATTAT TGAATATAAA
            AATTGAGATG TTTTTGCTTT AGGTTTAATT GAGATTTTAA AAGAAATTAT TGAATATAAA
            aattgagatg tatttgcttt aggtttaatt gagattttaa aagaaattat tgaatataaa

            CTAACTAATA ACACTGAATT TTTAAATATT TTAGAAAAAA ATGAAGTTGA ACAATTTAAT
            ctaactaata acactgaatt tttaaatatt ttagaaaaaa atgaagttga acaatttaat
            CTAACTAATA ACACTGAATT TTTAAATATT TTAGAAAAAA ATGAAGTTGA ACAATTTAAT
            CTAACTAATA ACACTGAATT TTTAAATATT TTAGAAAAAA ATGAAGTTGA ACAATTTAAT
            CTAACTAATA ACACTGAATT TTTAAATATT TTAGAAAAAA ATGAAGTTGA ACAATTTAAT
            CTAACTAATA ACACTGAATT TTTAAATATT TTAGAAAAAA ATGAAGTTGA ACAATTTAAT
            CTAACTAATA ACACTGAATT TTTAAATATT TTAGAAAAAA ATGAAGTTGA ACAATTTAAT
            CTAACTAATA ACACTGAATT TTTAAATATT TTAGAAAAAA ATGAAGTTGA ACAATTTAAT
            CTAACTAATA ACACTGAATT TTTAAATATT TTAGAAAAAA ATGAAGTTGA ACAATTTAAT
            CTAACTAATA ACACTGAATT TTTAAATATT TTAGAAAAAA ATGAAGTTGA ACAATTTAAT
            CTAACTAATA ACACTGAATT TTTAAATATT TTAGAAAAAA ATGAAGTTGA ACAATTTAAT
            CTAACTAATA ACACTGAATT TTTAAATATT TTAGAAAAAA ATGAAGTTGA ACAATTTAAT
            ctaactaata acactgaatt tttaaatatt ttagaaaaaa atgaagttga acaatttaat
            ctaactaata acactgaatt tttaaatatt ttagaaaaaa atgaagttga acaatttaat
            ctaactaata acactgaatt tttaaatatt ttagaaaaaa atgaagttga acaatttaat
            ctaactaata acactgaatt tttaaatatt ttagaaaaaa atgaagttga acaatttaat
            ctaactaata acactgaatt tttaaatatt ttagaaaaaa atgaagttga acaatttaat
            CTAACTAATA ACACTGAATT TTTAAATATT TTAGAAAAAA ATGAAGTTGA ACAATTTAAT
            CTAACTAATA ACACTGAATT TTTAAATATT TTAGAAAAAA ATGAAGTTGA ACAATTTAAT
            CTAACTAATA ACACTGAATT TTTAAATATT TTAGAAAAAA ATGAAGTTGA ACAATTTAAT
            ctaactaata acactgagtt tttaaatatt ttagaaaaaa atgaagtgga acaatttaat

            AGTATAAATG TTAATAATCT TTTTATACTA GCTGATAATC TAGCTGAAGC TTATTTTAAA
            agtataaatg ttaataatct ttttatacta gctgataatc tagctgaagc ttattttaaa
            AGTATAAATG TTAATAATCT TTTTATACTA GCTGATAATC TAGCTGAAGC TTATTTTAAA
            AGTATAAATG TTAATAATCT TTTTATACTA GCTGATAATC TAGCTGAAGC TTATTTTAAA
            AGTATAAATG TTAATAATCT TTTTATACTA GCTGATAATC TAGCTGAAGC TTATTTTAAA
            AGTATAAATG TTAATAATCT TTTTATACTA GCTGATAATC TAGCTGAAGC TTATTTTAAA
            AGTATAAATG TTAATAATCT TTTTATACTA GCTGATAATC TAGCTGAAGC TTATTTTAAA
            AGTATAAATG TTAATAATCT TTTTATACTA GCTGATAATC TAGCTGAAGC TTATTTTAAA
            AGTATAAATG TTAATAATCT TTTTATACTA GCTGATAATC TAGCTGAAGC TTATTTTAAA
            AGTATAAATG TTAATAATCT TTTTATACTA GCTGATAATC TAGCTGAAGC TTATTTTAAA
            AGTATAAATG TTAATAATCT TTTTATACTA GCTGATAATC TAGCTGAAGC TTATTTTAAA
            AGTATAAATG TTAATAATCT TTTTATACTA GCTGATAATC TAGCTGAAGC TTATTTTAAA
            agtataaatg ttaataatct ttttatacta gctgataatc tagctgaagc ttattttaaa
            agtataaatg ttaataatct ttttatacta gctgataatc tagctgaagc ttattttaaa
            agtataaatg ttaataatct ttttatacta gctgataatc tagctgaagc ttattttaaa
            agtataaatg ttaataatct ttttatacta gctgataatc tagctgaagc ttattttaaa
            agtataaatg ttaataatct ttttatacta gctgataatc tagctgaagc ttattttaaa
            AGTATAAATG TTAATAATCT TTTTATACTA GCTGATAATC TAGCTGAAGC TTATTTTAAA
            AGTATAAATG TTAATAATCT TTTTATACTA GCTGATAATC TAGCTGAAGC TTATTTTAAA
            AGTATAAATG TTAATAATCT TTTTATACTA GCTGATAATC TAGCTGAAGC TTATTTTAAA
            agtgtaaatg ctaataatct ttttatacta gctgataatc tagctgaagc ttattttaaa

            ACAAAAGCCG CTAACATTAG TTTTAATTAT TTATTATTAA GTTTATTAAA AACAATTAAT
            acaaaagccg ctaacattag ttttaattat ttattattaa gtttattaaa aacaattaat
            ACAAAAGCCG CTAACATTAG TTTTAATTAT TTATTATTAA GTTTATTAAA AACAATTAAT
            ACAAAAGCCG CTAACATTAG TTTTAATTAT TTATTATTAA GTTTATTAAA AACAATTAAT
            ACAAAAGCCG CTAACATTAG TTTTAATTAT TTATTATTAA GTTTATTAAA AACAATTAAT
            ACAAAAGCCG CTAACATTAG TTTTAATTAT TTATTATTAA GTTTATTAAA AACAATTAAT
            ACAAAAGCCG CTAACATTAG TTTTAATTAT TTATTATTAA GTTTATTAAA AACAATTAAT
            ACAAAAGCCG CTAACATTAG TTTTAATTAT TTATTATTAA GTTTATTAAA AACAATTAAT
            ACAAAAGCCG CTAACATTAG TTTTAATTAT TTATTATTAA GTTTATTAAA AACAATTAAT
            ACAAAAGCCG CTAACATTAG TTTTAATTAT TTATTATTAA GTTTATTAAA AACAATTAAT
            ACAAAAGCCG CTAACATTAG TTTTAATTAT TTATTATTAA GTTTATTAAA AACAATTAAT
            ACAAAAGCCG CTAACATTAG TTTTAATTAT TTATTATTAA GTTTATTAAA AACAATTAAT
            acaaaagccg ctaacattag ttttaattat ttattattaa gtttattaaa aacaattaat
            acaaaagccg ctaacattag ttttaattat ttattattaa gtttattaaa aacaattaat
            acaaaagccg ctaacattag ttttaattat ttattattaa gtttattaaa aacaattaat
            acaaaagccg ctaacattag ttttaattat ttattattaa gtttattaaa aacaattaat
            acaaaagccg ctaacattag ttttaattat ttattattaa gtttattaaa aacaattaat
            ACAAAAGCCG CTAACATTAG TTTTAATTAT TTATTATTAA GTTTATTAAA AACAATTAAT
            ACAAAAGCCG CTAACATTAG TTTTAATTAT TTATTATTAA GTTTATTAAA AACAATTAAT
            ACAAAAGCCG CTAACATTAG TTTTAATTAT TTATTATTAA GTTTATTAAA AACAATTAAT
            acaaaagccg ctaatattag ttttaattat ttattattaa gtttattaaa aacaattaat

            TCAAATAATA ACAACTTACA AGCAGTATCA AAAACTATAA ACACAAAACA AATTGAACAA
            tcaaataata acaacttaca agcagtatca aaaactataa acacaaaaca aattgaacaa
            TCAAATAATA ACAACTTACA AGCAGTATCA AAAACTATAA ACACAAAACA AATTGAACAA
            TCAAATAATA ACAACTTACA AGCAGTATCA AAAACTATAA ACACAAAACA AATTGAACAA
            TCAAATAATA ACAACTTACA AGCAGTATCA AAAACTATAA ACACAAAACA AATTGAACAA
            TCAAATAATA ACAACTTACA AGCAGTATCA AAAACTATAA ACACAAAACA AATTGAACAA
            TCAAATAATA ACAACTTACA AGCAGTATCA AAAACTATAA ACACAAAACA AATTGAACAA
            TCAAATAATA ACAACTTACA AGCAGTATCA AAAACTATAA ACACAAAACA AATTGAACAA
            TCAAATAATA ACAACTTACA AGCAGTATCA AAAACTATAA ACACAAAACA AATTGAACAA
            TCAAATAATA ACAACTTACA AGCAGTATCA AAAACTATAA ACACAAAACA AATTGAACAA
            TCAAATAATA ACAACTTACA AGCAGTATCA AAAACTATAA ACACAAAACA AATTGAACAA
            TCAAATAATA ACAACTTACA AGCAGTATCA AAAACTATAA ACACAAAACA AATTGAACAA
            tcaaataata acaacttaca agcagtatca aaaactataa acacaaaaca aattgaacaa
            tcaaataata acaacttaca agcagtatca aaaactataa acacaaaaca aattgaacaa
            tcaaataata acaacttaca agcagtatca aaaactataa acacaaaaca aattgaacaa
            tcaaataata acaacttaca agcagtatca aaaactataa acacaaaaca aattgaacaa
            tcaaataata acaacttaca agcagtatca aaaactataa acacaaaaca aattgaacaa
            TCAAATAATA ACAACTTACA AGCAGTATCA AAAACTATAA ACACAAAACA AATTGAACAA
            TCAAATAATA ACAACTTACA AGCAGTATCA AAAACTATAA ACACAAAACA AATTGAACAA
            TCAAATAATA ACAACTTACA AGCAGTATCA AAAACTATAA ACACAAAACA AATTGAACAA
            tcaaataata acaacttaca aacagtatca aaaactataa acacaaaaca agttgaacaa

            AATCAAGAAA TTTTAAAACC AAATGATATA ACACCTGAAA TTTTAGATAA ACCTATAATT
            aatcaagaaa ttttaaaacc aaatgatata acacctaaaa ttttagataa acctataatt
            AATCAAGAAA TTTTAAAACC AAATGATATA ACACCTGAAA TTTTAGATAA ACCTATAATT
            AATCAAGAAA TTTTAAAACC AAATGATATA ACACCTGAAA TTTTAGATAA ACCTATAATT
            AATCAAGAAA TTTTAAAACC AAATGATATA ACACCTGAAA TTTTAGATAA ACCTATAATT
            AATCAAGAAA TTTTAAAACC AAATGATATA ACACCTGAAA TTTTAGATAA ACCTATAATT
            AATCAAGAAA TTTTAAAACC AAATGATATA ACACCTGAAA TTTTAGATAA GCCTATAATT
            AATCAAGAAA TTTTAAAACC AAATGATATA ACACCTGAAA TTTTAGATAA GCCTATAATT
            AATCAAGAAA TTTTAAAACC AAATGATATA ACACCTGAAA TTTTAGATAA GCCTATAATT
            AATCAAGAAA TTTTAAAACC AAATGATATA ACACCTGAAA TTTTAGATAA GCCTATAATT
            AATCAAGAAA TTTTAAAACC AAATGATATA ACACCTGAAA TTTTAGATAA GCCTATAATT
            AATCAAGAAA TTTTAAAACC AAATGATATA ACACCTGAAA TTTTAGATAA GCCTATAATT
            aatcaagaaa ttttaaaacc aaatgatata acacctgaaa ttttagataa acctataatt
            aatcaagaaa ttttaaaacc aaatgatata acacctgaaa ttttagataa acctataatt
            aatcaagaaa ttttaaaacc aaatgatata acacctgaaa ttttagataa acctataatt
            aatcaagaaa ttttaaaacc aaatgatata acacctgaaa ttttagataa gcctataatt
            aatcaagaaa ttttaaaacc aaatgatata acacctgaaa ttttagataa gcctataatt
            AATCAAGAAA TTTTAAAACC AAATGATATA ACACCTGAAA TTTTAGATAA ACCTATAATT
            AATCAAGAAA TTTTAAAACC AAATGATATA ACACCTGAAA TTTTAGATAA ACCTATAATT
            AATCAAGAAA TTTTAAAACC AAATGATATA ACACCTGAAA TTTTAGATAA ACCTATAATT
            aatcaagaaa ttttaaaacc aaatgatata acacctgaaa ttttagatga acctataatt

            GATGAACATG TTATACAACA ACCTATAATT GATGA----- ---------- ----------
            gatgaacctg ttatacaaca acctataatt gatga----- ---------- ----------
            GATGAACCTG TTATACAACA ACCTATAATT GATGA----- ---------- ----------
            GATGAACCTG TTATACAACA ACCTATAATT GATGA----- ---------- ----------
            GATGAACCTG TTATACAACA ACCTATAATT GATGA----- ---------- ----------
            GATGAACCTG TTATACAACA ACCTATAATT GATGA----- ---------- ----------
            GATGAACCTG TTATACAACA ACCTATAATT GATGA----- ---------- ----------
            GATGAACCTG TTATACAACA ACCTATAATT GATGA----- ---------- ----------
            GATGAACCTG TTATACAACA ACCTATAATT GATGA----- ---------- ----------
            GATGAACCTG TTATACAACA ACCTATAATT GATGA----- ---------- ----------
            GATGAACCTG TTATACAACA ACCTATAATT GATGA----- ---------- ----------
            GATGAACCTG TTATACAACA ACCTATAATT GATGA----- ---------- ----------
            gatgaacatg ttatacaaca acctataatt gatga----- ---------- ----------
            gatgaacctg ttatacaaca acctataatt gatga----- ---------- ----------
            gatgaacctg ttatacaaca acctataatt gatga----- ---------- ----------
            gatgaacctg ttatacaaca acctataatt gatga----- ---------- ----------
            gatgaacctg ttatacaaca acctataatt gatga----- ---------- ----------
            GATGAACCTG TTATACAACA ACCTATAATT GATGA----- ---------- ----------
            GATGAACCTG TTATACAACA ACCTATAATT GATGA----- ---------- ----------
            GATGAACCTG TTATACAACA ACCTATAATT GATGA----- ---------- ----------
            gatgaacctg ttatacaaca acctataatt gatgaacctg ttttacaaca acctgtaatt

            ---------- ---------- ---------- -----TTTGT TATTAACAAA AGATCTTGAT
            ---------- ---------- ---------- -----tttgt tattaacaaa agatcttgat
            ---------- ---------- ---------- -----TTTGT TATTAACAAA AGATCTTGAT
            ---------- ---------- ---------- -----TTTGT TATTAACAAA AGATCTTGAT
            ---------- ---------- ---------- -----TTTGT TATTAACAAA AGATCTTGAT
            ---------- ---------- ---------- -----TTTGT TATTAACAAA AGATCTTGAT
            ---------- ---------- ---------- -----TTTGT TATTAACAAA AGATCTTGAT
            ---------- ---------- ---------- -----TTTGT TATTAACAAA AGATCTTGAT
            ---------- ---------- ---------- -----TTTGT TATTAACAAA AGATCTTGAT
            ---------- ---------- ---------- -----TTTGT TATTAACAAA AGATCTTGAT
            ---------- ---------- ---------- -----TTTGT TATTAACAAA AGATCTTGAT
            ---------- ---------- ---------- -----TTTGT TATTAACAAA AGATCTTGAT
            ---------- ---------- ---------- -----tttgt tattaacaaa agatcttgat
            ---------- ---------- ---------- -----tttgt tattaacaaa agatcttgat
            ---------- ---------- ---------- -----tttgt tattaacaaa agatcttgat
            ---------- ---------- ---------- -----tttgt tattaacaaa agatcttgat
            ---------- ---------- ---------- -----tttgt tattaacaaa agatcttgat
            ---------- ---------- ---------- -----TTTGT TATTAACAAA AGATCTTGAT
            ---------- ---------- ---------- -----TTTGT TATTAACAAA AGATCTTGAT
            ---------- ---------- ---------- -----TTTGT TATTAACAAA AGATCTTGAT
            gatgaacctg ttatacaaca acctgtaatt gataatttgt cattaacaaa agatcttgat

            GATCAAACCT TAATTAAGAA CACTATTGAA AATGACAAAC CACTAGATAG TACTAATTTA
            gatcaaacct taattaagaa cactattgaa aatgacaaac cactagatag tactaattta
            GATCAAACCT TAATTAAGAA CACTATTGAA AATGACAAAC CACTAGATAG TACTAATTTA
            GATCAAACCT TAATTAAGAA CACTATTGAA AATGACAAAC CACTAGATAG TACTAATTTA
            GATCAAACCT TAATTAAGAA CACTATTGAA AATGACAAAC CACTAGATAG TACTAATTTA
            GATCAAACCT TAATTAAGAA CACTATTGAA AATGACAAAC CACTAGATAG TACTAATTTA
            GATCAAACCT TAATTAAGAA CACTATTGAA AATGACAAAC CACTAGATAG TACTAATTTA
            GATCAAACCT TAATTAAGAA CACTATTGAA AATGACAAAC CACTAGATAG TACTAATTTA
            GATCAAACCT TAATTAAGAA CACTATTGAA AATGACAAAC CACTAGATAG TACTAATTTA
            GATCAAACCT TAATTAAGAA CACTATTGAA AATGACAAAC CACTAGATAG TACTAATTTA
            GATCAAACCT TAATTAAGAA CACTATTGAA AATGACAAAC CACTAGATAG TACTAATTTA
            GATCAAACCT TAATTAAGAA CACTATTGAA AATGACAAAC CACTAGATAG TACTAATTTA
            gatcaaacct taattaagaa cactattgaa aatgacaaac cactagatag tactaattta
            gatcaaacct taattaagaa cactattgaa aatgacaaac cactagatag tactaattta
            gatcaaacct taattaagaa cactattgaa aatgacaaac cactagatag tactaattta
            gatcaaacct taattaagaa cactattgaa aatgacaaac cactagatag tactaattta
            gatcaaacct taattaagaa cactattgaa aatgacaaac cactagatag tactaattta
            GATCAAACCT TAATTAAGAA CACTATTGAA AATGACAAAC CACTAGATAG TACTAATTTA
            GATCAAACCT TAATTAAGAA CACTATTGAA AATGACAAAC CACTAGATAG TACTAATTTA
            GATCAAACCT TAATTAAGAA CACTATTGAA AATGACAAAC CACTAGATAG TACTAATTTA
            gataaaacgt taattaaaaa cactattgaa aatgacaaac cactagatag tactaattta

            GATGATCAAA TTAATGAGTT TGATTTTTAT AATCAAAAAG AACAAGCAAT AGATGAGATT
            gatgatcaaa ttaatgagtt tgatttttat aatcaaaaag aacaagcaat agatgagatt
            GATGATCAAA TTAATGAGTT TGATTTTTAT AATCAAAAAG AACAAGCAAT AGATGAGATT
            GATGATCAAA TTAATGAGTT TGATTTTTAT AATCAAAAAG AACAAGCAAT AGATGAGATT
            GATGATCAAA TTAATGAGTT TGATTTTTAT AATCAAAAAG AACAAGCAAT AGATGAGATT
            GATGATCAAA TTAATGAGTT TGATTTTTAT AATCAAAAAG AACAAGCAAT AGATGAGATT
            GATGATCAAA TTAATGAGTT TGATTTTTAT AATCAAAAAG AACAAGCAAT AGATGAGATT
            GATGATCAAA TTAATGAGTT TGATTTTTAT AATCAAAAAG AACAAGCAAT AGATGAGATT
            GATGATCAAA TTAATGAGTT TGATTTTTAT AATCAAAAAG AACAAGCAAT AGATGAGATT
            GATGATCAAA TTAATGAGTT TGATTTTTAT AATCAAAAAG AACAAGCAAT AGATGAGATT
            GATGATCAAA TTAATGAGTT TGATTTTTAT AATCAAAAAG AACAAGCAAT AGATGAGATT
            GATGATCAAA TTAATGAGTT TGATTTTTAT AATCAAAAAG AACAAGCAAT AGATGAGATT
            gatgatcaaa ttaatgagtt tgatttttat aatcaaaaag aacaagcaat agatgagatt
            gatgatcaaa ttaatgagtt tgatttttat aatcaaaaag aacaagcaat agatgagatt
            gatgatcaaa ttaatgagtt tgatttttat aatcaaaaag aacaagcaat agatgagatt
            gatgatcaaa ttaatgagtt tgatttttat aatcaaaaag aacaagcaat agatgagatt
            gatgatcaaa ttaatgagtt tgatttttat aatcaaaaag aacaagcaat agatgagatt
            GATGATCAAA TTAATGAGTT TGATTTTTAT AATCAAAAAG AACAAGCAAT AGATGAGATT
            GATGATCAAA TTAATGAGTT TGATTTTTAT AATCAAAAAG AACAAGCAAT AGATGAGATT
            GATGATCAAA TTAATGAGTT TGATTTTTAT AATCAAAAAG AACAAGCAAT AGATGAGATT
            gatgatccaa ttaatgagtt tgatttttat aatcaaaaag aacaaacaat agatgagatt

            TGTAAAACTC TTAGTGAATT AAAAATAAAA TTTAATATTC ATATTTCTCA AGCCATAGAT
            tgtaaaactc ttagtgaatt aaaaataaaa tttaatattc atatttctca agccatagat
            TGTAAAACTC TTAGTGAATT AAAAATAAAA TTTAATATTC ATATTTCTCA AGCCATAGAT
            TGTAAAACTC TTAGTGAATT AAAAATAAAA TTTAATATTC ATATTTCTCA AGCCATAGAT
            TGTAAAACTC TTAGTGAATT AAAAATAAAA TTTAATATTC ATATTTCTCA AGCCATAGAT
            TGTAAAACTC TTAGTGAATT AAAAATAAAA TTTAATATTC ATATTTCTCA AGCCATAGAT
            TGTAAAACTC TTAGTGAATT AAAAATAAAA TTTAATATTC ATATTTCTCA AGCCATAGAT
            TGTAAAACTC TTAGTGAATT AAAAATAAAA TTTAATATTC ATATTTCTCA AGCCATAGAT
            TGTAAAACTC TTAGTGAATT AAAAATAAAA TTTAATATTC ATATTTCTCA AGCCATAGAT
            TGTAAAACTC TTAGTGAATT AAAAATAAAA TTTAATATTC ATATTTCTCA AGCCATAGAT
            TGTAAAACTC TTAGTGAATT AAAAATAAAA TTTAATATTC ATATTTCTCA AGCCATAGAT
            TGTAAAACTC TTAGTGAATT AAAAATAAAA TTTAATATTC ATATTTCTCA AGCCATAGAT
            tgtaaaactc ttagtgaatt aaaaataaaa tttaatattc atatttctca agccatagat
            tgtaaaactc ttagtgaatt aaaaataaaa tttaatattc atatttctca agccatagat
            tgtaaaactc ttagtgaatt aaaaataaaa tttaatattc atatttctca agccatagat
            tgtaaaactc ttagtgaatt aaaaataaaa tttaatattc atatttctca agccatagat
            tgtaaaactc ttagtgaatt aaaaataaaa tttaatattc atatttctca agccatagat
            TGTAAAACTC TTAGTGAATT AAAAATAAAA TTTAATATTC ATATTTCTCA AGCCATAGAT
            TGTAAAACTC TTAGTGAATT AAAAATAAAA TTTAATATTC ATATTTCTCA AGCCATAGAT
            TGTAAAACTC TTAGTGAATT AAAAATAAAA TTTAATATTC ATATTTCTCA AGCCATAGAT
            tgtaaaactc ttagtgaatt aaaaataaaa tttaatattc atatttctca agcaataaat

            AGTAAAGTAA AAATGCTTTT TAATGAAGAT TTAATTAGTA TTTTAATAGA AACTAAAAAC
            agtaaagtaa aaatgctttt taatgaagat ttaattagta ttttaataga aactaaaaac
            AGTAAAGTAA AAATGCTTTT TAATGAAGAT TTAATTAGTA TTTTAATAGA AACTAAAAAC
            AGTAAAGTAA AAATGCTTTT TAATGAAGAT TTAATTAGTA TTTTAATAGA AACTAAAAAC
            AGTAAAGTAA AAATGCTTTT TAATGAAGAT TTAATTAGTA TTTTAATAGA AACTAAAAAC
            AGTAAAGTAA AAATGCTTTT TAATGAAGAT TTAATTAGTA TTTTAATAGA AACTAAAAAC
            AGTAAAGTAA AAATGCTTTT TAATGAAGAT TTAATTAGTA TTTTAATAGA AACTAAAAAC
            AGTAAAGTAA AAATGCTTTT TAATGAAGAT TTAATTAGTA TTTTAATAGA AACTAAAAAC
            AGTAAAGTAA AAATGCTTTT TAATGAAGAT TTAATTAGTA TTTTAATAGA AACTAAAAAC
            AGTAAAGTAA AAATGCTTTT TAATGAAGAT TTAATTAGTA TTTTAATAGA AACTAAAAAC
            AGTAAAGTAA AAATGCTTTT TAATGAAGAT TTAATTAGTA TTTTAATAGA AACTAAAAAC
            AGTAAAGTAA AAATGCTTTT TAATGAAGAT TTAATTAGTA TTTTAATAGA AACTAAAAAC
            agtaaagtaa aaatgctttt taatgaagat ttaattagta ttttaataga aactaaaaac
            agtaaagtaa aaatgctttt taatgaagat ttaattagta ttttaataga aactaaaaac
            agtaaagtaa aaatgctttt taatgaagat ttaattagta ttttaataga aactaaaaac
            agtaaagtaa aaatgctttt taatgaagat ttaattagta ttttaataga aactaaaaac
            agtaaagtaa aaatgctttt taatgaagat ttaattagta ttttaataga aactaaaaac
            AGTAAAGTAA AAATGCTTTT TAATGAAGAT TTAATTAGTA TTTTAATAGA AACTAAAAAC
            AGTAAAGTAA AAATGCTTTT TAATGAAGAT TTAATTAGTA TTTTAATAGA AACTAAAAAC
            AGTAAAGTAA AAATGCTTTT TAATGAAGAT TTAATTAGTA TTTTAATAGA AACTAAAAAC
            agtaaagtaa aaatgctttt taatgaagat ttaatcagta ttttaataga aactaaaaac

            TATAAAAATC AAATCCATAA TATTGAACAA TTACTTGAAG ACTTATTTTT ACAAAATGAT
            tataaaaatc aaatccataa tattgaacaa ttacttgaag acttattttt acaaaatgat
            TATAAAAATC AAATCCATAA TATTGAACAA TTACTTGAAG ACTTATTTTT ACAAAATGAT
            TATAAAAATC AAATCCATAA TATTGAACAA TTACTTGAAG ACTTATTTTT ACAAAATGAT
            TATAAAAATC AAATCCATAA TATTGAACAA TTACTTGAAG ACTTATTTTT ACAAAATGAT
            TATAAAAATC AAATCCATAA TATTGAACAA TTACTTGAAG ACTTATTTTT ACAAAATGAT
            TATAAAAATC AAATCCATAA TATTGAACAA TTACTTGAAG ACTTATTTTT ACAAAATGAT
            TATAAAAATC AAATCCATAA TATTGAACAA TTACTTGAAG ACTTATTTTT ACAAAATGAT
            TATAAAAATC AAATCCATAA TATTGAACAA TTACTTGAAG ACTTATTTTT ACAAAATGAT
            TATAAAAATC AAATCCATAA TATTGAACAA TTACTTGAAG ACTTATTTTT ACAAAATGAT
            TATAAAAATC AAATCCATAA TATTGAACAA TTACTTGAAG ACTTATTTTT ACAAAATGAT
            TATAAAAATC AAATCCATAA TATTGAACAA TTACTTGAAG ACTTATTTTT ACAAAATGAT
            tataaaaatc aaatccataa tattgaacaa ttacttgaag acttattttt acaaaatgat
            tataaaaatc aaatccataa tattgaacaa ttacttgaag acttattttt acaaaatgat
            tataaaaatc aaatccataa tattgaacaa ttacttgaag acttattttt acaaaatgat
            tataaaaatc aaatccataa tattgaacaa ttacttgaag acttattttt acaaaatgat
            tataaaaatc aaatccataa tattgaacaa ttacttgaag acttattttt acaaaatgat
            TATAAAAATC AAATCCATAA TATTGAACAA TTACTTGAAG ACTTATTTTT ACAAAATGAT
            TATAAAAATC AAATCCATAA TATTGAACAA TTACTTGAAG ACTTATTTTT ACAAAATGAT
            TATAAAAATC AAATCCATAA TATTGAACAA TTACTTGAAG ACTTATTTTT ACAAAATGAT
            tataaaaatc aaatccataa tattgaacaa ttacttgaag acttattttt acaagatgat

            GATCAATTAG TAAATGCTCA AATAGCTTCT GAATTATTTA TGTTATTAGA TAGTAAGATC
            gatcaattag taaatgctca aatagcttct gaattattta tgttattaga tagtaagatc
            GATCAATTAG TAAATGCTCA AATAGCTTCT GAATTATTTA TGTTATTAGA TAGTAAGATC
            GATCAATTAG TAAATGCTCA AATAGCTTCT GAATTATTTA TGTTATTAGA TAGTAAGATC
            GATCAATTAG TAAATGCTCA AATAGCTTCT GAATTATTTA TGTTATTAGA TAGTAAGATC
            GATCAATTAG TAAATGCTCA AATAGCTTCT GAATTATTTA TGTTATTAGA TAGTAAGATC
            GATCAATTAG TAAATGCTCA AATAGCTTCT GAATTATTTA TGTTATTAGA TAGTAAGATC
            GATCAATTAG TAAATGCTCA AATAGCTTCT GAATTATTTA TGTTATTAGA TAGTAAGATC
            GATCAATTAG TAAATGCTCA AATAGCTTCT GAATTATTTA TGTTATTAGA TAGTAAGATC
            GATCAATTAG TAAATGCTCA AATAGCTTCT GAATTATTTA TGTTATTAGA TAGTAAGATC
            GATCAATTAG TAAATGCTCA AATAGCTTCT GAATTATTTA TGTTATTAGA TAGTAAGATC
            GATCAATTAG TAAATGCTCA AATAGCTTCT GAATTATTTA TGTTATTAGA TAGTAAGATC
            gatcaattag taaatgctca aatagcttct gaattattta tgttattaga tagtaagatc
            gatcaattag taaatgctca aatagcttct gaattattta tgttattaga tagtaagatc
            gatcaattag taaatgctca aatagcttct gaattattta tgttattaga tagtaagatc
            gatcaattag taaatgctca aatagcttct gaattattta tgttattaga tagtaagatc
            gatcaattag taaatgctca aatagcttct gaattattta tgttattaga tagtaagatc
            GATCAATTAG TAAATGCTCA AATAGCTTCT GAATTATTTA TGTTATTAGA TAGTAAGATC
            GATCAATTAG TAAATGCTCA AATAGCTTCT GAATTATTTA TGTTATTAGA TAGTAAGATC
            GATCAATTAG TAAATGCTCA AATAGCTTCT GAATTATTTA TGTTATTAGA TAGTAAGATC
            aatcaattag taaatgctca aatagcttct gaattattta tgttattaga tagtaagatt

            ATTTCTTTAA CTAATGATGT AATTGTTTTA AAAACTCAAA CAAAAGCCCA AGCTAATTTA
            atttctttaa ctaatgatgt aattgtttta aaaactcaaa caaaagccca agctaattta
            ATTTCTTTAA CTAATGATGT AATTGTTTTA AAAACTCAAA CAAAAGCCCA AGCTAATTTA
            ATTTCTTTAA CTAATGATGT AATTGTTTTA AAAACTCAAA CAAAAGCCCA AGCTAATTTA
            ATTTCTTTAA CTAATGATGT AATTGTTTTA AAAACTCAAA CAAAAGCCCA AGCTAATTTA
            ATTTCTTTAA CTAATGATGT AATTGTTTTA AAAACTCAAA CAAAAGCCCA AGCTAATTTA
            ATTTCTTTAA CTAATGATGT AATTGTTTTA AAAACTCAAA CAAAAGCCCA AGCTAATTTA
            ATTTCTTTAA CTAATGATGT AATTGTTTTA AAAACTCAAA CAAAAGCCCA AGCTAATTTA
            ATTTCTTTAA CTAATGATGT AATTGTTTTA AAAACTCAAA CAAAAGCCCA AGCTAATTTA
            ATTTCTTTAA CTAATGATGT AATTGTTTTA AAAACTCAAA CAAAAGCCCA AGCTAATTTA
            ATTTCTTTAA CTAATGATGT AATTGTTTTA AAAACTCAAA CAAAAGCCCA AGCTAATTTA
            ATTTCTTTAA CTAATGATGT AATTGTTTTA AAAACTCAAA CAAAAGCCCA AGCTAATTTA
            atttctttaa ctaatgatgt aattgtttta aaaactcaaa caaaagccca agctaattta
            atttctttaa ctaatgatgt aattgtttta aaaactcaaa caaaagccca agctaattta
            atttctttaa ctaatgatgt aattgtttta aaaactcaaa caaaagccca agctaattta
            atttctttaa ctaatgatgt aattgtttta aaaactcaaa caaaagccca agctaattta
            atttctttaa ctaatgatgt aattgtttta aaaactcaaa caaaagccca agctaattta
            ATTTCTTTAA CTAATGATGT AATTGTTTTA AAAACTCAAA CAAAAGCCCA AGCTAATTTA
            ATTTCTTTAA CTAATGATGT AATTGTTTTA AAAACTCAAA CAAAAGCCCA AGCTAATTTA
            ATTTCTTTAA CTAATGATGT AATTGTTTTA AAAACTCAAA CAAAAGCCCA AGCTAATTTA
            atttctttaa ctaatgatgt aattgtttta aaaactcaaa caaaagccca agctaattta

            ATTAATGATT CAATGTTAGA TAATCATGTT TTACAACAAA TTTATAATTG ATTTAAAAAG
            attaatgatt caatgttaga taatcatgtt ttacaacaaa tttataattg atttaaaaag
            ATTAATGATT CAATGTTAGA TAATCATGTT TTACAACAAA TTTATAATTG ATTTAAAAAG
            ATTAATGATT CAATGTTAGA TAATCATGTT TTACAACAAA TTTATAATTG ATTTAAAAAG
            ATTAATGATT CAATGTTAGA TAATCATGTT TTACAACAAA TTTATAATTG ATTTAAAAAG
            ATTAATGATT CAATGTTAGA TAATCATGTT TTACAACAAA TTTATAATTG ATTTAAAAAG
            ATTAATGATT CAATGTTAGA TAATCATGTT TTACAACAAA TTTATAATTG ATTTAAAAAG
            ATTAATGATT CAATGTTAGA TAATCATGTT TTACAACAAA TTTATAATTG ATTTAAAAAG
            ATTAATGATT CAATGTTAGA TAATCATGTT TTACAACAAA TTTATAATTG ATTTAAAAAG
            ATTAATGATT CAATGTTAGA TAATCATGTT TTACAACAAA TTTATAATTG ATTTAAAAAG
            ATTAATGATT CAATGTTAGA TAATCATGTT TTACAACAAA TTTATAATTG ATTTAAAAAG
            ATTAATGATT CAATGTTAGA TAATCATGTT TTACAACAAA TTTATAATTG ATTTAAAAAG
            attaatgatt caatgttaga taatcatgtt ttacaacaaa tttataattg atttaaaaag
            attaatgatt caatgttaga taatcatgtt ttacaacaaa tttataattg atttaaaaag
            attaatgatt caatgttaga taatcatgtt ttacaacaaa tttataattg atttaaaaag
            attaatgatt caatgttaga taatcatgtt ttacaacaaa tttataattg atttaaaaag
            attaatgatt caatgttaga taatcatgtt ttacaacaaa tttataattg atttaaaaag
            ATTAATGATT CAATGTTAGA TAATCATGTT TTACAACAAA TTTATAATTG ATTTAAAAAG
            ATTAATGATT CAATGTTAGA TAATCATGTT TTACAACAAA TTTATAATTG ATTTAAAAAG
            ATTAATGATT CAATGTTAGA TAATCATGTT TTACAACAAA TTTATAATTG ATTTAAAAAG
            attaatgact caatgttaga taatcatgtt ttacaacaaa tttataattg atttaaaaaa

            CCATATTTAA TTTTTGCTAT TGATAAAATG AAGTGAGATG AAATTAAAAC TATTTTTATT
            ccatatttaa tttttgctat tgataaaatg aagtgagatg aaattaaaac tatttttatt
            CCATATTTAA TTTTTGCTAT TGATAAAATG AAGTGAGATG AAATTAAAAC TATTTTTATT
            CCATATTTAA TTTTTGCTAT TGATAAAATG AAGTGAGATG AAATTAAAAC TATTTTTATT
            CCATATTTAA TTTTTGCTAT TGATAAAATG AAGTGAGATG AAATTAAAAC TATTTTTATT
            CCATATTTAA TTTTTGCTAT TGATAAAATG AAGTGAGATG AAATTAAAAC TATTTTTATT
            CCATATTTAA TTTTTGCTAT TGATAAAATG AAGTGAGATG AAATTAAAAC TATTTTTATT
            CCATATTTAA TTTTTGCTAT TGATAAAATG AAGTGAGATG AAATTAAAAC TATTTTTATT
            CCATATTTAA TTTTTGCTAT TGATAAAATG AAGTGAGATG AAATTAAAAC TATTTTTATT
            CCATATTTAA TTTTTGCTAT TGATAAAATG AAGTGAGATG AAATTAAAAC TATTTTTATT
            CCATATTTAA TTTTTGCTAT TGATAAAATG AAGTGAGATG AAATTAAAAC TATTTTTATT
            CCATATTTAA TTTTTGCTAT TGATAAAATG AAGTGAGATG AAATTAAAAC TATTTTTATT
            ccatatttaa tttttgctat tgataaaatg aagtgagatg aaattaaaac tatttttatt
            ccatatttaa tttttgctat tgataaaatg aagtgagatg aaattaaaac tatttttatt
            ccatatttaa tttttgctat tgataaaatg aagtgagatg aaattaaaac tatttttatt
            ccatatttaa tttttgctat tgataaaatg aagtgagatg aaattaaaac tatttttatt
            ccatatttaa tttttgctat tgataaaatg aagtgagatg aaattaaaac tatttttatt
            CCATATTTAA TTTTTGCTAT TGATAAAATG AAGTGAGATG AAATTAAAAC TATTTTTATT
            CCATATTTAA TTTTTGCTAT TGATAAAATG AAGTGAGATG AAATTAAAAC TATTTTTATT
            CCATATTTAA TTTTTGCTAT TGATAAAATG AAGTGAGATG AAATTAAAAC TATTTTTATT
            ccatatttaa tttttgctat tgataaaatg aagtgagatg aaattaaaac tatttttatt

            GATTTAAAAA ACAAAAATAA ATTATCTGAA TATAGTGAAA TTAATTTAAA ACAATTAAAA
            gatttaaaaa acaaaaataa attatctgaa tatagtgaaa ttaatttaaa acaattaaaa
            GATTTAAAAA ACAAAAATAA ATTATCTGAA TATAGTGAAA TTAATTTAAA ACAATTAAAA
            GATTTAAAAA ACAAAAATAA ATTATCTGAA TATAGTGAAA TTAATTTAAA ACAATTAAAA
            GATTTAAAAA ACAAAAATAA ATTATCTGAA TATAGTGAAA TTAATTTAAA ACAATTAAAA
            GATTTAAAAA ACAAAAATAA ATTATCTGAA TATAGTGAAA TTAATTTAAA ACAATTAAAA
            GATTTAAAAA ACAAAAATAA ATTATCTGAA TATAGTGAAA TTAATTTAAA ACAATTAAAA
            GATTTAAAAA ACAAAAATAA ATTATCTGAA TATAGTGAAA TTAATTTAAA ACAATTAAAA
            GATTTAAAAA ACAAAAATAA ATTATCTGAA TATAGTGAAA TTAATTTAAA ACAATTAAAA
            GATTTAAAAA ACAAAAATAA ATTATCTGAA TATAGTGAAA TTAATTTAAA ACAATTAAAA
            GATTTAAAAA ACAAAAATAA ATTATCTGAA TATAGTGAAA TTAATTTAAA ACAATTAAAA
            GATTTAAAAA ACAAAAATAA ATTATCTGAA TATAGTGAAA TTAATTTAAA ACAATTAAAA
            gatttaaaaa acaaaaataa attatctgaa tatagtgaaa ttaatttaaa acaattaaaa
            gatttaaaaa acaaaaataa attatctgaa tatagtgaaa ttaatttaaa acaattaaaa
            gatttaaaaa acaaaaataa attatctgaa tatagtgaaa ttaatttaaa acaattaaaa
            gatttaaaaa acaaaaataa attatctgaa tatagtgaaa ttaatttaaa acaattaaaa
            gatttaaaaa acaaaaataa attatctgaa tatagtgaaa ttaatttaaa acaattaaaa
            GATTTAAAAA ACAAAAATAA ATTATCTGAA TATAGTGAAA TTAATTTAAA ACAATTAAAA
            GATTTAAAAA ACAAAAATAA ATTATCTGAA TATAGTGAAA TTAATTTAAA ACAATTAAAA
            GATTTAAAAA ACAAAAATAA ATTATCTGAA TATAGTGAAA TTAATTTAAA ACAATTAAAA
            gatttaaaaa acaaaaataa attatctgaa tatagtgaaa ttaatttaaa acaattaaaa

            GAAAAATATT TGACTATTAA TGATGAAATT GATCAAGATT TAATTAATAA AGCTAAAGAT
            gaaaaatatt tgactattaa tgatgaaatt gatcaagatt taattaataa agctaaagat
            GAAAAATATT TGACTATTAA TGATGAAATT GATCAAGATT TAATTAATAA AGCTAAAGAT
            GAAAAATATT TGACTATTAA TGATGAAATT GATCAAGATT TAATTAATAA AGCTAAAGAT
            GAAAAATATT TGACTATTAA TGATGAAATT GATCAAGATT TAATTAATAA AGCTAAAGAT
            GAAAAATATT TGACTATTAA TGATGAAATT GATCAAGATT TAATTAATAA AGCTAAAGAT
            GAAAAATATT TGACTATTAA TGATGAAATT GATCAAGATT TAATTAATAA AGCTAAAGAT
            GAAAAATATT TGACTATTAA TGATGAAATT GATCAAGATT TAATTAATAA AGCTAAAGAT
            GAAAAATATT TGACTATTAA TGATGAAATT GATCAAGATT TAATTAATAA AGCTAAAGAT
            GAAAAATATT TGACTATTAA TGATGAAATT GATCAAGATT TAATTAATAA AGCTAAAGAT
            GAAAAATATT TGACTATTAA TGATGAAATT GATCAAGATT TAATTAATAA AGCTAAAGAT
            GAAAAATATT TGACTATTAA TGATGAAATT GATCAAGATT TAATTAATAA AGCTAAAGAT
            gaaaaatatt tgactattaa tgatgaaatt gatcaagatt taattaataa agctaaagat
            gaaaaatatt tgactattaa tgatgaaatt gatcaagatt taattaataa agctaaagat
            gaaaaatatt tgactattaa tgatgaaatt gatcaagatt taattaataa agctaaagat
            gaaaaatatt tgactattaa tgatgaaatt gatcaagatt taattaataa agctaaagat
            gaaaaatatt tgactattaa tgatgaaatt gatcaagatt taattaataa agctaaagat
            GAAAAATATT TGACTATTAA TGATGAAATT GATCAAGATT TAATTAATAA AGCTAAAGAT
            GAAAAATATT TGACTATTAA TGATGAAATT GATCAAGATT TAATTAATAA AGCTAAAGAT
            GAAAAATATT TGACTATTAA TGATGAAATT GATCAAGATT TAATTAATAA AGCTAAAGAT
            gaaaaatatt taactattaa tgatgaaatt gatcaagatt taattaataa agctaaagat

            CTATTTAATG ATGATTTTAT GATAGGTGAT TAAATGAAGA TATTTGATTA TGATGATGTG
            ctatttaatg atgattttat gataggtgat taaatgaaga tatttgatta tgatgatgtg
            CTATTTAATG ATGATTTTAT GATAGGTGAT TAAATGAAGA TATTTGATTA TGATGATGTG
            CTATTTAATG ATGATTTTAT GATAGGTGAT TAAATGAAGA TATTTGATTA TGATGATGTG
            CTATTTAATG ATGATTTTAT GATAGGTGAT TAAATGAAGA TATTTGATTA TGATGATGTG
            CTATTTAATG ATGATTTTAT GATAGGTGAT TAAATGAAGA TATTTGATTA TGATGATGTG
            CTATTTAATG ATGATTTTAT GATAGGTGAT TAAATGAAGA TATTTGATTA TGATGATGTG
            CTATTTAATG ATGATTTTAT GATAGGTGAT TAAATGAAGA TATTTGATTA TGATGATGTG
            CTATTTAATG ATGATTTTAT GATAGGTGAT TAAATGAAGA TATTTGATTA TGATGATGTG
            CTATTTAATG ATGATTTTAT GATAGGTGAT TAAATGAAGA TATTTGATTA TGATGATGTG
            CTATTTAATG ATGATTTTAT GATAGGTGAT TAAATGAAGA TATTTGATTA TGATGATGTG
            CTATTTAATG ATGATTTTAT GATAGGTGAT TAAATGAAGA TATTTGATTA TGATGATGTG
            ctatttaatg atgattttat gataggtgat taaatgaaga tatttgatta tgatgatgtg
            ctatttaatg atgattttat gataggtgat taaatgaaga tatttgatta tgatgatgtg
            ctatttaatg atgattttat gataggtgat taaatgaaga tatttgatta tgatgatgtg
            ctatttaatg atgattttat gataggtgat taaatgaaga tatttgatta tgatgatgtg
            ctatttaatg atgattttat gataggtgat taaatgaaga tatttgatta tgatgatgtg
            CTATTTAATG ATGATTTTAT GATAGGTGAT TAAATGAAGA TATTTGATTA TGATGATGTG
            CTATTTAATG ATGATTTTAT GATAGGTGAT TAAATGAAGA TATTTGATTA TGATGATGTG
            CTATTTAATG ATGATTTTAT GATAGGTGAT TAAATGAAGA TATTTGATTA TGATGATGTG
            ctatttaatg atgattttat gataggtgat taaatgaaga tatttgatta tgatgatgtg

            CAACTTATTC CTGAAATGTG TATTGTTAAT TCAAGAAAAG AATGTGAAAC TACTGCAACT
            caacttattc ctgaaatgtg tattgttaat tcaagaaaag aatgtgaaac tactgcaact
            CAACTTATTC CTGAAATGTG TATTGTTAAT TCAAGAAAAG AATGTGAAAC TACTGCAACT
            CAACTTATTC CTGAAATGTG TATTGTTAAT TCAAGAAAAG AATGTGAAAC TACTGCAACT
            CAACTTATTC CTGAAATGTG TATTGTTAAT TCAAGAAAAG AATGTGAAAC TACTGCAACT
            CAACTTATTC CTGAAATGTG TATTGTTAAT TCAAGAAAAG AATGTGAAAC TACTGCAACT
            CAACTTATTC CTGAAATGTG TATTGTTAAT TCAAGAAAAG AATGTGAAAC TACTGCAACT
            CAACTTATTC CTGAAATGTG TATTGTTAAT TCAAGAAAAG AATGTGAAAC TACTGCAACT
            CAACTTATTC CTGAAATGTG TATTGTTAAT TCAAGAAAAG AATGTGAAAC TACTGCAACT
            CAACTTATTC CTGAAATGTG TATTGTTAAT TCAAGAAAAG AATGTGAAAC TACTGCAACT
            CAACTTATTC CTGAAATGTG TATTGTTAAT TCAAGAAAAG AATGTGAAAC TACTGCAACT
            CAACTTATTC CTGAAATGTG TATTGTTAAT TCAAGAAAAG AATGTGAAAC TACTGCAACT
            caacttattc ctgaaatgtg tattgttaat tcaagaaaag aatgtgaaac tactgcaact
            caacttattc ctgaaatgtg tattgttaat tcaagaaaag aatgtgaaac tactgcaact
            caacttattc ctgaaatgtg tattgttaat tcaagaaaag aatgtgaaac tactgcaact
            caacttattc ctgaaatgtg tattgttaat tcaagaaaag aatgtgaaac tactgcaact
            caacttattc ctgaaatgtg tattgttaat tcaagaaaag aatgtgaaac tactgcaact
            CAACTTATTC CTGAAATGTG TATTGTTAAT TCAAGAAAAG AATGTGAAAC TACTGCAACT
            CAACTTATTC CTGAAATGTG TATTGTTAAT TCAAGAAAAG AATGTGAAAC TACTGCAACT
            CAACTTATTC CTGAAATGTG TATTGTTAAT TCAAGAAAAG AATGTGAAAC TACTGCAACT
            caacttattc ctgaaatgtg tattgtcaat tcaagaaaag aatgtgatac tactgcaact

            TTAGGAAAGC ACACTTTTAA ATTACCTGTT GTGCCCGCAA ATATGGCAAC AATAATTAAT
            ttaggaaagc acacttttaa attacctgtt gtgcccgcaa atatggcaac aataattaat
            TTAGGAAAGC ACACTTTTAA ATTACCTGTT GTGCCCGCAA ATATGGCAAC AATAATTAAT
            TTAGGAAAGC ACACTTTTAA ATTACCTGTT GTGCCCGCAA ATATGGCAAC AATAATTAAT
            TTAGGAAAGC ACACTTTTAA ATTACCTGTT GTGCCCGCAA ATATGGCAAC AATAATTAAT
            TTAGGAAAGC ACACTTTTAA ATTACCTGTT GTGCCCGCAA ATATGGCAAC AATAATTAAT
            TTAGGAAAGC ACACTTTTAA ATTACCTGTT GTGCCCGCAA ATATGGCAAC AATAATTAAT
            TTAGGAAAGC ACACTTTTAA ATTACCTGTT GTGCCCGCAA ATATGGCAAC AATAATTAAT
            TTAGGAAAGC ACACTTTTAA ATTACCTGTT GTGCCCGCAA ATATGGCAAC AATAATTAAT
            TTAGGAAAGC ACACTTTTAA ATTACCTGTT GTGCCCGCAA ATATGGCAAC AATAATTAAT
            TTAGGAAAGC ACACTTTTAA ATTACCTGTT GTGCCCGCAA ATATGGCAAC AATAATTAAT
            TTAGGAAAGC ACACTTTTAA ATTACCTGTT GTGCCCGCAA ATATGGCAAC AATAATTAAT
            ttaggaaagc acacttttaa attacctgtt gtgcccgcaa atatggcaac aataattaat
            ttaggaaagc acacttttaa attacctgtt gtgcccgcaa atatggcaac aataattaat
            ttaggaaagc acacttttaa attacctgtt gtgcccgcaa atatggcaac aataattaat
            ttaggaaagc acacttttaa attacctgtt gtgcccgcaa atatggcaac aataattaat
            ttaggaaagc acacttttaa attacctgtt gtgcccgcaa atatggcaac aataattaat
            TTAGGAAAGC ACACTTTTAA ATTACCTGTT GTGCCCGCAA ATATGGCAAC AATAATTAAT
            TTAGGAAAGC ACACTTTTAA ATTACCTGTT GTGCCCGCAA ATATGGCAAC AATAATTAAT
            TTAGGAAAGC ACACTTTTAA ATTACCTGTT GTGCCCGCAA ATATGGCAAC AATAATTAAT
            ttaggaaaac atacttttaa attgcctgtt gtgcctgcaa atatggcaac aataattaat

            GAAGAATTAG CTGAAAAATT AGCAAGGAAC GATTATTTTT ATATAATGCA TAGATTTAAT
            gaagaattag ctgaaaaatt agcaaggaac gattattttt atataatgca tagatttaat
            GAAGAATTAG CTGAAAAATT AGCAAGGAAC GATTATTTTT ATATAATGCA TAGATTTAAT
            GAAGAATTAG CTGAAAAATT AGCAAGGAAC GATTATTTTT ATATAATGCA TAGATTTAAT
            GAAGAATTAG CTGAAAAATT AGCAAGGAAC GATTATTTTT ATATAATGCA TAGATTTAAT
            GAAGAATTAG CTGAAAAATT AGCAAGGAAC GATTATTTTT ATATAATGCA TAGATTTAAT
            GAAGAATTAG CTGAAAAATT AGCAAGGAAC GATTATTTTT ATATAATGCA TAGATTTAAT
            GAAGAATTAG CTGAAAAATT AGCAAGGAAC GATTATTTTT ATATAATGCA TAGATTTAAT
            GAAGAATTAG CTGAAAAATT AGCAAGGAAC GATTATTTTT ATATAATGCA TAGATTTAAT
            GAAGAATTAG CTGAAAAATT AGCAAGGAAC GATTATTTTT ATATAATGCA TAGATTTAAT
            GAAGAATTAG CTGAAAAATT AGCAAGGAAC GATTATTTTT ATATAATGCA TAGATTTAAT
            GAAGAATTAG CTGAAAAATT AGCAAGGAAC GATTATTTTT ATATAATGCA TAGATTTAAT
            gaagaattag ctgaaaaatt agcaaggaac gattattttt atataatgca tagatttaat
            gaagaattag ctgaaaaatt agcaaggaac gattattttt atataatgca tagatttaat
            gaagaattag ctgaaaaatt agcaaggaac gattattttt atataatgca tagatttaat
            gaagaattag ctgaaaaatt agcaaggaac gattattttt atataatgca tagatttaat
            gaagaattag ctgaaaaatt agcaaggaac gattattttt atataatgca tagatttaat
            GAAGAATTAG CTGAAAAATT AGCAAGGAAC GATTATTTTT ATATAATGCA TAGATTTAAT
            GAAGAATTAG CTGAAAAATT AGCAAGGAAC GATTATTTTT ATATAATGCA TAGATTTAAT
            GAAGAATTAG CTGAAAAATT AGCAAGGAAC GATTATTTTT ATATAATGCA TAGATTTAAT
            gaagaattag ctgaaaaatt agcaaaaaat ggttattttt atataatgca tagatttaat

            GTTGATCAAT TAAAATTCAT TAAAAACATG AAAGATAAAA ACTTGATAAC TTCAATTTCT
            gttgatcaat taaaattcat taaaaacatg aaagataaaa acttgataac ttcaatttct
            GTTGATCAAT TAAAATTCAT TAAAAACATG AAAGATAAAA ACTTGATAAC TTCAATTTCT
            GTTGATCAAT TAAAATTCAT TAAAAACATG AAAGATAAAA ACTTGATAAC TTCAATTTCT
            GTTGATCAAT TAAAATTCAT TAAAAACATG AAAGATAAAA ACTTGATAAC TTCAATTTCT
            GTTGATCAAT TAAAATTCAT TAAAAACATG AAAGATAAAA ACTTGATAAC TTCAATTTCT
            GTTGATCAAT TAAAATTCAT TAAAAACATG AAAGATAAAA ACTTGATAAC TTCAATTTCT
            GTTGATCAAT TAAAATTCAT TAAAAACATG AAAGATAAAA ACTTGATAAC TTCAATTTCT
            GTTGATCAAT TAAAATTCAT TAAAAACATG AAAGATAAAA ACTTGATAAC TTCAATTTCT
            GTTGATCAAT TAAAATTCAT TAAAAACATG AAAGATAAAA ACTTGATAAC TTCAATTTCT
            GTTGATCAAT TAAAATTCAT TAAAAACATG AAAGATAAAA ACTTGATAAC TTCAATTTCT
            GTTGATCAAT TAAAATTCAT TAAAAACATG AAAGATAAAA ACTTGATAAC TTCAATTTCT
            gttgatcaat taaaattcat taaaaacatg aaagataaaa acttgataac ttcaatttct
            gttgatcaat taaaattcat taaaaacatg aaagataaaa acttgataac ttcaatttct
            gttgatcaat taaaattcat taaaaacatg aaagataaaa acttgataac ttcaatttct
            gttgatcaat taaaattcat taaaaacatg aaagataaaa acttgataac ttcaatttct
            gttgatcaat taaaattcat taaaaacatg aaagataaaa acttgataac ttcaatttct
            GTTGATCAAT TAAAATTCAT TAAAAACATG AAAGATAAAA ACTTGATAAC TTCAATTTCT
            GTTGATCAAT TAAAATTCAT TAAAAACATG AAAGATAAAA ACTTGATAAC TTCAATTTCT
            GTTGATCAAT TAAAATTCAT TAAAAACATG AAAGATAAAA ACTTGATAAC TTCAATTTCT
            gttgatcaat taaaattcat taaaaacatg aaagataaaa acttgataac ttcaatttct

            TTAGGTGTTA AACCTGATGA ATATAAATTA GTAGATCAAA TGGTTCAACA AAATTTAATT
            ttaggtgtta aacctgatga atataaatta gtagatcaaa tggttcaaca aaatttaatt
            TTAGGTGTTA AACCTGATGA ATATAAATTA GTAGATCAAA TGGTTCAACA AAATTTAATT
            TTAGGTGTTA AACCTGATGA ATATAAATTA GTAGATCAAA TGGTTCAACA AAATTTAATT
            TTAGGTGTTA AACCTGATGA ATATAAATTA GTAGATCAAA TGGTTCAACA AAATTTAATT
            TTAGGTGTTA AACCTGATGA ATATAAATTA GTAGATCAAA TGGTTCAACA AAATTTAATT
            TTAGGTGTTA AACCTGATGA ATATAAATTA GTAGATCAAA TGGTTCAACA AAATTTAATT
            TTAGGTGTTA AACCTGATGA ATATAAATTA GTAGATCAAA TGGTTCAACA AAATTTAATT
            TTAGGTGTTA AACCTGATGA ATATAAATTA GTAGATCAAA TGGTTCAACA AAATTTAATT
            TTAGGTGTTA AACCTGATGA ATATAAATTA GTAGATCAAA TGGTTCAACA AAATTTAATT
            TTAGGTGTTA AACCTGATGA ATATAAATTA GTAGATCAAA TGGTTCAACA AAATTTAATT
            TTAGGTGTTA AACCTGATGA ATATAAATTA GTAGATCAAA TGGTTCAACA AAATTTAATT
            ttaggtgtta aacctgatga atataaatta gtagatcaaa tggttcaaca aaatttaatt
            ttaggtgtta aacctgatga atataaatta gtagatcaaa tggttcaaca aaatttaatt
            ttaggtgtta aacctgatga atataaatta gtagatcaaa tggttcaaca aaatttaatt
            ttaggtgtta aacctgatga atataaatta gtagatcaaa tggttcaaca aaatttaatt
            ttaggtgtta aacctgatga atataaatta gtagatcaaa tggttcaaca aaatttaatt
            TTAGGTGTTA AACCTGATGA ATATAAATTA GTAGATCAAA TGGTTCAACA AAATTTAATT
            TTAGGTGTTA AACCTGATGA ATATAAATTA GTAGATCAAA TGGTTCAACA AAATTTAATT
            TTAGGTGTTA AACCTGATGA ATATAAATTA GTAGATCAAA TGGTTCAACA AAATTTAATT
            ttaggtgtta aacctgatga atataaatta gtagatcaaa tggttgaaca aaatttaatt

            CCAGACTATA TAACAATTGA TATAGCTCAT GGTCATGCTT TAAGTGTTAA AAATATGATT
            ccagactata taacaattga tatagctcat ggtcatgctt taagtgttaa aaatatgatt
            CCAGACTATA TAACAATTGA TATAGCTCAT GGTCATGCTT TAAGTGTTAA AAATATGATT
            CCAGACTATA TAACAATTGA TATAGCTCAT GGTCATGCTT TAAGTGTTAA AAATATGATT
            CCAGACTATA TAACAATTGA TATAGCTCAT GGTCATGCTT TAAGTGTTAA AAATATGATT
            CCAGACTATA TAACAATTGA TATAGCTCAT GGTCATGCTT TAAGTGTTAA AAATATGATT
            CCAGACTATA TAACAATTGA TATAGCTCAT GGTCATGCTT TAAGTGTTAA AAATATGATT
            CCAGACTATA TAACAATTGA TATAGCTCAT GGTCATGCTT TAAGTGTTAA AAATATGATT
            CCAGACTATA TAACAATTGA TATAGCTCAT GGTCATGCTT TAAGTGTTAA AAATATGATT
            CCAGACTATA TAACAATTGA TATAGCTCAT GGTCATGCTT TAAGTGTTAA AAATATGATT
            CCAGACTATA TAACAATTGA TATAGCTCAT GGTCATGCTT TAAGTGTTAA AAATATGATT
            CCAGACTATA TAACAATTGA TATAGCTCAT GGTCATGCTT TAAGTGTTAA AAATATGATT
            ccagactata taacaattga tatagctcat ggtcatgctt taagtgttaa aaatatgatt
            ccagactata taacaattga tatagctcat ggtcatgctt taagtgttaa aaatatgatt
            ccagactata taacaattga tatagctcat ggtcatgctt taagtgttaa aaatatgatt
            ccagactata taacaattga tatagctcat ggtcatgctt taagtgttaa aaatatgatt
            ccagactata taacaattga tatagctcat ggtcatgctt taagtgttaa aaatatgatt
            CCAGACTATA TAACAATTGA TATAGCTCAT GGTCATGCTT TAAGTGTTAA AAATATGATT
            CCAGACTATA TAACAATTGA TATAGCTCAT GGTCATGCTT TAAGTGTTAA AAATATGATT
            CCAGACTATA TAACAATTGA TATAGCTCAT GGTCATGCTT TAAGTGTTAA AAATATGATT
            ccagactata taacaattga tatagctcac ggtcatgctt taagtgttaa aaatatgatt

            AGTTATATTA GAGAAAAAAT GAAAGATCAA GTTTTTATTA TTGCTGGAAA TGTAACAACA
            agttatatta gagaaaaaat gaaagatcaa gtttttatta ttgctggaaa tgtaacaaca
            AGTTATATTA GAGAAAAAAT GAAAGATCAA GTTTTTATTA TTGCTGGAAA TGTAACAACA
            AGTTATATTA GAGAAAAAAT GAAAGATCAA GTTTTTATTA TTGCTGGAAA TGTAACAACA
            AGTTATATTA GAGAAAAAAT GAAAGATCAA GTTTTTATTA TTGCTGGAAA TGTAACAACA
            AGTTATATTA GAGAAAAAAT GAAAGATCAA GTTTTTATTA TTGCTGGAAA TGTAACAACA
            AGTTATATTA GAGAAAAAAT GAAAGATCAA GTTTTTATTA TTGCTGGAAA TGTAACAACA
            AGTTATATTA GAGAAAAAAT GAAAGATCAA GTTTTTATTA TTGCTGGAAA TGTAACAACA
            AGTTATATTA GAGAAAAAAT GAAAGATCAA GTTTTTATTA TTGCTGGAAA TGTAACAACA
            AGTTATATTA GAGAAAAAAT GAAAGATCAA GTTTTTATTA TTGCTGGAAA TGTAACAACA
            AGTTATATTA GAGAAAAAAT GAAAGATCAA GTTTTTATTA TTGCTGGAAA TGTAACAACA
            AGTTATATTA GAGAAAAAAT GAAAGATCAA GTTTTTATTA TTGCTGGAAA TGTAACAACA
            agttatatta gagaaaaaat gaaagatcaa gtttttatta ttgctggaaa tgtaacaaca
            agttatatta gagaaaaaat gaaagatcaa gtttttatta ttgctggaaa tgtaacaaca
            agttatatta gagaaaaaat gaaagatcaa gtttttatta ttgctggaaa tgtaacaaca
            agttatatta gagaaaaaat gaaagatcaa gtttttatta ttgctggaaa tgtaacaaca
            agttatatta gagaaaaaat gaaagatcaa gtttttatta ttgctggaaa tgtaacaaca
            AGTTATATTA GAGAAAAAAT GAAAGATCAA GTTTTTATTA TTGCTGGAAA TGTAACAACA
            AGTTATATTA GAGAAAAAAT GAAAGATCAA GTTTTTATTA TTGCTGGAAA TGTAACAACA
            AGTTATATTA GAGAAAAAAT GAAAGATCAA GTTTTTATTA TTGCTGGAAA TGTAACAACA
            agttatatta gagaaaaaat gaaagatcaa gtttttatta ttgctggaaa cgtagcaaca

            CCAAAAGCAG TTAGAGATTT AGAATTATGA GGAGCTGATG CTACTAAGAT TGGAATTGGT
            ccaaaagcag ttagagattt agaattatga ggagctgatg ctactaagat tgaaattggt
            CCAAAAGCAG TTAGAGATTT AGAATTATGA GGAGCTGATG CTACTAAGAT TGGAATTGGT
            CCAAAAGCAG TTAGAGATTT AGAATTATGA GGAGCTGATG CTACTAAGAT TGGAATTGGT
            CCAAAAGCAG TTAGAGATTT AGAATTATGA GGAGCTGATG CTACTAAGAT TGGAATTGGT
            CCAAAAGCAG TTAGAGATTT AGAATTATGA GGAGCTGATG CTACTAAGAT TGGAATTGGT
            CCAAAAGCAG TTAGAGATTT AGAATTATGA GGAGCTGATG CTACTAAGAT TGGAATTGGT
            CCAAAAGCAG TTAGAGATTT AGAATTATGA GGAGCTGATG CTACTAAGAT TGGAATTGGT
            CCAAAAGCAG TTAGAGATTT AGAATTATGA GGAGCTGATG CTACTAAGAT TGGAATTGGT
            CCAAAAGCAG TTAGAGATTT AGAATTATGA GGAGCTGATG CTACTAAGAT TGGAATTGGT
            CCAAAAGCAG TTAGAGATTT AGAATTATGA GGAGCTGATG CTACTAAGAT TGGAATTGGT
            CCAAAAGCAG TTAGAGATTT AGAATTATGA GGAGCTGATG CTACTAAGAT TGGAATTGGT
            ccaaaagcag ttagagattt agaattatga ggagctgatg ctactaagat tggaattggt
            ccaaaagcag ttagagattt agaattatga ggagctgatg ctactaagat tggaattggt
            ccaaaagcag ttagagattt agaattatga ggagctgatg ctactaagat tggaattggt
            ccaaaagcag ttagagattt agaattatga ggagctgatg ctactaagat tggaattggt
            ccaaaagcag ttagagattt agaattatga ggagctgatg ctactaagat tggaattggt
            CCAAAAGCAG TTAGAGATTT AGAATTATGA GGAGCTGATG CTACTAAGAT TGGAATTGGT
            CCAAAAGCAG TTAGAGATTT AGAATTATGA GGAGCTGATG CTACTAAGAT TGGAATTGGT
            CCAAAAGCAG TTAGAGATTT AGAATTATGA GGAGCTGATG CTACTAAGAT TGGAATTGGT
            ccaaaagcag ttagagattt agaattatga ggagctgatg ctactaagat tggaattggt

            CCTGGAAAAG TATGTATTAC TAAATTAAAA ACAGGATTTG GAACTGGAGG ATGGCAACTA
            cctggaaaag tatgtattac taaattaaaa acaggatttg gaactggagg atggcaacta
            CCTGGAAAAG TATGTATTAC TAAATTAAAA ACAGGATTTG GAACTGGAGG ATGGCAACTA
            CCTGGAAAAG TATGTATTAC TAAATTAAAA ACAGGATTTG GAACTGGAGG ATGGCAACTA
            CCTGGAAAAG TATGTATTAC TAAATTAAAA ACAGGATTTG GAACTGGAGG ATGGCAACTA
            CCTGGAAAAG TATGTATTAC TAAATTAAAA ACAGGATTTG GAACTGGAGG ATGGCAACTA
            CCTGGAAAAG TATGTATTAC TAAATTAAAA ACAGGATTTG GAACTGGAGG ATGGCAACTA
            CCTGGAAAAG TATGTATTAC TAAATTAAAA ACAGGATTTG GAACTGGAGG ATGGCAACTA
            CCTGGAAAAG TATGTATTAC TAAATTAAAA ACAGGATTTG GAACTGGAGG ATGGCAACTA
            CCTGGAAAAG TATGTATTAC TAAATTAAAA ACAGGATTTG GAACTGGAGG ATGGCAACTA
            CCTGGAAAAG TATGTATTAC TAAATTAAAA ACAGGATTTG GAACTGGAGG ATGGCAACTA
            CCTGGAAAAG TATGTATTAC TAAATTAAAA ACAGGATTTG GAACTGGAGG ATGGCAACTA
            cctggaaaag tatgtattac taaattaaaa acaggatttg gaactggagg atggcaacta
            cctggaaaag tatgtattac taaattaaaa acaggatttg gaactggagg atggcaacta
            cctggaaaag tatgtattac taaattaaaa acaggatttg gaactggagg atggcaacta
            cctggaaaag tatgtattac taaattaaaa acaggatttg gaactggagg atggcaacta
            cctggaaaag tatgtattac taaattaaaa acaggatttg gaactggagg atggcaacta
            CCTGGAAAAG TATGTATTAC TAAATTAAAA ACAGGATTTG GAACTGGAGG ATGGCAACTA
            CCTGGAAAAG TATGTATTAC TAAATTAAAA ACAGGATTTG GAACTGGAGG ATGGCAACTA
            CCTGGAAAAG TATGTATTAC TAAATTAAAA ACAGGATTTG GAACTGGAGG ATGGCAACTA
            cctggaaaag tatgtattac taaattaaaa acaggatttg gaactggtgg atggcaacta

            TCTGCACTTA AATATTGTGC AAAAACTGCA TCAAAACCAA TTATTGCTGA TGGTGGATTA
            tctgcactta aatattgtgc aaaaactgca tcaaaaccaa ttattgctga tggtggatta
            TCTGCACTTA AATATTGTGC AAAAACTGCA TCAAAACCAA TTATTGCTGA TGGTGGATTA
            TCTGCACTTA AATATTGTGC AAAAACTGCA TCAAAACCAA TTATTGCTGA TGGTGGATTA
            TCTGCACTTA AATATTGTGC AAAAACTGCA TCAAAACCAA TTATTGCTGA TGGTGGATTA
            TCTGCACTTA AATATTGTGC AAAAACTGCA TCAAAACCAA TTATTGCTGA TGGTGGATTA
            TCTGCACTTA AATATTGTGC AAAAACTGCA TCAAAACCAA TTATTGCTGA TGGTGGATTA
            TCTGCACTTA AATATTGTGC AAAAACTGCA TCAAAACCAA TTATTGCTGA TGGTGGATTA
            TCTGCACTTA AATATTGTGC AAAAACTGCA TCAAAACCAA TTATTGCTGA TGGTGGATTA
            TCTGCACTTA AATATTGTGC AAAAACTGCA TCAAAACCAA TTATTGCTGA TGGTGGATTA
            TCTGCACTTA AATATTGTGC AAAAACTGCA TCAAAACCAA TTATTGCTGA TGGTGGATTA
            TCTGCACTTA AATATTGTGC AAAAACTGCA TCAAAACCAA TTATTGCTGA TGGTGGATTA
            tctgcactta aatattgtgc aaaaactgca tcaaaaccaa ttattgctga tggtggatta
            tctgcactta aatattgtgc aaaaactgca tcaaaaccaa ttattgctga tggtggatta
            tctgcactta aatattgtgc aaaaactgca tcaaaaccaa ttattgctga tggtggatta
            tctgcactta aatattgtgc aaaaactgca tcaaaaccaa ttattgctga tggtggatta
            tctgcactta aatattgtgc aaaaactgca tcaaaaccaa ttattgctga tggtggatta
            TCTGCACTTA AATATTGTGC AAAAACTGCA TCAAAACCAA TTATTGCTGA TGGTGGATTA
            TCTGCACTTA AATATTGTGC AAAAACTGCA TCAAAACCAA TTATTGCTGA TGGTGGATTA
            TCTGCACTTA AATATTGTGC AAAAACTGCA TCAAAACCAA TTATTGCTGA TGGTGGATTA
            tctgcactta aatattgtgc aaaaactgca tcaaagccaa ttattgctga tggtggatta

            AGAGTTCATG GAGATATTGC AAAATCTATT AGAATGGGTG CTAGTTTTTG TATGATTGGA
            agagttcatg gagatattgc aaaatctatt agaatgggtg ctagtttttg tatgattgta
            AGAGTTCATG GAGATATTGC AAAATCTATT AGAATGGGTG CTAGTTTTTG TATGATTGGA
            AGAGTTCATG GAGATATTGC AAAATCTATT AGAATGGGTG CTAGTTTTTG TATGATTGGA
            AGAGTTCATG GAGATATTGC AAAATCTATT AGAATGGGTG CTAGTTTTTG TATGATTGGA
            AGAGTTCATG GAGATATTGC AAAATCTATT AGAATGGGTG CTAGTTTTTG TATGATTGGA
            AGAGTTCATG GAGATATTGC AAAATCTATT AGAATGGGTG CTAGTTTTTG TATGATTGGA
            AGAGTTCATG GAGATATTGC AAAATCTATT AGAATGGGTG CTAGTTTTTG TATGATTGGA
            AGAGTTCATG GAGATATTGC AAAATCTATT AGAATGGGTG CTAGTTTTTG TATGATTGGA
            AGAGTTCATG GAGATATTGC AAAATCTATT AGAATGGGTG CTAGTTTTTG TATGATTGGA
            AGAGTTCATG GAGATATTGC AAAATCTATT AGAATGGGTG CTAGTTTTTG TATGATTGGA
            AGAGTTCATG GAGATATTGC AAAATCTATT AGAATGGGTG CTAGTTTTTG TATGATTGGA
            agagttcatg gagatattgc aaaatctatt agaatgggtg ctagtttttg tatgattgga
            agagttcatg gagatattgc aaaatctatt agaatgggtg ctagtttttg tatgattgga
            agagttcatg gagatattgc aaaatctatt agaatgggtg ctagtttttg tatgattgga
            agagttcatg gagatattgc aaaatctatt agaatgggtg ctagtttttg tatgattgga
            agagttcatg gagatattgc aaaatctatt agaatgggtg ctagtttttg tatgattgga
            AGAGTTCATG GAGATATTGC AAAATCTATT AGAATGGGTG CTAGTTTTTG TATGATTGGA
            AGAGTTCATG GAGATATTGC AAAATCTATT AGAATGGGTG CTAGTTTTTG TATGATTGGA
            AGAGTTCATG GAGATATTGC AAAATCTATT AGAATGGGTG CTAGTTTTTG TATGATTGGA
            agagttcatg gagatattgc aaaatctatt agaatgggtg ctagtttttg tatgattgga

            AGTTTATTTG CTGCACATTT AGAATCACCT GGAAAAGAAG TTGAAATCAA TAATTGTATT
            agtttatttg ctgcacattt agaatcacct ggaaaagaag ttgaaatcaa taattgtatt
            AGTTTATTTG CTGCACATTT AGAATCACCT GGAAAAGAAG TTGAAATCAA TAATTGTATT
            AGTTTATTTG CTGCACATTT AGAATCACCT GGAAAAGAAG TTGAAATCAA TAATTGTATT
            AGTTTATTTG CTGCACATTT AGAATCACCT GGAAAAGAAG TTGAAATCAA TAATTGTATT
            AGTTTATTTG CTGCACATTT AGAATCACCT GGAAAAGAAG TTGAAATCAA TAATTGTATT
            AGTTTATTTG CTGCACATTT AGAATCACCT GGAAAAGAAG TTGAAATCAA TAATTGTATT
            AGTTTATTTG CTGCACATTT AGAATCACCT GGAAAAGAAG TTGAAATCAA TAATTGTATT
            AGTTTATTTG CTGCACATTT AGAATCACCT GGAAAAGAAG TTGAAATCAA TAATTGTATT
            AGTTTATTTG CTGCACATTT AGAATCACCT GGAAAAGAAG TTGAAATCAA TAATTGTATT
            AGTTTATTTG CTGCACATTT AGAATCACCT GGAAAAGAAG TTGAAATCAA TAATTGTATT
            AGTTTATTTG CTGCACATTT AGAATCACCT GGAAAAGAAG TTGAAATCAA TAATTGTATT
            agtttatttg ctgcacattt agaatcacct ggaaaagaag ttgaaatcaa taattgtatt
            agtttatttg ctgcacattt agaatcacct ggaaaagaag ttgaaatcaa taattgtatt
            agtttatttg ctgcacattt agaatcacct ggaaaagaag ttgaaatcaa taattgtatt
            agtttatttg ctgcacattt agaatcacct ggaaaagaag ttgaaatcaa taattgtatt
            agtttatttg ctgcacattt agaatcacct ggaaaagaag ttgaaatcaa taattgtatt
            AGTTTATTTG CTGCACATTT AGAATCACCT GGAAAAGAAG TTGAAATCAA TAATTGTATT
            AGTTTATTTG CTGCACATTT AGAATCACCT GGAAAAGAAG TTGAAATCAA TAATTGTATT
            AGTTTATTTG CTGCACATTT AGAATCACCT GGAAAAGAAG TTGAAATCAA TAATTGTATT
            agtttgtttg ctgcacattt agaatcacct ggaaaagaag ttgaaatcga taattgtatt

            TATAAAGAGT ATTATGGATC AGCTAGTGAA TATAATAAAA GTGAAAAACG TTATGTTGAA
            tataaagagt attatggatc agctagtgaa tataataaaa gtgaaaaacg ttatgttgaa
            TATAAAGAGT ATTATGGATC AGCTAGTGAA TATAATAAAA GTGAAAAACG TTATGTTGAA
            TATAAAGAGT ATTATGGATC AGCTAGTGAA TATAATAAAA GTGAAAAACG TTATGTTGAA
            TATAAAGAGT ATTATGGATC AGCTAGTGAA TATAATAAAA GTGAAAAACG TTATGTTGAA
            TATAAAGAGT ATTATGGATC AGCTAGTGAA TATAATAAAA GTGAAAAACG TTATGTTGAA
            TATAAAGAGT ATTATGGATC AGCTAGTGAA TATAATAAAA GTGAAAAACG TTATGTTGAA
            TATAAAGAGT ATTATGGATC AGCTAGTGAA TATAATAAAA GTGAAAAACG TTATGTTGAA
            TATAAAGAGT ATTATGGATC AGCTAGTGAA TATAATAAAA GTGAAAAACG TTATGTTGAA
            TATAAAGAGT ATTATGGATC AGCTAGTGAA TATAATAAAA GTGAAAAACG TTATGTTGAA
            TATAAAGAGT ATTATGGATC AGCTAGTGAA TATAATAAAA GTGAAAAACG TTATGTTGAA
            TATAAAGAGT ATTATGGATC AGCTAGTGAA TATAATAAAA GTGAAAAACG TTATGTTGAA
            tataaagagt attatggatc agctagtgaa tataataaaa gtgaaaaacg ttatgttgaa
            tataaagagt attatggatc agctagtgaa tataataaaa gtgaaaaacg ttatgttgaa
            tataaagagt attatggatc agctagtgaa tataataaaa gtgaaaaacg ttatgttgaa
            tataaagagt attatggatc agctagtgaa tataataaaa gtgaaaaacg ttatgttgaa
            tataaagagt attatggatc agctagtgaa tataataaaa gtgaaaaacg ttatgttgaa
            TATAAAGAGT ATTATGGATC AGCTAGTGAA TATAATAAAA GTGAAAAACG TTATGTTGAA
            TATAAAGAGT ATTATGGATC AGCTAGTGAA TATAATAAAA GTGAAAAACG TTATGTTGAA
            TATAAAGAGT ATTATGGATC AGCTAGTGAA TATAATAAAA GTGAAAAACG TTATGTTGAA
            tataaagaat attatggatc agctagtgaa tataataaaa gtgaaaaacg ttatgttgaa

            GGTAAAAAAG AATTAATTAA AATTAGAGGA AGTATTTTTG ATACTTTAAA AGAAATGACT
            ggtaaaaaag aattaattaa aattagagga agtatttttg atactttaaa agaaatgact
            GGTAAAAAAG AATTAATTAA AATTAGAGGA AGTATTTTTG ATACTTTAAA AGAAATGACT
            GGTAAAAAAG AATTAATTAA AATTAGAGGA AGTATTTTTG ATACTTTAAA AGAAATGACT
            GGTAAAAAAG AATTAATTAA AATTAGAGGA AGTATTTTTG ATACTTTAAA AGAAATGACT
            GGTAAAAAAG AATTAATTAA AATTAGAGGA AGTATTTTTG ATACTTTAAA AGAAATGACT
            GGTAAAAAAG AATTAATTAA AATTAGAGGA AGTATTTTTG ATACTTTAAA AGAAATGACT
            GGTAAAAAAG AATTAATTAA AATTAGAGGA AGTATTTTTG ATACTTTAAA AGAAATGACT
            GGTAAAAAAG AATTAATTAA AATTAGAGGA AGTATTTTTG ATACTTTAAA AGAAATGACT
            GGTAAAAAAG AATTAATTAA AATTAGAGGA AGTATTTTTG ATACTTTAAA AGAAATGACT
            GGTAAAAAAG AATTAATTAA AATTAGAGGA AGTATTTTTG ATACTTTAAA AGAAATGACT
            GGTAAAAAAG AATTAATTAA AATTAGAGGA AGTATTTTTG ATACTTTAAA AGAAATGACT
            ggtaaaaaag aattaattaa aattagagga agtatttttg atactttaaa agaaatgact
            ggtaaaaaag aattaattaa aattagagga agtatttttg atactttaaa agaaatgact
            ggtaaaaaag aattaattaa aattagagga agtatttttg atactttaaa agaaatgact
            ggtaaaaaag aattaattaa aattagagga agtatttttg atactttaaa agaaatgact
            ggtaaaaaag aattaattaa aattagagga agtatttttg atactttaaa agaaatgact
            GGTAAAAAAG AATTAATTAA AATTAGAGGA AGTATTTTTG ATACTTTAAA AGAAATGACT
            GGTAAAAAAG AATTAATTAA AATTAGAGGA AGTATTTTTG ATACTTTAAA AGAAATGACT
            GGTAAAAAAG AATTAATTAA AATTAGAGGA AGTATTTTTG ATACTTTAAA AGAAATGACT
            ggtaaaaaag aattaattaa aattagagga agtatttttg atactttaaa agaaatgact

            GAAGACTTGC AATCATCAAT TTCATATGCT GGTGGAAAAG ACTTACAAGC AATAAAACGT
            gaagacttgc aatcatcaat ttcatatgct ggtggaaaag acttacaagc aataaaacgt
            GAAGACTTGC AATCATCAAT TTCATATGCT GGTGGAAAAG ACTTACAAGC AATAAAACGT
            GAAGACTTGC AATCATCAAT TTCATATGCT GGTGGAAAAG ACTTACAAGC AATAAAACGT
            GAAGACTTGC AATCATCAAT TTCATATGCT GGTGGAAAAG ACTTACAAGC AATAAAACGT
            GAAGACTTGC AATCATCAAT TTCATATGCT GGTGGAAAAG ACTTACAAGC AATAAAACGT
            GAAGACTTGC AATCATCAAT TTCATATGCT GGTGGAAAAG ACTTACAAGC AATAAAACGT
            GAAGACTTGC AATCATCAAT TTCATATGCT GGTGGAAAAG ACTTACAAGC AATAAAACGT
            GAAGACTTGC AATCATCAAT TTCATATGCT GGTGGAAAAG ACTTACAAGC AATAAAACGT
            GAAGACTTGC AATCATCAAT TTCATATGCT GGTGGAAAAG ACTTACAAGC AATAAAACGT
            GAAGACTTGC AATCATCAAT TTCATATGCT GGTGGAAAAG ACTTACAAGC AATAAAACGT
            GAAGACTTGC AATCATCAAT TTCATATGCT GGTGGAAAAG ACTTACAAGC AATAAAACGT
            gaagacttgc aatcatcaat ttcatatgct ggtggaaaag acttacaagc aataaaacgt
            gaagacttgc aatcatcaat ttcatatgct ggtggaaaag acttacaagc aataaaacgt
            gaagacttgc aatcatcaat ttcatatgct ggtggaaaag acttacaagc aataaaacgt
            gaagacttgc aatcatcaat ttcatatgct ggtggaaaag acttacaagc aataaaacgt
            gaagacttgc aatcatcaat ttcatatgct ggtggaaaag acttacaagc aataaaacgt
            GAAGACTTGC AATCATCAAT TTCATATGCT GGTGGAAAAG ACTTACAAGC AATAAAACGT
            GAAGACTTGC AATCATCAAT TTCATATGCT GGTGGAAAAG ACTTACAAGC AATAAAACGT
            GAAGACTTGC AATCATCAAT TTCATATGCT GGTGGAAAAG ACTTACAAGC AATAAAACGT
            gaagatttac aatcatcaat ttcatatgct ggtggaaagg atttacaagc aataaaacgt

            GTTGATTATG TTTTATTAGG TGATTATAAA GATTAAATGC TTAATAAAAA AATAATTAAA
            gttgattatg ttttattagg tgattataaa gattaaatgc ttaataaaaa aataattaaa
            GTTGATTATG TTTTATTAGG TGATTATAAA GATTAAATGC TTAATAAAAA AATAATTAAA
            GTTGATTATG TTTTATTAGG TGATTATAAA GATTAAATGC TTAATAAAAA AATAATTAAA
            GTTGATTATG TTTTATTAGG TGATTATAAA GATTAAATGC TTAATAAAAA AATAATTAAA
            GTTGATTATG TTTTATTAGG TGATTATAAA GATTAAATGC TTAATAAAAA AATAATTAAA
            GTTGATTATG TTTTATTAGG TGATTATAAA GATTAAATGC TTAATAAAAA AATAATTAAA
            GTTGATTATG TTTTATTAGG TGATTATAAA GATTAAATGC TTAATAAAAA AATAATTAAA
            GTTGATTATG TTTTATTAGG TGATTATAAA GATTAAATGC TTAATAAAAA AATAATTAAA
            GTTGATTATG TTTTATTAGG TGATTATAAA GATTAAATGC TTAATAAAAA AATAATTAAA
            GTTGATTATG TTTTATTAGG TGATTATAAA GATTAAATGC TTAATAAAAA AATAATTAAA
            GTTGATTATG TTTTATTAGG TGATTATAAA GATTAAATGC TTAATAAAAA AATAATTAAA
            gttgattatg ttttattagg tgattataaa gattaaatgc ttaataaaaa aataattaaa
            gttgattatg ttttattagg tgattataaa gattaaatgc ttaataaaaa aataattaaa
            gttgattatg ttttattagg tgattataaa gattaaatgc ttaataaaaa aataattaaa
            gttgattatg ttttattagg tgattataaa gattaaatgc ttaataaaaa aataattaaa
            gttgattatg ttttattagg tgattataaa gattaaatgc ttaataaaaa aataattaaa
            GTTGATTATG TTTTATTAGG TGATTATAAA GATTAAATGC TTAATAAAAA AATAATTAAA
            GTTGATTATG TTTTATTAGG TGATTATAAA GATTAAATGC TTAATAAAAA AATAATTAAA
            GTTGATTATG TTTTATTAGG TGATTATAAA GATTAAATGC TTAATAAAAA AATAATTAAA
            gttgattatg ttttattagg tgattataaa gattaaatgt ttaataaaaa aataattaaa

            GATAGAAATT TATTTAAAAT AGGTAATCAC TACACAAAAC CACCAAAGCG TGTTTTTACA
            gatagaaatt tatttaaaat aggtaatcac tacacaaaac caccaaagcg tgtttttaca
            GATAGAAATT TATTTAAAAT AGGTAATCAC TACACAAAAC CACCAAAGCG TGTTTTTACA
            GATAGAAATT TATTTAAAAT AGGTAATCAC TACACAAAAC CACCAAAGCG TGTTTTTACA
            GATAGAAATT TATTTAAAAT AGGTAATCAC TACACAAAAC CACCAAAGCG TGTTTTTACA
            GATAGAAATT TATTTAAAAT AGGTAATCAC TACACAAAAC CACCAAAGCG TGTTTTTACA
            GATAGAAATT TATTTAAAAT AGGTAATCAC TACACAAAAC CACCAAAGCG TGTTTTTACA
            GATAGAAATT TATTTAAAAT AGGTAATCAC TACACAAAAC CACCAAAGCG TGTTTTTACA
            GATAGAAATT TATTTAAAAT AGGTAATCAC TACACAAAAC CACCAAAGCG TGTTTTTACA
            GATAGAAATT TATTTAAAAT AGGTAATCAC TACACAAAAC CACCAAAGCG TGTTTTTACA
            GATAGAAATT TATTTAAAAT AGGTAATCAC TACACAAAAC CACCAAAGCG TGTTTTTACA
            GATAGAAATT TATTTAAAAT AGGTAATCAC TACACAAAAC CACCAAAGCG TGTTTTTACA
            gatagaaatt tatttaaaat aggtaatcac tacacaaaac caccaaagcg tgtttttaca
            gatagaaatt tatttaaaat aggtaatcac tacacaaaac caccaaagcg tgtttttaca
            gatagaaatt tatttaaaat aggtaatcac tacacaaaac caccaaagcg tgtttttaca
            gatagaaatt tatttaaaat aggtaatcac tacacaaaac caccaaagcg tgtttttaca
            gatagaaatt tatttaaaat aggtaatcac tacacaaaac caccaaagcg tgtttttaca
            GATAGAAATT TATTTAAAAT AGGTAATCAC TACACAAAAC CACCAAAGCG TGTTTTTACA
            GATAGAAATT TATTTAAAAT AGGTAATCAC TACACAAAAC CACCAAAGCG TGTTTTTACA
            GATAGAAATT TATTTAAAAT AGGTAATCAC TACACAAAAC CACCAAAGCG TGTTTTTACA
            gatagaaatt tatttaaaat aggtaatcac tacacaaaac caccaaagcg tgtttttaca

            ATTTGTTTTA CTATTGGAAT AATAATATTT GTAGTTTTAG GATTTGCTTT AGCTGATCAA
            atttgtttta ctattggaat aataatattt gtagttttag gatttgcttt agctgatcaa
            ATTTGTTTTA CTATTGGAAT AATAATATTT GTAGTTTTAG GATTTGCTTT AGCTGATCAA
            ATTTGTTTTA CTATTGGAAT AATAATATTT GTAGTTTTAG GATTTGCTTT AGCTGATCAA
            ATTTGTTTTA CTATTGGAAT AATAATATTT GTAGTTTTAG GATTTGCTTT ATCTGATCAA
            ATTTGTTTTA CTATTGGAAT AATAATATTT GTAGTTTTAG GATTTGCTTT AGCTGATCAA
            ATTTGTTTTA CTATTGGAAT AATAATATTT GTAGTTTTAG GATTTGCTTT AGCTGATCAA
            ATTTGTTTTA CTATTGGAAT AATAATATTT GTAGTTTTAG GATTTGCTTT AGCTGATCAA
            ATTTGTTTTA CTATTGGAAT AATAATATTT GTAGTTTTAG GATTTGCTTT AGCTGATCAA
            ATTTGTTTTA CTATTGGAAT AATAATATTT GTAGTTTTAG GATTTGCTTT AGCTGATCAA
            ATTTGTTTTA CTATTGGAAT AATAATATTT GTAGTTTTAG GATTTGCTTT AGCTGATCAA
            ATTTGTTTTA CTATTGGAAT AATAATATTT GTAGTTTTAG GATTTGCTTT AGCTGATCAA
            atttgtttta ctattggaat aataatattt gtagttttag gatttgcttt agctgatcaa
            atttgtttta ctattggaat aataatattt gtagttttag gatttgcttt agctgatcaa
            atttgtttta ctattggaat aataatattt gtagttttag gatttgcttt agctgatcaa
            atttgtttta ctattggaat aataatattt gtagttttag gatttgcttt agctgatcaa
            atttgtttta ctattggaat aataatattt gtagttttag gatttgcttt agctgatcaa
            ATTTGTTTTA CTATTGGAAT AATAATATTT GTAGTTTTAG GATTTGCTTT AGCTGATCAA
            ATTTGTTTTA CTATTGGAAT AATAATATTT GTAGTTTTAG GATTTGCTTT AGCTGATCAA
            ATTTGTTTTA CTATTGGAAT AATAATATTT GTAGTTTTAG GATTTGCTTT AGCTGATCAA
            atttgtttta ctattggaat aataatattt gtagttttag ggtttgcttt agctgatgaa

            GATTGAGAGC AATTCTTTGG TAATTTTGAT AAATTGACAA AACTTTTTAG TGAGTTCTTT
            gattgagagc aattctttgg taattttgat aaattgacaa aactttttag tgagttcttt
            GATTGAGAGC AATTCTTTGG TAATTTTGAT AAATTGACAA AACTTTTTAG TGAGTTCTTT
            GATTGAGAGC AATTCTTTGG TAATTTTGAT AAATTGACAA AACTTTTTAG TGAGTTCTTT
            GATTGAGAGC AATTCTTTGG TAATTTTGAT AAATTGACAA AACTTTTTAG TGAGTTCTTT
            GATTGAGAGC AATTCTTTGG TAATTTTGAT AAATTGACAA AACTTTTTAG TGAGTTCTTT
            GATTGAGAGC AATTCTTTGG TAATTTTGAT AAATTGACAA AACTTTTTAG TGAGTTCTTT
            GATTGAGAGC AATTCTTTGG TAATTTTGAT AAATTGACAA AACTTTTTAG TGAGTTCTTT
            GATTGAGAGC AATTCTTTGG TAATTTTGAT AAATTGACAA AACTTTTTAG TGAGTTCTTT
            GATTGAGAGC AATTCTTTGG TAATTTTGAT AAATTGACAA AACTTTTTAG TGAGTTCTTT
            GATTGAGAGC AATTCTTTGG TAATTTTGAT AAATTGACAA AACTTTTTAG TGAGTTCTTT
            GATTGAGAGC AATTCTTTGG TAATTTTGAT AAATTGACAA AACTTTTTAG TGAGTTCTTT
            gattgagagc aattctttgg taattttgat aaattgacaa aactttttag tgagttcttt
            gattgagagc aattctttgg taattttgat aaattgacaa aactttttag tgagttcttt
            gattgagagc aattctttgg taattttgat aaattgacaa agctttttag tgagttcttt
            gattgagagc aattctttgg taattttgat aaattgacaa aactttttag tgagttcttt
            gattgagagc aattctttgg taattttgat aaattgacaa aactttttag tgagttcttt
            GATTGAGAGC AATTCTTTGG TAATTTTGAT AAATTGACAA AACTTTTTAG TGAGTTCTTT
            GATTGAGAGC AATTCTTTGG TAATTTTGAT AAATTGACAA AGCTTTTTAG TGAGTTCTTT
            GATTGAGAGC AATTCTTTGG TAATTTTGAT AAATTGACAA AACTTTTTAG TGAGTTCTTT
            agatgaagtg agttttttga taattttgat aaattagtta gtttatttaa agattttttt

            AAATGAGAAC TTAATAGTTG AAATCAAAAA CAAGGACTGC CAAATACTTT TTTAGAAACT
            aaatgagaac ttaatagttg aaatcaaaaa caaggactgc caaatacttt tttagaaact
            AAATGAGAAC TTAATAGTTG AAATCAAAAA CAAGGACTGC CAAATACTTT TTTAGAAACT
            AAATGAGAAC TTAATAGTTG AAATCAAAAA CAAGGACTGC CAAATACTTT TTTAGAAACT
            AAATGAGAAC TTAATAGTTG AAATCAAAAA CAAGGACTGC CAAATACTTT TTTAGAAACT
            AAATGAGAAC TTAATAGTTG AAATCAAAAA CAAGGACTGC CAAATACTTT TTTAGAAACT
            AAATGAGAAC TTAATAGTTG AAATCAAAAA CAAGGACTGC CAAATACTTT TTTAGAAACT
            AAATGAGAAC TTAATAGTTG AAATCAAAAA CAAGGACTGC CAAATACTTT TTTAGAAACT
            AAATGAGAAC TTAATAGTTG AAATCAAAAA CAAGGACTGC CAAATACTTT TTTAGAAACT
            AAATGAGAAC TTAATAGTTG AAATCAAAAA CAAGGACTGC CAAATACTTT TTTAGAAACT
            AAATGAGAAC TTAATAGTTG AAATCAAAAA CAAGGACTGC CAAATACTTT TTTAGAAACT
            AAATGAGAAC TTAATAGTTG AAATCAAAAA CAAGGACTGC CAAATACTTT TTTAGAAACT
            aaatgagaac ttaatagttg aaatcaaaaa caaggactgc caaatacttt tttagaaact
            aaatgagaac ttaatagttg aaatcaaaaa caaggactgc caaatacttt tttagaaact
            aaatgagaac ttaatagttg aaatcaaaaa caaggactgc caaatacttt tttagaaact
            aaatgagaac ttaatagttg aaatcaaaaa caaggactgc caaatacttt tttagaaact
            aaatgagaac ttaatagttg aaatcaaaaa caaggactgc caaatacttt tttagaaact
            AAATGAGAAC TTAATAGTTG AAATCAAAAA CAAGGACTGC CAAATACTTT TTTAGAAACT
            AAATGAGAAC TTAATAGTTG AAATCAAAAA CAAGGACTGC CAAATACTTT TTTAGAAACT
            AAATGAGAAC TTAATAGTTG AAATCAAAAA CAAGGACTGC CAAATACTTT TTTAGAAACT
            aaatgagatc ttaataattg aaatcaaaaa catggactgc ctaatacttt tttagaaact

            AGTTTTTATA ATTTATGACA AACAATTAAA TTAGCTTTTA TTGGTACTTT TTTAGGAATC
            agtttttata atttatgaca aacaattaaa ttagctttta ttggtacttt tttaggaatc
            AGTTTTTATA ATTTATGACA AACAATTAAA TTAGCTTTTA TTGGTACTTT TTTAGGAATC
            AGTTTTTATA ATTTATGACA AACAATTAAA TTAGCTTTTA TTGGTACTTT TTTAGGAATC
            AGTTTTTATA ATTTATGACA AACAATTAAA TTAGCTTTTA TTGGTACTTT TTTAGGAATC
            AGTTTTTATA ATTTATGACA AACAATTAAA TTAGCTTTTA TTGGTACTTT TTTAGGAATC
            AGTTTTTATA ATTTATGACA AACAATTAAA TTAGCTTTTA TTGGTACTTT TTTAGGAATC
            AGTTTTTATA ATTTATGACA AACAATTAAA TTAGCTTTTA TTGGTACTTT TTTAGGAATC
            AGTTTTTATA ATTTATGACA AACAATTAAA TTAGCTTTTA TTGGTACTTT TTTAGGAATC
            AGTTTTTATA ATTTATGACA AACAATTAAA TTAGCTTTTA TTGGTACTTT TTTAGGAATC
            AGTTTTTATA ATTTATGACA AACAATTAAA TTAGCTTTTA TTGGTACTTT TTTAGGAATC
            AGTTTTTATA ATTTATGACA AACAATTAAA TTAGCTTTTA TTGGTACTTT TTTAGGAATC
            agtttttata atttatgaca aacaattaaa ttagctttta ttggtacttt tttaggaatc
            agtttttata atttatgaca aacaattaaa ttagctttta ttggtacttt tttaggaatc
            agtttttata atttatgaca aacaattaaa ttagctttta ttggtacttt tttaggaatc
            agtttttata atttatgaca aacaattaaa ttagctttta ttggtacttt tttaggaatc
            agtttttata atttatgaca aacaattaaa ttagctttta ttggtacttt tttaggaatc
            AGTTTTTATA ATTTATGACA AACAATTAAA TTAGCTTTTA TTGGTACTTT TTTAGGAATC
            AGTTTTTATA ATTTATGACA AACAATTAAA TTAGCTTTTA TTGGTACTTT TTTAGGAATC
            AGTTTTTATA ATTTATGACA AACAATTAAA TTAGCTTTTA TTGGTACTTT TTTAGGAATC
            agtttttata atttatgaca aactattaaa ctttcattta ttggtacttt tttaggaata

            ATATTATGTC TTCCTTTTTC AGTACTAGCT TCAAGAAGTA TAGTTTCAAA TAAATATATT
            atattatgtc ttcctttttc agtactagct tcaagaagta tagtttcaaa taaatatatt
            ATATTATGTC TTCCTTTTTC AGTACTAGCT TCAAGAAGTA TAGTTTCAAA TAAATATATT
            ATATTATGTC TTCCTTTTTC AGTACTAGCT TCAAGAAGTA TAGTTTCAAA TAAATATATT
            ATATTATGTC TTCCTTTTTC AGTACTAGCT TCAAGAAGTA TAGTTTCAAA TAAATATATT
            ATATTATGTC TTCCTTTTTC AGTACTAGCT TCAAGAAGTA TAGTTTCAAA TAAATATATT
            ATATTATGTC TTCCTTTTTC AGTACTAGCT TCAAGAAGTA TAGTTTCAAA TAAATATATT
            ATATTATGTC TTCCTTTTTC AGTACTAGCT TCAAGAAGTA TAGTTTCAAA TAAATATATT
            ATATTATGTC TTCCTTTTTC AGTACTAGCT TCAAGAAGTA TAGTTTCAAA TAAATATATT
            ATATTATGTC TTCCTTTTTC AGTACTAGCT TCAAGAAGTA TAGTTTCAAA TAAATATATT
            ATATTATGTC TTCCTTTTTC AGTACTAGCT TCAAGAAGTA TAGTTTCAAA TAAATATATT
            ATATTATGTC TTCCTTTTTC AGTACTAGCT TCAAGAAGTA TAGTTTCAAA TAAATATATT
            atattatgtc ttcctttttc agtactagct tcaagaagta tagtttcaaa taaatatatt
            atattatgtc ttcctttttc agtactagct tcaagaagta tagtttcaaa taaatatatt
            atattatgtc ttcctttttc agtactagct tcaagaagta tagtttcaaa taaatatatt
            atattatgtc ttcctttttc agtactagct tcaagaagta tagtttcaaa taaatatatt
            atattatgtc ttcctttttc agtactagct tcaagaagta tagtttcaaa taaatatatt
            ATATTATGTC TTCCTTTTTC AGTACTAGCT TCAAGAAGTA TAGTTTCAAA TAAATATATT
            ATATTATGTC TTCCTTTTTC AGTACTAGCT TCAAGAAGTA TAGTTTCAAA TAAATATATT
            ATATTATGTC TTCCTTTTTC AGTACTAGCT TCAAGAAGTA TAGTTTCAAA TAAATATATT
            atattatgtc ttcctttttc agtactagcc tcaagaagta tagtttcaaa tagatatatt

            AACAATCTTT CCAGAGGATT TTTATCACTA TTTAGAACTA TACCGAGTTT TGCATTAGCC
            aacaatcttt ccagaggatt tttatcacta tttagaacta taccgagttt tgcattagcc
            AACAATCTTT CCAGAGGATT TTTATCACTA TTTAGAACTA TACCGAGTTT TGCATTAGCC
            AACAATCTTT CCAGAGGATT TTTATCACTA TTTAGAACTA TACCGAGTTT TGCATTAGCC
            AACAATCTTT CCAGAGGATT TTTATCACTA TTTAGAACTA TACCGAGTTT TGCATTAGCC
            AACAATCTTT CCAGAGGATT TTTATCACTA TTTAGAACTA TACCGAGTTT TGCATTAGCC
            AACAATCTTT CCAGAGGATT TTTATCACTA TTTAGAACTA TACCGAGTTT TGCATTAGCC
            AACAATCTTT CCAGAGGATT TTTATCACTA TTTAGAACTA TACCGAGTTT TGCATTAGCC
            AACAATCTTT CCAGAGGATT TTTATCACTA TTTAGAACTA TACCGAGTTT TGCATTAGCC
            AACAATCTTT CCAGAGGATT TTTATCACTA TTTAGAACTA TACCGAGTTT TGCATTAGCC
            AACAATCTTT CCAGAGGATT TTTATCACTA TTTAGAACTA TACCGAGTTT TGCATTAGCC
            AACAATCTTT CCAGAGGATT TTTATCACTA TTTAGAACTA TACCGAGTTT TGCATTAGCC
            aacaatcttt ccagaggatt tttatcacta tttagaacta taccgagttt tgcattagcc
            aacaatcttt ccagaggatt tttatcacta tttagaacta taccgagttt tgcattagcc
            aacaatcttt ccagaggatt tttatcacta tttagaacta taccgagttt tgcattagcc
            aacaatcttt ccagaggatt tttatcacta tttagaacta taccgagttt tgcattagcc
            aacaatcttt ccagaggatt tttatcacta tttagaacta taccgagttt tgcattagcc
            AACAATCTTT CCAGAGGATT TTTATCACTA TTTAGAACTA TACCGAGTTT TGCATTAGCC
            AACAATCTTT CCAGAGGATT TTTATCACTA TTTAGAACTA TACCGAGTTT TGCATTAGCC
            AACAATCTTT CCAGAGGATT TTTATCACTA TTTAGAACTA TACCGAGTTT TGCATTAGCC
            aacaattttt caagaggatt tttatcacta tttagaacta ttccaagttt tgcaatggct

            ATGATTGTTG CTGGTTATTT TTTAACTAGT TATGGATCAT CAGTTATTGG TATTATATTC
            atgattgttg ctggttattt tttaactagt tatggatcat cagttattgg tattatattc
            ATGATTGTTG CTGGTTATTT TTTAACTAGT TATGGATCAT CAGTTATTGG TATTATATTC
            ATGATTGTTG CTGGTTATTT TTTAACTAGT TATGGATCAT CAGTTATTGG TATTATATTC
            ATGATTGTTG CTGGTTATTT TTTAACTAGT TATGGATCAT CAGTTATTGG TATTATATTC
            ATGATTGTTG CTGGTTATTT TTTAACTAGT TATGGATCAT CAGTTATTGG TATTATATTC
            ATGATTGTTG CTGGTTATTT TTTAACTAGT TATGGATCAT CAGTTATTGG TATTATATTC
            ATGATTGTTG CTGGTTATTT TTTAACTAGT TATGGATCAT CAGTTATTGG TATTATATTC
            ATGATTGTTG CTGGTTATTT TTTAACTAGT TATGGATCAT CAGTTATTGG TATTATATTC
            ATGATTGTTG CTGGTTATTT TTTAACTAGT TATGGATCAT CAGTTATTGG TATTATATTC
            ATGATTGTTG CTGGTTATTT TTTAACTAGT TATGGATCAT CAGTTATTGG TATTATATTC
            ATGATTGTTG CTGGTTATTT TTTAACTAGT TATGGATCAT CAGTTATTGG TATTATATTC
            atgattgttg ctggttattt tttaactagt tatggatcat cagttattgg tattatattc
            atgattgttg ctggttattt tttaactagt tatggatcat cagttattgg tattatattc
            atgattgttg ctggttattt tttaactagt tatggatcat cagttattgg tattatattc
            atgattgttg ctggttattt tttaactagt tatggatcat cagttattgg tattatattc
            atgattgttg ctggttattt tttaactagt tatggatcat cagttattgg tattatattc
            ATGATTGTTG CTGGTTATTT TTTAACTAGT TATGGATCAT CAGTTATTGG TATTATATTC
            ATGATTGTTG CTGGTTATTT TTTAACTAGT TATGGATCAT CAGTTATTGG TATTATATTC
            ATGATTGTTG CTGGTTATTT TTTAACTAGT TATGGATCAT CAGTTATTGG TATTATATTC
            atgattatag ctggttattt tttaactggg tatgggtcat ctgtaattgg tattatattc

            TTTTCATTTT CAGTATCAGG TAAATTGTTT TATGAAAAAA TAGAACAAAT TGATACAAAA
            ttttcatttt cagtatcagg taaattgttt tatgaaaaaa tagaacaaat tgatacaaaa
            TTTTCATTTT CAGTATCAGG TAAATTGTTT TATGAAAAAA TAGAACAAAT TGATACAAAA
            TTTTCATTTT CAGTATCAGG TAAATTGTTT TATGAAAAAA TAGAACAAAT TGATACAAAA
            TTTTCATTTT CAGTATCAGG TAAATTGTTT TATGAAAAAA TAGAACAAAT TGATACAAAA
            TTTTCATTTT CAGTATCAGG TAAATTGTTT TATGAAAAAA TAGAACAAAT TGATACAAAA
            TTTTCATTTT CAGTATCAGG TAAATTGTTT TATGAAAAAA TAGAACAAAT TGATACAAAA
            TTTTCATTTT CAGTATCAGG TAAATTGTTT TATGAAAAAA TAGAACAAAT TGATACAAAA
            TTTTCATTTT CAGTATCAGG TAAATTGTTT TATGAAAAAA TAGAACAAAT TGATACAAAA
            TTTTCATTTT CAGTATCAGG TAAATTGTTT TATGAAAAAA TAGAACAAAT TGATACAAAA
            TTTTCATTTT CAGTATCAGG TAAATTGTTT TATGAAAAAA TAGAACAAAT TGATACAAAA
            TTTTCATTTT CAGTATCAGG TAAATTGTTT TATGAAAAAA TAGAACAAAT TGATACAAAA
            ttttcatttt cagtatcagg taaattgttt tatgaaaaaa tagaacaaat tgatacaaaa
            ttttcatttt cagtatcagg taaattgttt tatgaaaaaa tagaacaaat tgatacaaaa
            ttttcatttt cagtatcagg taaattgttt tatgaaaaaa tagaacaaat tgatacaaaa
            ttttcatttt cagtatcagg taaattgttt tatgaaaaaa tagaacaaat tgatacaaaa
            ttttcatttt cagtatcagg taaattgttt tatgaaaaaa tagaacaaat tgatacaaaa
            TTTTCATTTT CAGTATCAGG TAAATTGTTT TATGAAAAAA TAGAACAAAT TGATACAAAA
            TTTTCATTTT CAGTATCAGG TAAATTGTTT TATGAAAAAA TAGAACAAAT TGATACAAAA
            TTTTCATTTT CAGTATCAGG TAAATTGTTT TATGAAAAAA TAGAACAAAT TGATACAAAA
            ttttcatttt cagtagctgg taaattgttt tatgaaaaaa tagagcaaat tgatacaaaa

            GTATTTACCA CAATGCAAGC TACTGGAGCT AATAAGTTTC AATCATTTAG AAAAGCAGTA
            gtatttacca caatgcaagc tactggagct aataagtttc aatcatttag aaaagcagta
            GTATTTACCA CAATGCAAGC TACTGGAGCT AATAAGTTTC AATCATTTAG AAAAGCAGTA
            GTATTTACCA CAATGCAAGC TACTGGAGCT AATAAGTTTC AATCATTTAG AAAAGCAGTA
            GTATTTACCA CAATGCAAGC TACTGGAGCT AATAAGTTTC AATCATTTAG AAAAGCAGTA
            GTATTTACCA CAATGCAAGC TACTGGAGCT AATAAGTTTC AATCATTTAG AAAAGCAGTA
            GTATTTACCA CAATGCAAGC TACTGGAGCT AATAAGTTTC AATCATTTAG AAAAGCAGTA
            GTATTTACCA CAATGCAAGC TACTGGAGCT AATAAGTTTC AATCATTTAG AAAAGCAGTA
            GTATTTACCA CAATGCAAGC TACTGGAGCT AATAAGTTTC AATCATTTAG AAAAGCAGTA
            GTATTTACCA CAATGCAAGC TACTGGAGCT AATAAGTTTC AATCATTTAG AAAAGCAGTA
            GTATTTACCA CAATGCAAGC TACTGGAGCT AATAAGTTTC AATCATTTAG AAAAGCAGTA
            GTATTTACCA CAATGCAAGC TACTGGAGCT AATAAGTTTC AATCATTTAG AAAAGCAGTA
            gtatttacca caatgcaagc tactggagct aataagtttc aatcatttag aaaagcagta
            gtatttacca caatgcaagc tactggagct aataagtttc aatcatttag aaaagcagta
            gtatttacca caatgcaagc tactggagct aataagtttc aatcatttag aaaagcagta
            gtatttacca caatgcaagc tactggagct aataagtttc aatcatttag aaaagcagta
            gtatttacca caatgcaagc tactggagct aataagtttc aatcatttag aaaagcagta
            GTATTTACCA CAATGCAAGC TACTGGAGCT AATAAGTTTC AATCATTTAG AAAAGCAGTA
            GTATTTACCA CAATGCAAGC TACTGGAGCT AATAAGTTTC AATCATTTAG AAAAGCAGTA
            GTATTTACCA CAATGCAAGC TACTGGAGCT AATAAGTTTC AATCATTTAG AAAAGCAGTA
            gtatttacta caatgcaagc tactggagct aataagtttc agtcatttag aaaagcagta

            GTTCCACAAA TTTCAACTAA TTTATTATCA ATTTCACTTT ATACATTAGA AACTAATATT
            gttccacaaa tttcaactaa tttattatca atttcacttt atacattaga aactaatatt
            GTTCCACAAA TTTCAACTAA TTTATTATCA ATTTCACTTT ATACATTAGA AACTAATATT
            GTTCCACAAA TTTCAACTAA TTTATTATCA ATTTCACTTT ATACATTAGA AACTAATATT
            GTTCCACAAA TTTCAACTAA TTTATTATCA ATTTCACTTT ATACATTAGA AACTAATATT
            GTTCCACAAA TTTCAACTAA TTTATTATCA ATTTCACTTT ATACATTAGA AACTAATATT
            GTTCCACAAA TTTCAACTAA TTTATTATCA ATTTCACTTT ATACATTAGA AACTAATATT
            GTTCCACAAA TTTCAACTAA TTTATTATCA ATTTCACTTT ATACATTAGA AACTAATATT
            GTTCCACAAA TTTCAACTAA TTTATTATCA ATTTCACTTT ATACATTAGA AACTAATATT
            GTTCCACAAA TTTCAACTAA TTTATTATCA ATTTCACTTT ATACATTAGA AACTAATATT
            GTTCCACAAA TTTCAACTAA TTTATTATCA ATTTCACTTT ATACATTAGA AACTAATATT
            GTTCCACAAA TTTCAACTAA TTTATTATCA ATTTCACTTT ATACATTAGA AACTAATATT
            gttccacaaa tttcaactaa tttattatca atttcacttt atacattaga aactaatatt
            gttccacaaa tttcaactaa tttattatca atttcacttt atacattaga aactaatatt
            gttccacaaa tttcaactaa tttattatca atttcacttt atacattaga aactaatatt
            gttccacaaa tttcaactaa tttattatca atttcacttt atacattaga aactaatatt
            gttccacaaa tttcaactaa tttattatca atttcacttt atacattaga aactaatatt
            GTTCCACAAA TTTCAACTAA TTTATTATCA ATTTCACTTT ATACATTAGA AACTAATATT
            GTTCCACAAA TTTCAACTAA TTTATTATCA ATTTCACTTT ATACATTAGA AACTAATATT
            GTTCCACAAA TTTCAACTAA TTTATTATCA ATTTCACTTT ATACATTAGA AACTAATATT
            gttccacaaa tttcaactaa cttattatca atttcacttt atactttaga aactaatatt

            CGTTACTTTT CAGTTATTGC AATCGTAACA GGATTAGACA GTTATGGTGA TTTAATACGT
            cgttactttt cagttattgc aatcgtaaca ggattagaca gttatggtga tttaatacgt
            CGTTACTTTT CAGTTATTGC AATCGTAACA GGATTAGACA GTTATGGTGA TTTAATACGT
            CGTTACTTTT CAGTTATTGC AATCGTAACA GGATTAGACA GTTATGGTGA TTTAATACGT
            CGTTACTTTT CAGTTATTGC AATCGTAACA GGATTAGACA GTTATGGTGA TTTAATACGT
            CGTTACTTTT CAGTTATTGC AATCGTAACA GGATTAGACA GTTATGGTGA TTTAATACGT
            CGTTACTTTT CAGTTATTGC AATCGTAACA GGATTAGACA GTTATGGTGA TTTAATACGT
            CGTTACTTTT CAGTTATTGC AATCGTAACA GGATTAGACA GTTATGGTGA TTTAATACGT
            CGTTACTTTT CAGTTATTGC AATCGTAACA GGATTAGACA GTTATGGTGA TTTAATACGT
            CGTTACTTTT CAGTTATTGC AATCGTAACA GGATTAGACA GTTATGGTGA TTTAATACGT
            CGTTACTTTT CAGTTATTGC AATCGTAACA GGATTAGACA GTTATGGTGA TTTAATACGT
            CGTTACTTTT CAGTTATTGC AATCGTAACA GGATTAGACA GTTATGGTGA TTTAATACGT
            cgttactttt cagttattgc aatcgtaaca ggattagaca gttatggtga tttaatacgt
            cgttactttt cagttattgc aatcgtaaca ggattagaca gttatggtga tttaatacgt
            cgttactttt cagttattgc aatcgtaaca ggattagaca gttatggtga tttaatacgt
            cgttactttt cagttattgc aatcgtaaca ggattagaca gttatggtga tttaatacgt
            cgttactttt cagttattgc aatcgtaaca ggattagaca gttatggtga tttaatacgt
            CGTTACTTTT CAGTTATTGC AATCGTAACA GGATTAGACA GTTATGGTGA TTTAATACGT
            CGTTACTTTT CAGTTATTGC AATCGTAACA GGATTAGACA GTTATGGTGA TTTAATACGT
            CGTTACTTTT CAGTTATTGC AATCGTAACA GGATTAGACA GTTATGGTGA TTTAATACGT
            cgttattttt cagttattgc aatcgtaaca ggattagata gttatggaga attaattaaa

            TCTACTTTAG ATTCATCTCA ATATAATAAA GCTGGATTCT TATTAACAAT ATTTGCAGTA
            tctactttag attcatctca atataataaa gctggattct tattaacaat atttgcagta
            TCTACTTTAG ATTCATCTCA ATATAATAAA GCTGGATTCT TATTAACAAT ATTTGCAGTA
            TCTACTTTAG ATTCATCTCA ATATAATAAA GCTGGATTCT TATTAACAAT ATTTGCAGTA
            TCTACTTTAG ATTCATCTCA ATATAATAAA GCTGGATTCT TATTAACAAT ATTTGCAGTA
            TCTACTTTAG ATTCATCTCA ATATAATAAA GCTGGATTCT TATTAACAAT ATTTGCAGTA
            TCTACTTTAG ATTCATCTCA ATATAATAAA GCTGGATTCT TATTAACAAT ATTTGCAGTA
            TCTACTTTAG ATTCATCTCA ATATAATAAA GCTGGATTCT TATTAACAAT ATTTGCAGTA
            TCTACTTTAG ATTCATCTCA ATATAATAAA GCTGGATTCT TATTAACAAT ATTTGCAGTA
            TCTACTTTAG ATTCATCTCA ATATAATAAA GCTGGATTCT TATTAACAAT ATTTGCAGTA
            TCTACTTTAG ATTCATCTCA ATATAATAAA GCTGGATTCT TATTAACAAT ATTTGCAGTA
            TCTACTTTAG ATTCATCTCA ATATAATAAA GCTGGATTCT TATTAACAAT ATTTGCAGTA
            tctactttag attcatctca atataataaa gctggattct tattaacaat atttgcagta
            tctactttag attcatctca atataataaa gctggattct tattaacaat atttgcagta
            tctactttag attcatctca atataataaa gctggattct tattaacaat atttgcagta
            tctactttag attcatctca atataataaa gctggattct tattaacaat atttgcagta
            tctactttag attcatctca atataataaa gctggattct tattaacaat atttgcagta
            TCTACTTTAG ATTCATCTCA ATATAATAAA GCTGGATTCT TATTAACAAT ATTTGCAGTA
            TCTACTTTAG ATTCATCTCA ATATAATAAA GCTGGATTCT TATTAACAAT ATTTGCAGTA
            TCTACTTTAG ATTCATCTCA ATATAATAAA GCTGGATTCT TATTAACAAT ATTTGCAGTA
            tcaactcttg attcttcaga atatagcaaa gctggattct tattaacaat atttgcagta

            ACTATTTTAT TAATTGAATT ATTTATCTTT TTAATTAGAA ATTACATAAT AGAAGAAAAA
            actattttat taattgaatt atttatcttt ttaattagaa attacataat agaagaaaaa
            ACTATTTTAT TAATTGAATT ATTTATCTTT TTAATTAGAA ATTACATAAT AGAAGAAAAA
            ACTATTTTAT TAATTGAATT ATTTATCTTT TTAATTAGAA ATTACATAAT AGAAGAAAAA
            ACTATTTTAT TAATTGAATT ATTTATCTTT TTAATTAGAA ATTACATAAT AGAAGAAAAA
            ACTATTTTAT TAATTGAATT ATTTATCTTT TTAATTAGAA ATTACATAAT AGAAGAAAAA
            ACTATTTTAT TAATTGAATT ATTTATCTTT TTAATTAGAA ATTACATAAT AGAAGAAAAA
            ACTATTTTAT TAATTGAATT ATTTATCTTT TTAATTAGAA ATTACATAAT AGAAGAAAAA
            ACTATTTTAT TAATTGAATT ATTTATCTTT TTAATTAGAA ATTACATAAT AGAAGAAAAA
            ACTATTTTAT TAATTGAATT ATTTATCTTT TTAATTAGAA ATTACATAAT AGAAGAAAAA
            ACTATTTTAT TAATTGAATT ATTTATCTTT TTAATTAGAA ATTACATAAT AGAAGAAAAA
            ACTATTTTAT TAATTGAATT ATTTATCTTT TTAATTAGAA ATTACATAAT AGAAGAAAAA
            actattttat taattgaatt atttatcttt ttaattagaa attacataat agaagaaaaa
            actattttat taattgaatt atttatcttt ttaattagaa attacataat agaagaaaaa
            actattttat taattgaatt atttatcttt ttaattagaa attacataat agaagaaaaa
            actattttat taattgaatt atttatcttt ttaattagaa attacataat agaagaaaaa
            actattttat taattgaatt atttatcttt ttaattagaa attacataat agaagaaaaa
            ACTATTTTAT TAATTGAATT ATTTATCTTT TTAATTAGAA ATTACATAAT AGAAGAAAAA
            ACTATTTTAT TAATTGAATT ATTTATCTTT TTAATTAGAA ATTACATAAT AGAAGAAAAA
            ACTATTTTAT TAATTGAATT ATTTATCTTT TTAATTAGAA ATTACATAAT AGAAGAAAAA
            actattttat taattgaatt atttatcttt ttaattagaa attacataat agaagaaaaa

            GATTATTTAT TAGAAAAAAA ACTAATAAAT AAAATTCAAA AACCATATAA AAATATAGAT
            gattatttat tagaaaaaaa actaataaat aaaattcaaa aaccatataa aaatatagat
            GATTATTTAT TAGAAAAAAA ACTAATAAAT AAAATTCAAA AACCATATAA AAATATAGAT
            GATTATTTAT TAGAAAAAAA ACTAATAAAT AAAATTCAAA AACCATATAA AAATATAGAT
            GATTATTTAT TAGAAAAAAA ACTAATAAAT AAAATTCAAA AACCATATAA AAATATAGAT
            GATTATTTAT TAGAAAAAAA ACTAATAAAT AAAATTCAAA AACCATATAA AAATATAGAT
            GATTATTTAT TAGAAAAAAA ACTAATAAAT AAAATTCAAA AACCATATAA AAATATAGAT
            GATTATTTAT TAGAAAAAAA ACTAATAAAT AAAATTCAAA AACCATATAA AAATATAGAT
            GATTATTTAT TAGAAAAAAA ACTAATAAAT AAAATTCAAA AACCATATAA AAATATAGAT
            GATTATTTAT TAGAAAAAAA ACTAATAAAT AAAATTCAAA AACCATATAA AAATATAGAT
            GATTATTTAT TAGAAAAAAA ACTAATAAAT AAAATTCAAA AACCATATAA AAATATAGAT
            GATTATTTAT TAGAAAAAAA ACTAATAAAT AAAATTCAAA AACCATATAA AAATATAGAT
            gattatttat tagaaaaaaa actaataaat aaaattcaaa aaccatataa aaatatagat
            gattatttat tagaaaaaaa actaataaat aaaattcaaa aaccatataa aaatatagat
            gattatttat tagaaaaaaa actaataaat aaaattcaaa aaccatataa aaatatagat
            gattatttat tagaaaaaaa actaataaat aaaattcaaa aaccatataa aaatatagat
            gattatttat tagaaaaaaa actaataaat aaaattcaaa aaccatataa aaatatagat
            GATTATTTAT TAGAAAAAAA ACTAATAAAT AAAATTCAAA AACCATATAA AAATATAGAT
            GATTATTTAT TAGAAAAAAA ACTAATAAAT AAAATTCAAA AACCATATAA AAATATAGAT
            GATTATTTAT TAGAAAAAAA ACTAATAAAT AAAATTCAAA AACCATATAA AAATATAGAT
            gattatttat tagaaaaaaa actaataaat aaaattcaaa aaccatataa aaatatagat

            AAATTAAGTA ATATTAGATT TTATATAAAT TACATTCTAA CAAAAGAAGT CAATGAAAAA
            aaattaagta atattagatt ttatataaat tacattctaa caaaagaagt caatgaaaaa
            AAATTAAGTA ATATTAGATT TTATATAAAT TACATTCTAA CAAAAGAAGT CAATGAAAAA
            AAATTAAGTA ATATTAGATT TTATATAAAT TACATTCTAA CAAAAGAAGT CAATGAAAAA
            AAATTAAGTA ATATTAGATT TTATATAAAT TACATTCTAA CAAAAGAAGT CAATGAAAAA
            AAATTAAGTA ATATTAGATT TTATATAAAT TACATTCTAA CAAAAGAAGT CAATGAAAAA
            AAATTAAGTA ATATTAGATT TTATATAAAT TACATTCTAA CAAAAGAAGT CAATGAAAAA
            AAATTAAGTA ATATTAGATT TTATATAAAT TACATTCTAA CAAAAGAAGT CAATGAAAAA
            AAATTAAGTA ATATTAGATT TTATATAAAT TACATTCTAA CAAAAGAAGT CAATGAAAAA
            AAATTAAGTA ATATTAGATT TTATATAAAT TACATTCTAA CAAAAGAAGT CAATGAAAAA
            AAATTAAGTA ATATTAGATT TTATATAAAT TACATTCTAA CAAAAGAAGT CAATGAAAAA
            AAATTAAGTA ATATTAGATT TTATATAAAT TACATTCTAA CAAAAGAAGT CAATGAAAAA
            aaattaagta atattagatt ttatataaat tacattctaa caaaagaagt caatgaaaaa
            aaattaagta atattagatt ttatataaat tacattctaa caaaagaagt caatgaaaaa
            aaattaagta atattagatt ttatataaat tacattctaa caaaagaagt caatgaaaaa
            aaattaagta atattagatt ttatataaat tacattctaa caaaagaagt caatgaaaaa
            aaattaagta atattagatt ttatataaat tacattctaa caaaagaagt caatgaaaaa
            AAATTAAGTA ATATTAGATT TTATATAAAT TACATTCTAA CAAAAGAAGT CAATGAAAAA
            AAATTAAGTA ATATTAGATT TTATATAAAT TACATTCTAA CAAAAGAAGT CAATGAAAAA
            AAATTAAGTA ATATTAGATT TTATATAAAT TACATTCTAA CAAAAGAAGT CAATGAAAAA
            aaattaagta atgttcaatt ttatataaac tacattctaa caaaagaaat taatgacaaa

            ATAGCAAAAA CTACTGATAG TAATGAACTT CAATCTTTAA AACTAGAAAA GAAAAAATTA
            atagcaaaaa ctactgatag taatgaactt caatctttaa aactagaaaa gaaaaaatta
            ATAGCAAAAA CTACTGATAG TAATGAACTT CAATCTTTAA AACTAGAAAA GAAAAAATTA
            ATAGCAAAAA CTACTGATAG TAATGAACTT CAATCTTTAA AACTAGAAAA GAAAAAATTA
            ATAGCAAAAA CTACTGATAG TAATGAACTT CAATCTTTAA AACTAGAAAA GAAAAAATTA
            ATAGCAAAAA CTACTGATAG TAATGAACTT CAATCTTTAA AACTAGAAAA GAAAAAATTA
            ATAGCAAAAA CTACTGATAG TAATGAACTT CAATCTTTAA AACTAGAAAA GAAAAAATTA
            ATAGCAAAAA CTACTGATAG TAATGAACTT CAATCTTTAA AACTAGAAAA GAAAAAATTA
            ATAGCAAAAA CTACTGATAG TAATGAACTT CAATCTTTAA AACTAGAAAA GAAAAAATTA
            ATAGCAAAAA CTACTGATAG TAATGAACTT CAATCTTTAA AACTAGAAAA GAAAAAATTA
            ATAGCAAAAA CTACTGATAG TAATGAACTT CAATCTTTAA AACTAGAAAA GAAAAAATTA
            ATAGCAAAAA CTACTGATAG TAATGAACTT CAATCTTTAA AACTAGAAAA GAAAAAATTA
            atagcaaaaa ctactgatag taatgaactt caatctttaa aactagaaaa gaaaaaatta
            atagcaaaaa ctactgatag taatgaactt caatctttaa aactagaaaa gaaaaaatta
            atagcaaaaa ctactgatag taatgaactt caatctttaa aactagaaaa gaaaaaatta
            atagcaaaaa ctactgatag taatgaactt caatctttaa aactagaaaa gaaaaaatta
            atagcaaaaa ctactgatag taatgaactt caatctttaa aactagaaaa gaaaaaatta
            ATAGCAAAAA CTACTGATAG TAATGAACTT CAATCTTTAA AACTAGAAAA GAAAAAATTA
            ATAGCAAAAA CTACTGATAG TAATGAACTT CAATCTTTAA AACTAGAAAA GAAAAAATTA
            ATAGCAAAAA CTACTGATAG TAATGAACTT CAATCTTTAA AACTAGAAAA GAAAAAATTA
            atagcaaaaa caacagatcc taatgaactt caatctttaa aactagaaaa gaaaaaacta

            ATTTCTGAAT TTAAAAAACA ATATAGTCTT AATGTTAAAA AAGATAAAGA AAAATATAAA
            atttctgaat ttaaaaaaca atatagtctt aatgttaaaa aagataaaga aaaatataaa
            ATTTCTGAAT TTAAAAAACA ATATAGTCTT AATGTTAAAA AAGATAAAGA AAAATATAAA
            ATTTCTGAAT TTAAAAAACA ATATAGTCTT AATGTTAAAA AAGATAAAGA AAAATATAAA
            ATTTCTGAAT TTAAAAAACA ATATAGTCTT AATGTTAAAA AAGATAAAGA AAAATATAAA
            ATTTCTGAAT TTAAAAAACA ATATAGTCTT AATGTTAAAA AAGATAAAGA AAAATATAAA
            ATTTCTGAAT TTAAAAAACA ATATAGTCTT AATGTTAAAA AAGATAAAGA AAAATATAAA
            ATTTCTGAAT TTAAAAAACA ATATAGTCTT AATGTTAAAA AAGATAAAGA AAAATATAAA
            ATTTCTGAAT TTAAAAAACA ATATAGTCTT AATGTTAAAA AAGATAAAGA AAAATATAAA
            ATTTCTGAAT TTAAAAAACA ATATAGTCTT AATGTTAAAA AAGATAAAGA AAAATATAAA
            ATTTCTGAAT TTAAAAAACA ATATAGTCTT AATGTTAAAA AAGATAAAGA AAAATATAAA
            ATTTCTGAAT TTAAAAAACA ATATAGTCTT AATGTTAAAA AAGATAAAGA AAAATATAAA
            atttctgaat ttaaaaaaca atatagtctt aatgttaaaa aagataaaga aaaatataaa
            atttctgaat ttaaaaaaca atatagtctt aatgttaaaa aagataaaga aaaatataaa
            atttctgaat ttaaaaaaca atatagtctt aatgttaaaa aagataaaga aaaatataaa
            atttctgaat ttaaaaaaca atatagtctt aatgttaaaa aagataaaga aaaatataaa
            atttctgaat ttaaaaaaca atatagtctt aatgttaaaa aagataaaga aaaatataaa
            ATTTCTGAAT TTAAAAAACA ATATAGTCTT AATGTTAAAA AAGATAAAGA AAAATATAAA
            ATTTCTGAAT TTAAAAAACA ATATAGTCTT AATGTTAAAA AAGATAAAGA AAAATATAAA
            ATTTCTGAAT TTAAAAAACA ATATAGTCTT AATGTTAAAA AAGATAAAGA AAAATATAAA
            atttctgaat ttaaaaaaca atatagtctt gatgttaaaa aagacaaaga aaaatataaa

            AAGTTATTTA AAGAAAATAA AGAAAACTTG TTTGTAAGAG TTGATTTTGT AGATCATTTA
            aagttattta aagaaaataa agaaaacttg tttgtaagag ttgattttgt agatcattta
            AAGTTATTTA AAGAAAATAA AGAAAACTTG TTTGTAAGAG TTGATTTTGT AGATCATTTA
            AAGTTATTTA AAGAAAATAA AGAAAACTTG TTTGTAAGAG TTGATTTTGT AGATCATTTA
            AAGTTATTTA AAGAAAATAA AGAAAACTTG TTTGTAAGAG TTGATTTTGT AGATCATTTA
            AAGTTATTTA AAGAAAATAA AGAAAACTTG TTTGTAAGAG TTGATTTTGT AGATCATTTA
            AAGTTATTTA AAGAAAATAA AGAAAACTTG TTTGTAAGAG TTGATTTTGT AGATCATTTA
            AAGTTATTTA AAGAAAATAA AGAAAACTTG TTTGTAAGAG TTGATTTTGT AGATCATTTA
            AAGTTATTTA AAGAAAATAA AGAAAACTTG TTTGTAAGAG TTGATTTTGT AGATCATTTA
            AAGTTATTTA AAGAAAATAA AGAAAACTTG TTTGTAAGAG TTGATTTTGT AGATCATTTA
            AAGTTATTTA AAGAAAATAA AGAAAACTTG TTTGTAAGAG TTGATTTTGT AGATCATTTA
            AAGTTATTTA AAGAAAATAA AGAAAACTTG TTTGTAAGAG TTGATTTTGT AGATCATTTA
            aagttattta aagaaaataa agaaaacttg tttgtaagag ttgattttgt agatcattta
            aagttattta aagaaaataa agaaaacttg tttgtaagag ttgattttgt agatcattta
            aagttattta aagaaaataa agaaaacttg tttgtaagag ttgattttgt agatcattta
            aagttattta aagaaaataa agaaaacttg tttgtaagag ttgattttgt agatcattta
            aagttattta aagaaaataa agaaaacttg tttgtaagag ttgattttgt agatcattta
            AAGTTATTTA AAGAAAATAA AGAAAACTTG TTTGTAAGAG TTGATTTTGT AGATCATTTA
            AAGTTATTTA AAGAAAATAA AGAAAACTTG TTTGTAAGAG TTGATTTTGT AGATCATTTA
            AAGTTATTTA AAGAAAATAA AGAAAACTTG TTTGTAAGAG TTGATTTTGT AGATCATTTA
            aagttattta aagaaaataa gaaaaacttg tttgtaaaag ttgattttgt agatcattta

            GTAAGAATTG ATAAAATCAC TCAAACTAAA CTTGCAAATG AATGTTTAAT TATTAGAGAA
            gtaagaattg ataaaatcac tcaaactaaa cttgcaaatg aatgtttaat tattagagaa
            GTAAGAATTG ATAAAATCAC TCAAACTAAA CTTGCAAATG AATGTTTAAT TATTAGAGAA
            GTAAGAATTG ATAAAATCAC TCAAACTAAA CTTGCAAATG AATGTTTAAT TATTAGAGAA
            GTAAGAATTG ATAAAATCAC TCAAACTAAA CTTGCAAATG AATGTTTAAT TATTAGAGAA
            GTAAGAATTG ATAAAATCAC TCAAACTAAA CTTGCAAATG AATGTTTAAT TATTAGAGAA
            GTAAGAATTG ATAAAATCAC TCAAACTAAA CTTGCAAATG AATGTTTAAT TATTAGAGAA
            GTAAGAATTG ATAAAATCAC TCAAACTAAA CTTGCAAATG AATGTTTAAT TATTAGAGAA
            GTAAGAATTG ATAAAATCAC TCAAACTAAA CTTGCAAATG AATGTTTAAT TATTAGAGAA
            GTAAGAATTG ATAAAATCAC TCAAACTAAA CTTGCAAATG AATGTTTAAT TATTAGAGAA
            GTAAGAATTG ATAAAATCAC TCAAACTAAA CTTGCAAATG AATGTTTAAT TATTAGAGAA
            GTAAGAATTG ATAAAATCAC TCAAACTAAA CTTGCAAATG AATGTTTAAT TATTAGAGAA
            gtaagaattg ataaaatcac tcaaactaaa cttgcaaatg aatgtttaat tattagagaa
            gtaagaattg ataaaatcac tcaaactaaa cttgcaaatg aatgtttaat tattagagaa
            gtaagaattg ataaaatcac tcaaactaaa cttgcaaatg aatgtttaat tattagagaa
            gtaagaattg ataaaatcac tcaaactaaa cttgcaaatg aatgtttaat tattagagaa
            gtaagaattg ataaaatcac tcaaactaaa cttgcaaatg aatgtttaat tattagagaa
            GTAAGAATTG ATAAAATCAC TCAAACTAAA CTTGCAAATG AATGTTTAAT TATTAGAGAA
            GTAAGAATTG ATAAAATCAC TCAAACTAAA CTTGCAAATG AATGTTTAAT TATTAGAGAA
            GTAAGAATTG ATAAAATCAC TCAAACTAAA CTTGCAAATG AATGTTTAAT TATTAGAGAA
            gtaagaattg ataaaatcac tcaaactaaa ctttcaaatg aatgtttaat tattagagaa

            CAAATTAAAC GTCAAGTTGA AGATGAAATA AAAACAGAAA CTACAAAATT TAAAAAAACA
            caaattaaac gtcaagttga agatgaaata aaaacagaaa ctacaaaatt taaaaaaaca
            CAAATTAAAC GTCAAGTTGA AGATGAAATA AAAACAGAAA CTACAAAATT TAAAAAAACA
            CAAATTAAAC GTCAAGTTGA AGATGAAATA AAAACAGAAA CTACAAAATT TAAAAAAACA
            CAAATTAAAC GTCAAGTTGA AGATGAAATA AAAACAGAAA CTACAAAATT TAAAAAAACA
            CAAATTAAAC GTCAAGTTGA AGATGAAATA AAAACAGAAA CTACAAAATT TAAAAAAACA
            CAAATTAAAC GTCAAGTTGA AGATGAAATA AAAACAGAAA CTACAAAATT TAAAAAAACA
            CAAATTAAAC GTCAAGTTGA AGATGAAATA AAAACAGAAA CTACAAAATT TAAAAAAACA
            CAAATTAAAC GTCAAGTTGA AGATGAAATA AAAACAGAAA CTACAAAATT TAAAAAAACA
            CAAATTAAAC GTCAAGTTGA AGATGAAATA AAAACAGAAA CTACAAAATT TAAAAAAACA
            CAAATTAAAC GTCAAGTTGA AGATGAAATA AAAACAGAAA CTACAAAATT TAAAAAAACA
            CAAATTAAAC GTCAAGTTGA AGATGAAATA AAAACAGAAA CTACAAAATT TAAAAAAACA
            caaattaaac gtcaagttga agatgaaata aaaacagaaa ctacaaaatt taaaaaaaca
            caaattaaac gtcaagttga agatgaaata aaaacagaaa ctacaaaatt taaaaaaaca
            caaattaaac gtcaagttga agatgaaata aaaacagaaa ctacaaaatt taaaaaaaca
            caaattaaac gtcaagttga agatgaaata aaaacagaaa ctacaaaatt taaaaaaaca
            caaattaaac gtcaagttga agatgaaata aaaacagaaa ctacaaaatt taaaaaaaca
            CAAATTAAAC GTCAAGTTGA AGATGAAATA AAAACAGAAA CTACAAAATT TAAAAAAACA
            CAAATTAAAC GTCAAGTTGA AGATGAAATA AAAACAGAAA CTACAAAATT TAAAAAAACA
            CAAATTAAAC GTCAAGTTGA AGATGAAATA AAAACAGAAA CTACAAAATT TAAAAAAACA
            caaattaaac gtcaagttga agacacaata aaaacagaaa ctacaaaatt taaaaaaaca

            CTAACACCTG AAGTTGTTTT AAAAAAAATG CCAAAAACAT ATATTAAAAG AATTGTGTTT
            ctaacacctg aagttgtttt aaaaaaaatg ccaaaaacat atattaaaag aattgtgttt
            CTAACACCTG AAGTTGTTTT AAAAAAAATG CCAAAAACAT ATATTAAAAG AATTGTGTTT
            CTAACACCTG AAGTTGTTTT AAAAAAAATG CCAAAAACAT ATATTAAAAG AATTGTGTTT
            CTAACACCTG AAGTTGTTTT AAAAAAAATG CCAAAAACAT ATATTAAAAG AATTGTGTTT
            CTAACACCTG AAGTTGTTTT AAAAAAAATG CCAAAAACAT ATATTAAAAG AATTGTGTTT
            CTAACACCTG AAGTTGTTTT AAAAAAAATG CCAAAAACAT ATATTAAAAG AATTGTGTTT
            CTAACACCTG AAGTTGTTTT AAAAAAAATG CCAAAAACAT ATATTAAAAG AATTGTGTTT
            CTAACACCTG AAGTTGTTTT AAAAAAAATG CCAAAAACAT ATATTAAAAG AATTGTGTTT
            CTAACACCTG AAGTTGTTTT AAAAAAAATG CCAAAAACAT ATATTAAAAG AATTGTGTTT
            CTAACACCTG AAGTTGTTTT AAAAAAAATG CCAAAAACAT ATATTAAAAG AATTGTGTTT
            CTAACACCTG AAGTTGTTTT AAAAAAAATG CCAAAAACAT ATATTAAAAG AATTGTGTTT
            ctaacacctg aagttgtttt aaaaaaaatg ccaaaaacat atattaaaag aattgtgttt
            ctaacacctg aagttgtttt aaaaaaaatg ccaaaaacat atattaaaag aattgtgttt
            ctaacacctg aagttgtttt aaaaaaaatg ccaaaaacat atattaaaag aattgtgttt
            ctaacacctg aagttgtttt aaaaaaaatg ccaaaaacat atattaaaag aattgtgttt
            ctaacacctg aagttgtttt aaaaaaaatg ccaaaaacat atattaaaag aattgtgttt
            CTAACACCTG AAGTTGTTTT AAAAAAAATG CCAAAAACAT ATATTAAAAG AATTGTGTTT
            CTAACACCTG AAGTTGTTTT AAAAAAAATG CCAAAAACAT ATATTAAAAG AATTGTGTTT
            CTAACACCTG AAGTTGTTTT AAAAAAAATG CCAAAAACAT ATATTAAAAG AATTGTGTTT
            ctaacacctg aagttgtttt aaaaaaaatg ccaaagacat atattaaaag aattgtgttt

            TTTGCAATTA TTCTATTCTT ATTTATTTTC TTAATTAAAG ATGTTAACTT TTCTCTAGCA
            tttgcaatta ttctattctt atttattttc ttaattaaag atgttaactt ttctctagca
            TTTGCAATTA TTCTATTCTT ATTTATTTTC TTAATTAAAG ATGTTAACTT TTCTCTAGCA
            TTTGCAATTA TTCTATTCTT ATTTATTTTC TTAATTAAAG ATGTTAACTT TTCTCTAGCA
            TTTGCAATTA TTCTATTCTT ATTTATTTTC TTAATTAAAG ATGTTAACTT TTCTCTAGCA
            TTTGCAATTA TTCTATTCTT ATTTATTTTC TTAATTAAAG ATGTTAACTT TTCTCTAGCA
            TTTGCAATTA TTCTATTCTT ATTTATTTTC TTAATTAAAG ATGTTAACTT TTCTCTAGCA
            TTTGCAATTA TTCTATTCTT ATTTATTTTC TTAATTAAAG ATGTTAACTT TTCTCTAGCA
            TTTGCAATTA TTCTATTCTT ATTTATTTTC TTAATTAAAG ATGTTAACTT TTCTCTAGCA
            TTTGCAATTA TTCTATTCTT ATTTATTTTC TTAATTAAAG ATGTTAACTT TTCTCTAGCA
            TTTGCAATTA TTCTATTCTT ATTTATTTTC TTAATTAAAG ATGTTAACTT TTCTCTAGCA
            TTTGCAATTA TTCTATTCTT ATTTATTTTC TTAATTAAAG ATGTTAACTT TTCTCTAGCA
            tttgcaatta ttctattctt atttattttc ttaattaaag atgttaactt ttctctagca
            tttgcaatta ttctattctt atttattttc ttaattaaag atgttaactt ttctctagca
            tttgcaatta ttctattctt atttattttc ttaattaaag atgttaactt ttctctagca
            tttgcaatta ttctattctt atttattttc ttaattaaag atgttaactt ttctctagca
            tttgcaatta ttctattctt atttattttc ttaattaaag atgttaactt ttctctagca
            TTTGCAATTA TTCTATTCTT ATTTATTTTC TTAATTAAAG ATGTTAACTT TTCTCTAGCA
            TTTGCAATTA TTCTATTCTT ATTTATTTTC TTAATTAAAG ATGTTAACTT TTCTCTAGCA
            TTTGCAATTA TTCTATTCTT ATTTATTTTC TTAATTAAAG ATGTTAACTT TTCTCTAGCA
            tttgcaatta ttttattctt atttattttc ttaattaaag atgttaactt ctctttagca

            AGTAGTTCAT CAATAAAATC AACTAATGAA AAAATATTAA AAATATTAAA TATTAACTGA
            agtagttcat caataaaatc aactaatgaa aaaatattaa aaatattaaa tattaactga
            AGTAGTTCAT CAATAAAATC AACTAATGAA AAAATATTAA AAATATTAAA TATTAACTGA
            AGTAGTTCAT CAATAAAATC AACTAATGAA AAAATATTAA AAATATTAAA TATTAACTGA
            AGTAGTTCAT CAATAAAATC AACTAATGAA AAAATATTAA AAATATTAAA TATTAACTGA
            AGTAGTTCAT CAATAAAATC AACTAATGAA AAAATATTAA AAATATTAAA TATTAACTGA
            AGTAGTTCAT CAATAAAATC AACTAATGAA AAAATATTAA AAATATTAAA TATTAACTGA
            AGTAGTTCAT CAATAAAATC AACTAATGAA AAAATATTAA AAATATTAAA TATTAACTGA
            AGTAGTTCAT CAATAAAATC AACTAATGAA AAAATATTAA AAATATTAAA TATTAACTGA
            AGTAGTTCAT CAATAAAATC AACTAATGAA AAAATATTAA AAATATTAAA TATTAACTGA
            AGTAGTTCAT CAATAAAATC AACTAATGAA AAAATATTAA AAATATTAAA TATTAACTGA
            AGTAGTTCAT CAATAAAATC AACTAATGAA AAAATATTAA AAATATTAAA TATTAACTGA
            agtagttcat caataaaatc aactaatgaa aaaatattaa aaatattaaa tattaactga
            agtagttcat caataaaatc aactaatgaa aaaatattaa aaatattaaa tattaactga
            agtagttcat caataaaatc aactaatgaa aaaatattaa aaatattaaa tattaactga
            agtagttcat caataaaatc aactaatgaa aaaatattaa aaatattaaa tattaactga
            agtagttcat caataaaatc aactaatgaa aaaatattaa aaatattaaa tattaactga
            AGTAGTTCAT CAATAAAATC AACTAATGAA AAAATATTAA AAATATTAAA TATTAACTGA
            AGTAGTTCAT CAATAAAATC AACTAATGAA AAAATATTAA AAATATTAAA TATTAACTGA
            AGTAGTTCAT CAATAAAATC AACTAATGAA AAAATATTAA AAATATTAAA TATTAACTGA
            agtagttcat caattaaaga aacaaaccaa agagttttaa gtattttaaa tattaattga

            GAATCATTAT ATTATGCAAA TCCAAATGCT GATATAAATA AGACTGCACA ATCATTTTCA
            gaatcattat attatgcaaa tccaaatgct gatataaata agactgcaca atcattttca
            GAATCATTAT ATTATGCAAA TCCAAATGCT GATATAAATA AGACTGCACA ATCATTTTCA
            GAATCATTAT ATTATGCAAA TCCAAATGCT GATATAAATA AGACTGCACA ATCATTTTCA
            GAATCATTAT ATTATGCAAA TCCAAATGCT GATATAAATA AGACTGCACA ATCATTTTCA
            GAATCATTAT ATTATGCAAA TCCAAATGCT GATATAAATA AGACTGCACA ATCATTTTCA
            GAATCATTAT ATTATGCAAA TCCAAATGCT GATATAAATA AGACTGCACA ATCATTTTCA
            GAATCATTAT ATTATGCAAA TCCAAATGCT GATATAAATA AGACTGCACA ATCATTTTCA
            GAATCATTAT ATTATGCAAA TCCAAATGCT GATATAAATA AGACTGCACA ATCATTTTCA
            GAATCATTAT ATTATGCAAA TCCAAATGCT GATATAAATA AGACTGCACA ATCATTTTCA
            GAATCATTAT ATTATGCAAA TCCAAATGCT GATATAAATA AGACTGCACA ATCATTTTCA
            GAATCATTAT ATTATGCAAA TCCAAATGCT GATATAAATA AGACTGCACA ATCATTTTCA
            gaatcattat attatgcaaa tccaaatgct gatataaata agactgcaca atcattttca
            gaatcattat attatgcaaa tccaaatgct gatataaata agactgcaca atcattttca
            gaatcattat attatgcaaa tccaaatgct gatataaata agactgcaca atcattttca
            gaatcattat attatgcaaa tccaaatgct gatataaata agactgcaca atcattttca
            gaatcattat attatgcaaa tccaaatgct gatataaata agactgcaca atcattttca
            GAATCATTAT ATTATGCAAA TCCAAATGCT GATATAAATA AGACTGCACA ATCATTTTCA
            GAATCATTAT ATTATGCAAA TCCAAATGCT GATATAAATA AGACTGCACA ATCATTTTCA
            GAATCATTAT ATTATGCAAA TCCAAATGCT GATATAAATA AGACTGCACA ATCATTTTCA
            gaatcactat attatgctaa tccgcttagc gctactaaca aaactgctca atcatattct

            GTTATTTATA TACTTTGAGA AACACTAACA ATTGCTATTT TAGGAACTGT AATTGGAGCT
            gttatttata tactttgaga aacactaaca attgctattt taggaactgt aattggagct
            GTTATTTATA TACTTTGAGA AACACTAACA ATTGCTATTT TAGGAACTGT AATTGGAGCT
            GTTATTTATA TACTTTGAGA AACACTAACA ATTGCTATTT TAGGAACTGT AATTGGAGCT
            GTTATTTATA TACTTTGAGA AACACTAACA ATTGCTATTT TAGGAACTGT AATTGGAGCT
            GTTATTTATA TACTTTGAGA AACACTAACA ATTGCTATTT TAGGAACTGT AATTGGAGCT
            GTTATTTATA TACTTTGAGA AACACTAACA ATTGCTATTT TAGGAACTGT AATTGGAGCT
            GTTATTTATA TACTTTGAGA AACACTAACA ATTGCTATTT TAGGAACTGT AATTGGAGCT
            GTTATTTATA TACTTTGAGA AACACTAACA ATTGCTATTT TAGGAACTGT AATTGGAGCT
            GTTATTTATA TACTTTGAGA AACACTAACA ATTGCTATTT TAGGAACTGT AATTGGAGCT
            GTTATTTATA TACTTTGAGA AACACTAACA ATTGCTATTT TAGGAACTGT AATTGGAGCT
            GTTATTTATA TACTTTGAGA AACACTAACA ATTGCTATTT TAGGAACTGT AATTGGAGCT
            gttatttata tactttgaga aacactaaca attgctattt taggaactgt aattggagct
            gttatttata tactttgaga aacactaaca attgctattt taggaactgt aattggagct
            gttatttata tactttgaga aacactaaca attgctattt taggaactgt aattggagct
            gttatttata tactttgaga aacactaaca attgctattt taggaactgt aattggagct
            gttatttata tactttgaga aacactaaca attgctattt taggaactgt aattggagct
            GTTATTTATA TACTTTGAGA AACACTAACA ATTGCTATTT TAGGAACTGT AATTGGAGCT
            GTTATTTATA TACTTTGAGA AACACTAACA ATTGCTATTT TAGGAACTGT AATTGGAGCT
            GTTATTTATA TACTTTGAGA AACACTAACA ATTGCTATTT TAGGAACTGT AATTGGAGCT
            gttctttata tactttgaga aacattaaca attgctattt taggaactgt aattggggct

            GTATTTGCTT ATATATTAGG ATTATTAAGT TCATCAAAAA TAGTTCATCC TATTATT---
            gtatttgctt atatattagg attattaagt tcatcaaaaa tagttcatcc tattattatt
            GTATTTGCTT ATATATTAGG ATTATTAAGT TCATCAAAAA TAGTTCATCC TATTATT---
            GTATTTGCTT ATATATTAGG ATTATTAAGT TCATCAAAAA TAGTTCATCC TATTATT---
            GTATTTGCTT ATATATTAGG ATTATTAAGT TCATCAAAAA TAGTTCATCC TATTATT---
            GTATTTGCTT ATATATTAGG ATTATTAAGT TCATCAAAAA TAGTTCATCC TATTATT---
            GTATTTGCTT ATATATTAGG ATTATTAAGT TCATCAAAAA TAGTTCATCC TATTATT---
            GTATTTGCTT ATATATTAGG ATTATTAAGT TCATCAAAAA TAGTTCATCC TATTATT---
            GTATTTGCTT ATATATTAGG ATTATTAAGT TCATCAAAAA TAGTTCATCC TATTATT---
            GTATTTGCTT ATATATTAGG ATTATTAAGT TCATCAAAAA TAGTTCATCC TATTATT---
            GTATTTGCTT ATATATTAGG ATTATTAAGT TCATCAAAAA TAGTTCATCC TATTATT---
            GTATTTGCTT ATATATTAGG ATTATTAAGT TCATCAAAAA TAGTTCATCC TATTATT---
            gtatttgctt atatattagg attattaagt tcatcaaaaa tagttcatcc tattatt---
            gtatttgctt atatattagg attattaagt tcatcaaaaa tagttcatcc tattatt---
            gtatttgctt atatattagg attattaagt tcatcaaaaa tagttcatcc tattatt---
            gtatttgctt atatattagg attattaagt tcatcaaaaa tagttcatcc tattatt---
            gtatttgctt atatattagg attattaagt tcatcaaaaa tagttcatcc tattatt---
            GTATTTGCTT ATATATTAGG ATTATTAAGT TCATCAAAAA TAGTTCATCC TATTATT---
            GTATTTGCTT ATATATTAGG ATTATTAAGT TCATCAAAAA TAGTTCATCC TATTATT---
            GTATTTGCTT ATATATTAGG ATTATTAAGT TCATCAAAAA TAGTTCATCC TATTATT---
            gtatttgctt atatattagg attattaagt tcatcaaaaa tagtttatcc tattatt---

            GCAAAGCCAG TTTTATGTTT AACTACTTTA ATTAGAGCAA TTCCAACATA TATGTATGCT
            gcaaagccag ttttatgttt aactacttta attagagcaa ttccaacata tatgtatgct
            GCAAAGCCAG TTTTATGTTT AACTACTTTA ATTAGAGCAA TTCCAACATA TATGTATGCT
            GCAAAGCCAG TTTTATGTTT AACTACTTTA ATTAGAGCAA TTCCAACATA TATGTATGCT
            GCAAAGCCAG TTTTATGTTT AACTACTTTA ATTAGAGCAA TTCCAACATA TATGTATGCT
            GCAAAGCCAG TTTTATGTTT AACTACTTTA ATTAGAGCAA TTCCAACATA TATGTATGCT
            GCAAAGCCAG TTTTATGTTT AACTACTTTA ATTAGAGCAA TTCCAACATA TATGTATGCT
            GCAAAGCCAG TTTTATGTTT AACTACTTTA ATTAGAGCAA TTCCAACATA TATGTATGCT
            GCAAAGCCAG TTTTATGTTT AACTACTTTA ATTAGAGCAA TTCCAACATA TATGTATGCT
            GCAAAGCCAG TTTTATGTTT AACTACTTTA ATTAGAGCAA TTCCAACATA TATGTATGCT
            GCAAAGCCAG TTTTATGTTT AACTACTTTA ATTAGAGCAA TTCCAACATA TATGTATGCT
            GCAAAGCCAG TTTTATGTTT AACTACTTTA ATTAGAGCAA TTCCAACATA TATGTATGCT
            gcaaagccag ttttatgttt aactacttta attagagcaa ttccaacata tatgtatgct
            gcaaagccag ttttatgttt aactacttta attagagcaa ttccaacata tatgtatgct
            gcaaagccag ttttatgttt aactacttta attagagcaa ttccaacata tatgtatgct
            gcaaagccag ttttatgttt aactacttta attagagcaa ttccaacata tatgtatgct
            gcaaagccag ttttatgttt aactacttta attagagcaa ttccaacata tatgtatgct
            GCAAAGCCAG TTTTATGTTT AACTACTTTA ATTAGAGCAA TTCCAACATA TATGTATGCT
            GCAAAGCCAG TTTTATGTTT AACTACTTTA ATTAGAGCAA TTCCAACATA TATGTATGCT
            GCAAAGCCAG TTTTATGTTT AACTACTTTA ATTAGAGCAA TTCCAACATA TATGTATGCT
            gcaaaaccag ttttatgttt aactacttta attagagcaa ttccaacata tatgtatgct

            TATATTTTTG TTTTTGCAGT TGGTATAGGT CCATTTGCTG GTTCATTAGC TTTAGCTGTC
            tatatttttg tttttgcagt tggtataggt ccatttgctg gttcattagc tttagctgtc
            TATATTTTTG TTTTTGCAGT TGGTATAGGT CCATTTGCTG GTTCATTAGC TTTAGCTGTC
            TATATTTTTG TTTTTGCAGT TGGTATAGGT CCATTTGCTG GTTCATTAGC TTTAGCTGTC
            TATATTTTTG TTTTTGCAGT TGGTATAGGT CCATTTGCTG GTTCATTAGC TTTAGCTGTC
            TATATTTTTG TTTTTGCAGT TGGTATAGGT CCATTTGCTG GTTCATTAGC TTTAGCTGTC
            TATATTTTTG TTTTTGCAGT TGGTATAGGT CCATTTGCTG GTTCATTAGC TTTAGCTGTC
            TATATTTTTG TTTTTGCAGT TGGTATAGGT CCATTTGCTG GTTCATTAGC TTTAGCTGTC
            TATATTTTTG TTTTTGCAGT TGGTATAGGT CCATTTGCTG GTTCATTAGC TTTAGCTGTC
            TATATTTTTG TTTTTGCAGT TGGTATAGGT CCATTTGCTG GTTCATTAGC TTTAGCTGTC
            TATATTTTTG TTTTTGCAGT TGGTATAGGT CCATTTGCTG GTTCATTAGC TTTAGCTGTC
            TATATTTTTG TTTTTGCAGT TGGTATAGGT CCATTTGCTG GTTCATTAGC TTTAGCTGTC
            tatatttttg tttttgcagt tggtataggt ccatttgctg gttcattagc tttagctgtc
            tatatttttg tttttgcagt tggtataggt ccatttgctg gttcattagc tttagctgtc
            tatatttttg tttttgcagt tggtataggt ccatttgctg gttcattagc tttagctgtc
            tatatttttg tttttgcagt tggtataggt ccatttgctg gttcattagc tttagctgtc
            tatatttttg tttttgcagt tggtataggt ccatttgctg gttcattagc tttagctgtc
            TATATTTTTG TTTTTGCAGT TGGTATAGGT CCATTTGCTG GTTCATTAGC TTTAGCTGTC
            TATATTTTTG TTTTTGCAGT TGGTATAGGT CCATTTGCTG GTTCATTAGC TTTAGCTGTC
            TATATTTTTG TTTTTGCAGT TGGTATAGGT CCATTTGCTG GTTCATTAGC TTTAGCTGTC
            tatatttttg tttttgcagt tggagtaggt ccatttgctg gttcattagc tttagctgtt

            GGAACAACTG GAATGCTAAC AAAATATAAT AGAGAAGTGT ATGAAACAAT AAACTTTAAA
            ggaacaacta gaatgctaac aaaatataat agagaagtgt atgaaacaat aaactttaaa
            GGAACAACTG GAATGCTAAC AAAATATAAT AGAGAAGTGT ATGAAACAAT AAACTTTAAA
            GGAACAACTG GAATGCTAAC AAAATATAAT AGAGAAGTGT ATGAAACAAT AAACTTTAAA
            GGAACAACTG GAATGCTAAC AAAATATAAT AGAGAAGTGT ATGAAACAAT AAACTTTAAA
            GGAACAACTG GAATGCTAAC AAAATATAAT AGAGAAGTGT ATGAAACAAT AAACTTTAAA
            GGAACAACTG GAATGCTAAC AAAATATAAT AGAGAAGTGT ATGAAACAAT AAACTTTAAA
            GGAACAACTG GAATGCTAAC AAAATATAAT AGAGAAGTGT ATGAAACAAT AAACTTTAAA
            GGAACAACTG GAATGCTAAC AAAATATAAT AGAGAAGTGT ATGAAACAAT AAACTTTAAA
            GGAACAACTG GAATGCTAAC AAAATATAAT AGAGAAGTGT ATGAAACAAT AAACTTTAAA
            GGAACAACTG GAATGCTAAC AAAATATAAT AGAGAAGTGT ATGAAACAAT AAACTTTAAA
            GGAACAACTG GAATGCTAAC AAAATATAAT AGAGAAGTGT ATGAAACAAT AAACTTTAAA
            ggaacaactg gaatgctaac aaaatataat agagaagtgt atgaaacaat aaactttaaa
            ggaacaactg gaatgctaac aaaatataat agagaagtgt atgaaacaat aaactttaaa
            ggaacaactg gaatgctaac aaaatataat agagaagtgt atgaaacaat aaactttaaa
            ggaacaactg gaatgctaac aaaatataat agagaagtgt atgaaacaat aaactttaaa
            ggaacaactg gaatgctaac aaaatataat agagaagtgt atgaaacaat aaactttaaa
            GGAACAACTG GAATGCTAAC AAAATATAAT AGAGAAGTGT ATGAAACAAT AAACTTTAAA
            GGAACAACTG GAATGCTAAC AAAATATAAT AGAGAAGTGT ATGAAACAAT AAACTTTAAA
            GGAACAACTG GAATGCTAAC AAAATATAAT AGAGAAGTGT ATGAAACAAT AAACTTTAAA
            ggaacaattg gaatgctaac aaaatataat agagaaattt atgaaacaat aaactttaaa

            ATAGTTAACC AATTAAAAGC TTTAGGGCTA AATAAATTCC AAGTATTTAG ATATGGTATA
            atagttaacc aattaaaagc tttagggcta aataaattcc aagtatttag atatggtata
            ATAGTTAACC AATTAAAAGC TTTAGGGCTA AATAAATTCC AAGTATTTAG ATATGGTATA
            ATAGTTAACC AATTAAAAGC TTTAGGGCTA AATAAATTCC AAGTATTTAG ATATGGTATA
            ATAGTTAACC AATTAAAAGC TTTAGGGCTA AATAAATTCC AAGTATTTAG ATATGGTATA
            ATAGTTAACC AATTAAAAGC TTTAGGGCTA AATAAATTCC AAGTATTTAG ATATGGTATA
            ATAGTTAACC AATTAAAAGC TTTAGGGCTA AATAAATTCC AAGTATTTAG ATATGGTATA
            ATAGTTAACC AATTAAAAGC TTTAGGGCTA AATAAATTCC AAGTATTTAG ATATGGTATA
            ATAGTTAACC AATTAAAAGC TTTAGGGCTA AATAAATTCC AAGTATTTAG ATATGGTATA
            ATAGTTAACC AATTAAAAGC TTTAGGGCTA AATAAATTCC AAGTATTTAG ATATGGTATA
            ATAGTTAACC AATTAAAAGC TTTAGGGCTA AATAAATTCC AAGTATTTAG ATATGGTATA
            ATAGTTAACC AATTAAAAGC TTTAGGGCTA AATAAATTCC AAGTATTTAG ATATGGTATA
            atagttaacc aattaaaagc tttagggcta aataaattcc aagtatttag atatggtata
            atagttaacc aattaaaagc tttagggcta aataaattcc aagtatttag atatggtata
            atagttaacc aattaaaagc tttagggcta aataaattcc aagtatttag atatggtata
            atagttaacc aattaaaagc tttagggcta aataaattcc aagtatttag atatggtata
            atagttaacc aattaaaagc tttagggcta aataaattcc aagtatttag atatggtata
            ATAGTTAACC AATTAAAAGC TTTAGGGCTA AATAAATTCC AAGTATTTAG ATATGGTATA
            ATAGTTAACC AATTAAAAGC TTTAGGGCTA AATAAATTCC AAGTATTTAG ATATGGTATA
            ATAGTTAACC AATTAAAAGC TTTAGGGCTA AATAAATTCC AAGTATTTAG ATATGGTATA
            atagttaacc aattaaaagc tttagggtta aatagatttc aagtatttag atacggtatt

            TTGGCTCAAA CTCAAAATGA AATAATTTCA TATATTATTT ATCGTTTTGA AATTAACTTT
            ttggctcaaa ctcaaaatga aataatttca tatattattt atcgttttga aattaacttt
            TTGGCTCAAA CTCAAAATGA AATAATTTCA TATATTATTT ATCGTTTTGA AATTAACTTT
            TTGGCTCAAA CTCAAAATGA AATAATTTCA TATATTATTT ATCGTTTTGA AATTAACTTT
            TTGGCTCAAA CTCAAAATGA AATAATTTCA TATATTATTT ATCGTTTTGA AATTAACTTT
            TTGGCTCAAA CTCAAAATGA AATAATTTCA TATATTATTT ATCGTTTTGA AATTAACTTT
            TTGGCTCAAA CTCAAAATGA AATAATTTCA TATATTATTT ATCGTTTTGA AATTAACTTT
            TTGGCTCAAA CTCAAAATGA AATAATTTCA TATATTATTT ATCGTTTTGA AATTAACTTT
            TTGGCTCAAA CTCAAAATGA AATAATTTCA TATATTATTT ATCGTTTTGA AATTAACTTT
            TTGGCTCAAA CTCAAAATGA AATAATTTCA TATATTATTT ATCGTTTTGA AATTAACTTT
            TTGGCTCAAA CTCAAAATGA AATAATTTCA TATATTATTT ATCGTTTTGA AATTAACTTT
            TTGGCTCAAA CTCAAAATGA AATAATTTCA TATATTATTT ATCGTTTTGA AATTAACTTT
            ttggctcaaa ctcaaaatga aataatttca tatattattt atcgttttga aattaacttt
            ttggctcaaa ctcaaaatga aataatttca tatattattt atcgttttga aattaacttt
            ttggctcaaa ctcaaaatga aataatttca tatattattt atcgttttga aattaacttt
            ttggctcaaa ctcaaaatga aataatttca tatattattt atcgttttga aattaacttt
            ttggctcaaa ctcaaaatga aataatttca tatattattt atcgttttga aattaacttt
            TTGGCTCAAA CTCAAAATGA AATAATTTCA TATATTATTT ATCGTTTTGA AATTAACTTT
            TTGGCTCAAA CTCAAAATGA AATAATTTCA TATATTATTT ATCGTTTTGA AATTAACTTT
            TTGGCTCAAA CTCAAAATGA AATAATTTCA TATATTATTT ATCGTTTTGA AATTAACTTT
            tttgctcaaa ctcaaaatga aataatttca tatattattt atcgttttga aattaacttt

            AAAGAAGTAG CTGCTTTAGG AGTTGTGGGC GCTGGTGTTT TAGGAAAAGT TTTAAGAAGT
            aaagaagtag ctgctttagg agttgtgggc gctggtgttt taggaaaagt tttaagaagt
            AAAGAAGTAG CTGCTTTAGG AGTTGTGGGC GCTGGTGTTT TAGGAAAAGT TTTAAGAAGT
            AAAGAAGTAG CTGCTTTAGG AGTTGTGGGC GCTGGTGTTT TAGGAAAAGT TTTAAGAAGT
            AAAGAAGTAG CTGCTTTAGG AGTTGTGGGC GCTGGTGTTT TAGGAAAAGT TTTAAGAAGT
            AAAGAAGTAG CTGCTTTAGG AGTTGTGGGC GCTGGTGTTT TAGGAAAAGT TTTAAGAAGT
            AAAGAAGTAG CTGCTTTAGG AGTTGTGGGC GCTGGTGTTT TAGGAAAAGT TTTAAGAAGT
            AAAGAAGTAG CTGCTTTAGG AGTTGTGGGC GCTGGTGTTT TAGGAAAAGT TTTAAGAAGT
            AAAGAAGTAG CTGCTTTAGG AGTTGTGGGC GCTGGTGTTT TAGGAAAAGT TTTAAGAAGT
            AAAGAAGTAG CTGCTTTAGG AGTTGTGGGC GCTGGTGTTT TAGGAAAAGT TTTAAGAAGT
            AAAGAAGTAG CTGCTTTAGG AGTTGTGGGC GCTGGTGTTT TAGGAAAAGT TTTAAGAAGT
            AAAGAAGTAG CTGCTTTAGG AGTTGTGGGC GCTGGTGTTT TAGGAAAAGT TTTAAGAAGT
            aaagaagtag ctgctttagg agttgtgggc gctggtgttt taggaaaagt tttaagaagt
            aaagaagtag ctgctttagg agttgtgggc gctggtgttt taggaaaagt tttaagaagt
            aaagaagtag ctgctttagg agttgtgggc gctggtgttt taggaaaagt tttaagaagt
            aaagaagtag ctgctttagg agttgtgggc gctggtgttt taggaaaagt tttaagaagt
            aaagaagtag ctgctttagg agttgtgggc gctggtgttt taggaaaagt tttaagaagt
            AAAGAAGTAG CTGCTTTAGG AGTTGTGGGC GCTGGTGTTT TAGGAAAAGT TTTAAGAAGT
            AAAGAAGTAG CTGCTTTAGG AGTTGTGGGC GCTGGTGTTT TAGGAAAAGT TTTAAGAAGT
            AAAGAAGTAG CTGCTTTAGG AGTTGTGGGC GCTGGTGTTT TAGGAAAAGT TTTAAGAAGT
            aaagaagtag ctactttagg tattgttgga gctggacgat taggaagttt attaaaagga

            TATTTTGATG AGTTCTTATA TGCAGAATTT GGAGCTTTAG TATTTGGTTT AATTATCTTT
            tattttgatg agttcttata tgcagaattt ggagctttag tatttggttt aattatcttt
            TATTTTGATG AGTTCTTATA TGCAGAATTT GGAGCTTTAG TATTTGGTTT AATTATCTTT
            TATTTTGATG AGTTCTTATA TGCAGAATTT GGAGCTTTAG TATTTGGTTT AATTATCTTT
            TATTTTGATG AGTTCTTATA TGCAGAATTT GGAGCTTTAG TATTTGGTTT AATTATCTTT
            TATTTTGATG AGTTCTTATA TGCAGAATTT GGAGCTTTAG TATTTGGTTT AATTATCTTT
            TATTTTGATG AGTTCTTATA TGCAGAATTT GGAGCTTTAG TATTTGGTTT AATTATCTTT
            TATTTTGATG AGTTCTTATA TGCAGAATTT GGAGCTTTAG TATTTGGTTT AATTATCTTT
            TATTTTGATG AGTTCTTATA TGCAGAATTT GGAGCTTTAG TATTTGGTTT AATTATCTTT
            TATTTTGATG AGTTCTTATA TGCAGAATTT GGAGCTTTAG TATTTGGTTT AATTATCTTT
            TATTTTGATG AGTTCTTATA TGCAGAATTT GGAGCTTTAG TATTTGGTTT AATTATCTTT
            TATTTTGATG AGTTCTTATA TGCAGAATTT GGAGCTTTAG TATTTGGTTT AATTATCTTT
            tattttgatg agttcttata tgcagaattt ggagctttag tatttggttt aattatcttt
            tattttgatg agttcttata tgcagaattt ggagctttag tatttggttt aattatcttt
            tattttgatg agttcttata tgcagaattt ggagctttag tatttggttt aattatcttt
            tattttgatg agttcttata tgcagaattt ggagctttag tatttggttt aattatcttt
            tattttgatg agttcttata tgcagaattt ggagctttag tatttggttt aattatcttt
            TATTTTGATG AGTTCTTATA TGCAGAATTT GGAGCTTTAG TATTTGGTTT AATTATCTTT
            TATTTTGATG AGTTCTTATA TGCAGAATTT GGAGCTTTAG TATTTGGTTT AATTATCTTT
            TATTTTGATG AGTTCTTATA TGCAGAATTT GGAGCTTTAG TATTTGGTTT AATTATCTTT
            tattttgaag aagcattata tgcagaattt ggtgctttag tatttggttt aattattttt

            ACTTTAATTG TTGAAGGCAT TTCAAATACA TTAAGAGTAA AATTTTTAGA AAATAAAAAT
            actttaattg ttgaaggcat ttcaaataca ttaagagtaa aatttttaga aaataaaaat
            ACTTTAATTG TTGAAGGCAT TTCAAATACA TTAAGAGTAA AATTTTTAGA AAATAAAAAT
            ACTTTAATTG TTGAAGGCAT TTCAAATACA TTAAGAGTAA AATTTTTAGA AAATAAAAAT
            ACTTTAATTG TTGAAGGCAT TTCAAATACA TTAAGAGTAA AATTTTTAGA AAATAAAAAT
            ACTTTAATTG TTGAAGGCAT TTCAAATACA TTAAGAGTAA AATTTTTAGA AAATAAAAAT
            ACTTTAATTG TTGAAGGCAT TTCAAATACA TTAAGAGTAA AATTTTTAGA AAATAAAAAT
            ACTTTAATTG TTGAAGGCAT TTCAAATACA TTAAGAGTAA AATTTTTAGA AAATAAAAAT
            ACTTTAATTG TTGAAGGCAT TTCAAATACA TTAAGAGTAA AATTTTTAGA AAATAAAAAT
            ACTTTAATTG TTGAAGGCAT TTCAAATACA TTAAGAGTAA AATTTTTAGA AAATAAAAAT
            ACTTTAATTG TTGAAGGCAT TTCAAATACA TTAAGAGTAA AATTTTTAGA AAATAAAAAT
            ACTTTAATTG TTGAAGGCAT TTCAAATACA TTAAGAGTAA AATTTTTAGA AAATAAAAAT
            actttaattg ttgaaggcat ttcaaataca ttaagagtaa aatttttaga aaataaaaat
            actttaattg ttgaaggcat ttcaaataca ttaagagtaa aatttttaga aaataaaaat
            actttaattg ttgaaggcat ttcaaataca ttaagagtaa aatttttaga aaataaaaat
            actttaattg ttgaaggcat ttcaaataca ttaagagtaa aatttttaga aaataaaaat
            actttaattg ttgaaggcat ttcaaataca ttaagagtaa aatttttaga aaataaaaat
            ACTTTAATTG TTGAAGGCAT TTCAAATACA TTAAGAGTAA AATTTTTAGA AAATAAAAAT
            ACTTTAATTG TTGAAGGCAT TTCAAATACA TTAAGAGTAA AATTTTTAGA AAATAAAAAT
            ACTTTAATTG TTGAAGGCAT TTCAAATACA TTAAGAGTAA AATTTTTAGA AAATAAAAAT
            actttaattg ttgaaagcat ttcaaataca ttaagagtaa aatttttaga aaataaaaat

            CCTAAATGAA TCGATTGATT AATAAATAAA TATCAACATT ATTGTTTTGC AACTTACAAA
            cctaaatgaa tcgattgatt aataaataaa tatcaacatt attgttttgc aacttacaaa
            CCTAAATGAA TCGATTGATT AATAAATAAA TATCAACATT ATTGTTTTGC AACTTACAAA
            CCTAAATGAA TCGATTGATT AATAAATAAA TATCAACATT ATTGTTTTGC AACTTACAAA
            CCTAAATGAA TCGATTGATT AATAAATAAA TATCAACATT ATTGTTTTGC AACTTACAAA
            CCTAAATGAA TCGATTGATT AATAAATAAA TATCAACATT ATTGTTTTGC AACTTACAAA
            CCTAAATGAA TCGATTGATT AATAAATAAA TATCAACATT ATTGTTTTGC AACTTACAAA
            CCTAAATGAA TCGATTGATT AATAAATAAA TATCAACATT ATTGTTTTGC AACTTACAAA
            CCTAAATGAA TCGATTGATT AATAAATAAA TATCAACATT ATTGTTTTGC AACTTACAAA
            CCTAAATGAA TCGATTGATT AATAAATAAA TATCAACATT ATTGTTTTGC AACTTACAAA
            CCTAAATGAA TCGATTGATT AATAAATAAA TATCAACATT ATTGTTTTGC AACTTACAAA
            CCTAAATGAA TCGATTGATT AATAAATAAA TATCAACATT ATTGTTTTGC AACTTACAAA
            cctaaatgaa tcgattgatt aataaataaa tatcaacatt attgttttgc aacttacaaa
            cctaaatgaa tcgattgatt aataaataaa tatcaacatt attgttttgc aacttacaaa
            cctaaatgaa tcgattgatt aataaataaa tatcaacatt attgttttgc aacttacaaa
            cctaaatgaa tcgattgatt aataaataaa tatcaacatt attgttttgc aacttacaaa
            cctaaatgaa tcgattgatt aataaataaa tatcaacatt attgttttgc aacttacaaa
            CCTAAATGAA TCGATTGATT AATAAATAAA TATCAACATT ATTGTTTTGC AACTTACAAA
            CCTAAATGAA TCGATTGATT AATAAATAAA TATCAACATT ATTGTTTTGC AACTTACAAA
            CCTAAATGAA TCGATTGATT AATAAATAAA TATCAACATT ATTGTTTTGC AACTTACAAA
            cctaaatgaa tagattgatt aataaataaa tatcagcatt attgttttgc aacttacaaa

            GCTACTTTAA AACTATTTAA AAAACAAGTT GATATGAGTT ATTGGCAAGC TAATGCTTTT
            gctactttaa aactatttaa aaaacaagtt gatatgagtt attggcaagc taatgctttt
            GCTACTTTAA AACTATTTAA AAAACAAGTT GATATGAGTT ATTGGCAAGC TAATGCTTTT
            GCTACTTTAA AACTATTTAA AAAACAAGTT GATATGAGTT ATTGGCAAGC TAATGCTTTT
            GCTACTTTAA AACTATTTAA AAAACAAGTT GATATGAGTT ATTGGCAAGC TAATGCTTTT
            GCTACTTTAA AACTATTTAA AAAACAAGTT GATATGAGTT ATTGGCAAGC TAATGCTTTT
            GCTACTTTAA AACTATTTAA AAAACAAGTT GATATGAGTT ATTGGCAAGC TAATGCTTTT
            GCTACTTTAA AACTATTTAA AAAACAAGTT GATATGAGTT ATTGGCAAGC TAATGCTTTT
            GCTACTTTAA AACTATTTAA AAAACAAGTT GATATGAGTT ATTGGCAAGC TAATGCTTTT
            GCTACTTTAA AACTATTTAA AAAACAAGTT GATATGAGTT ATTGGCAAGC TAATGCTTTT
            GCTACTTTAA AACTATTTAA AAAACAAGTT GATATGAGTT ATTGGCAAGC TAATGCTTTT
            GCTACTTTAA AACTATTTAA AAAACAAGTT GATATGAGTT ATTGGCAAGC TAATGCTTTT
            gctactttaa aactatttaa aaaacaagtt gatatgagtt attggcaagc taatgctttt
            gctactttaa aactatttaa aaaacaagtt gatatgagtt attggcaagc taatgctttt
            gctactttaa aactatttaa aaaacaagtt gatatgagtt attggcaagc taatgctttt
            gctactttaa aactatttaa aaaacaagtt gatatgagtt attggcaagc taatgctttt
            gctactttaa aactatttaa aaaacaagtt gatatgagtt attggcaagc taatgctttt
            GCTACTTTAA AACTATTTAA AAAACAAGTT GATATGAGTT ATTGGCAAGC TAATGCTTTT
            GCTACTTTAA AACTATTTAA AAAACAAGTT GATATGAGTT ATTGGCAAGC TAATGCTTTT
            GCTACTTTAA AACTATTTAA AAAACAAGTT GATATGAGTT ATTGGCAAGC TAATGCTTTT
            gctactttaa aactatttaa aaaacaagtt gatatgagtt attgacaagc caatgctttt

            AATAGTTATG TTAAAAGTAA AATAAGTTTA GATAAACTAC CTGATAAACA CATTTCTAAA
            aatagttatg ttaaaagtaa aataagttta gataaactac ctgataaaca catttctaaa
            AATAGTTATG TTAAAAGTAA AATAAGTTTA GATAAACTAC CTGATAAACA CATTTCTAAA
            AATAGTTATG TTAAAAGTAA AATAAGTTTA GATAAACTAC CTGATAAACA CATTTCTAAA
            AATAGTTATG TTAAAAGTAA AATAAGTTTA GATAAACTAC CTGATAAACA CATTTCTAAA
            AATAGTTATG TTAAAAGTAA AATAAGTTTA GATAAACTAC CTGATAAACA CATTTCTAAA
            AATAGTTATG TTAAAAGTAA AATAAGTTTA GATAAACTAC CTGATAAACA CATTTCTAAA
            AATAGTTATG TTAAAAGTAA AATAAGTTTA GATAAACTAC CTGATAAACA CATTTCTAAA
            AATAGTTATG TTAAAAGTAA AATAAGTTTA GATAAACTAC CTGATAAACA CATTTCTAAA
            AATAGTTATG TTAAAAGTAA AATAAGTTTA GATAAACTAC CTGATAAACA CATTTCTAAA
            AATAGTTATG TTAAAAGTAA AATAAGTTTA GATAAACTAC CTGATAAACA CATTTCTAAA
            AATAGTTATG TTAAAAGTAA AATAAGTTTA GATAAACTAC CTGATAAACA CATTTCTAAA
            aatagttatg ttaaaagtaa aataagttta gataaactac ctgataaaca catttctaaa
            aatagttatg ttaaaagtaa aataagttta gataaactac ctgataaaca catttctaaa
            aatagttatg ttaaaagtaa aataagttta gataaactac ctgataaaca catttctaaa
            aatagttatg ttaaaagtaa aataagttta gataaactac ctgataaaca catttctaaa
            aatagttatg ttaaaagtaa aataagttta gataaactac ctgataaaca catttctaaa
            AATAGTTATG TTAAAAGTAA AATAAGTTTA GATAAACTAC CTGATAAACA CATTTCTAAA
            AATAGTTATG TTAAAAGTAA AATAAGTTTA GATAAACTAC CTGATAAACA CATTTCTAAA
            AATAGTTATG TTAAAAGTAA AATAAGTTTA GATAAACTAC CTGATAAACA CATTTCTAAA
            aatagttatg ttaaaagtaa aataagttta gataaactac ctgataaaca tatttctaaa

            AAAGTTATCT TTTTAAAAAA CTTAAAAGTT GATATTGATT ATGATAATAA AACTTTAGTT
            aaagttatct ttttaaaaaa cttaaaagtt gatattgatt atgataataa aactttagtt
            AAAGTTATCT TTTTAAAAAA CTTAAAAGTT GATATTGATT ATGATAATAA AACTTTAGTT
            AAAGTTATCT TTTTAAAAAA CTTAAAAGTT GATATTGATT ATGATAATAA AACTTTAGTT
            AAAGTTATCT TTTTAAAAAA CTTAAAAGTT GATATTGATT ATGATAATAA AACTTTAGTT
            AAAGTTATCT TTTTAAAAAA CTTAAAAGTT GATATTGATT ATGATAATAA AACTTTAGTT
            AAAGTTATCT TTTTAAAAAA CTTAAAAGTT GATATTGATT ATGATAATAA AACTTTAGTT
            AAAGTTATCT TTTTAAAAAA CTTAAAAGTT GATATTGATT ATGATAATAA AACTTTAGTT
            AAAGTTATCT TTTTAAAAAA CTTAAAAGTT GATATTGATT ATGATAATAA AACTTTAGTT
            AAAGTTATCT TTTTAAAAAA CTTAAAAGTT GATATTGATT ATGATAATAA AACTTTAGTT
            AAAGTTATCT TTTTAAAAAA CTTAAAAGTT GATATTGATT ATGATAATAA AACTTTAGTT
            AAAGTTATCT TTTTAAAAAA CTTAAAAGTT GATATTGATT ATGATAATAA AACTTTAGTT
            aaagttatct ttttaaaaaa cttaaaagtt gatattgatt atgataataa aactttagtt
            aaagttatct ttttaaaaaa cttaaaagtt gatattgatt atgataataa aactttagtt
            aaagttatct ttttaaaaaa cttaaaagtt gatattgatt atgataataa aactttagtt
            aaagttatct ttttaaaaaa cttaaaagtt gatattgatt atgataataa aactttagtt
            aaagttatct ttttaaaaaa cttaaaagtt gatattgatt atgataataa aactttagtt
            AAAGTTATCT TTTTAAAAAA CTTAAAAGTT GATATTGATT ATGATAATAA AACTTTAGTT
            AAAGTTATCT TTTTAAAAAA CTTAAAAGTT GATATTGATT ATGATAATAA AACTTTAGTT
            AAAGTTATCT TTTTAAAAAA CTTAAAAGTT GATATTGATT ATGATAATAA AACTTTAGTT
            aaagttatct ttttaaaaaa cttaaaagtt gatattgatt atgataataa atctttagtt
[truncated: 1,886,489 more chars]
