# Supplementary material for: Evolutionary History of Contagious Bovine Pleuropneumonia Using Next Generation Sequencing of Mycoplasma mycoides Subsp. mycoides “Small Colony”
Source: PLoS One. 2012 Oct 8;7(10):e46821. doi: 10.1371/journal.pone.0046821 (PMC3468273; doi:10.1371/journal.pone.0046821)
Supplement: Figure S5 — Input file for BEAST analysis. Xml file generated by the BEAUTi software. This file contains all sequence data as well as informations needed by the BEAST software to perform a Bayesian evolutionary analysis such as site model, clock models, priors, operators and MCMC chain length. (XML) [file pone.0046821.s005.xml]

<?xml version="1.0" standalone="yes"?>

<!-- Generated by BEAUTi v1.6.1                                              -->
<!--       by Alexei J. Drummond and Andrew Rambaut                          -->
<!--       Department of Computer Science, University of Auckland and        -->
<!--       Institute of Evolutionary Biology, University of Edinburgh        -->
<!--       http://beast.bio.ed.ac.uk/                                        -->
<beast>

	<!-- The list of taxa analyse (can also include dates/ages).                 -->
	<!-- ntax=17                                                                 -->
	<taxa id="taxa">
		<taxon id="8740-Rita">
			<date value="1987.0" direction="forwards" units="years"/>
		</taxon>
		<taxon id="2004-003">
			<date value="2004.0" direction="forwards" units="years"/>
		</taxon>
		<taxon id="2003-036">
			<date value="2003.0" direction="forwards" units="years"/>
		</taxon>
		<taxon id="2003-011">
			<date value="2003.0" direction="forwards" units="years"/>
		</taxon>
		<taxon id="Segovia">
			<date value="1993.0" direction="forwards" units="years"/>
		</taxon>
		<taxon id="Santander">
			<date value="1993.0" direction="forwards" units="years"/>
		</taxon>
		<taxon id="112-4">
			<date value="1993.0" direction="forwards" units="years"/>
		</taxon>
		<taxon id="PO1967">
			<date value="1967.0" direction="forwards" units="years"/>
		</taxon>
		<taxon id="PO2">
			<date value="1981.0" direction="forwards" units="years"/>
		</taxon>
		<taxon id="6969">
			<date value="1993.0" direction="forwards" units="years"/>
		</taxon>
		<taxon id="Gladysdal">
			<date value="1956.0" direction="forwards" units="years"/>
		</taxon>
		<taxon id="Gemugoffa">
			<date value="1974.0" direction="forwards" units="years"/>
		</taxon>
		<taxon id="C425-93">
			<date value="1993.0" direction="forwards" units="years"/>
		</taxon>
		<taxon id="B345-93">
			<date value="1993.0" direction="forwards" units="years"/>
		</taxon>
		<taxon id="99048">
			<date value="1999.0" direction="forwards" units="years"/>
		</taxon>
		<taxon id="94111">
			<date value="1994.0" direction="forwards" units="years"/>
		</taxon>
		<taxon id="9373-804">
			<date value="1993.0" direction="forwards" units="years"/>
		</taxon>
	</taxa>

	<!-- The sequence alignment (each sequence refers to a taxon above).         -->
	<!-- ntax=17 nchar=83604                                                     -->
	<alignment id="alignment" dataType="nucleotide">
		<sequence>
			<taxon idref="8740-Rita"/>
			ATGTCACAAGAATATAGTGCAGAATCGATTAAAGTTTTAAAAGGTTTAGAAGCTGTTAGAACACGTCCTGGAATGTATATTGGATCAACTTCAAAAACAGGTTTGCATCATTTAGTATGAGAAATTTTAGATAACTCAATTGATGAAGCAATGGCTGGGTATGCTGATTTAATTAATGTAACAATTACAAAAGAAAATGAAATAATTGTTCAAGATAATGGAAGAGGAATTCCAGTTGGTATTAATTCAGATACTAAAAAATCTGCATTAAGTTTAGTTTTTACTCAATTGCATGCTGGTGGAAAATTTGATTCAGAAAGTTATAAGATTTCTGGTGGTCTTCATGGGGTTGGAGCTAGTGTTGTTAATGCTTTATCTTTATATGTTGAAGTTGAAGTTTATAGAAACAATATTCACTATCATCAATTATTTAGTGAAGGTGGAACTAAAGAATCAGAATTACAGCAACTAGGTCACACTGATTTAAGAGGAACAAAAGTTAAATTCAAACCAGATCCAGAAATTTTTAAAGAAACTGTAGTATTTGATTATGAAGTTATTAAAAATAAAGTTAAGCAGTTAGCATTTTTAAATAAAGGTTTAAAAATTACTTTAACTGATGAAAGAATTGAGAAAACAGTTGAATACTTATTTTTAAATGGGATCTTAGACTATATTAAAGAAAAAAATGAAACTAAAAATAAAATAAACCCAAATATTTTTTATGTAGATTCAAAATATGAAGACATTGAAGTTGAAATGGCACTTCAATATAATTCTGATTATCAAGAAAATATCATTACTTTTGTAAATAATATTAATACTCATGAGGGTGGAACTCATGAAGATGGTCTAAAACAAGCTCTAATTAGAGATATTAACAGATATGCTGATACAGTAATAAAAAATAACAAAACCCCTTCTAAATTCTCTTGAGATGATATTAAAGAAGGTATGATGTGTATTTTATCAGTTAGACATACAGATCCACAATACGAAGGTCAAACTAAAACTAAATTATCTAACCCCGATGCTAAAGAAGCAGTTAATATAATCATTGGAAATGCTTTTGAAGAATTCTTATTAAAATCACCAGAAGATGCTAAAGCTATTTTAGATAAAAACGTTAATGCTCAAAAAGCAAGAATTGCAGCTCAAAAAGCAAGAGAAGAAACTAGAAGAAAATCTGCACTAGATTCGTTTTCATTACCAGGTAAGTTAGCAGATTGTGAAACCAAAGATTCAAGCATAGCTGAACTTTATTTAGTTGAGGGAGATTCAGCTGGCGGTAGTGCTAAAACTGGAAGAAATAGAAAATTTCAAGCTATTTTACCTTTAAGAGGTAAAGTATTAAATGTTGAAAGAGTAACTGAAGCTAGAGCTTTTTCAAATAATGAAATTAAATCAATTATTACAGCTATTGGTACTGGAATAAAAGAAGAATTAGACTTATCTAAATTAAGATATAAAAAGATAGTTATTATGACTGATGCAGATGTTGATGGTGCTCACATTAGAACATTATTATTAACATTCTTTTATAGATATATGAAACCATTGGTTGCTAATGGTCATATTTATATTGCTCAACCTCCTTTATATAAAATTGAAGCAGGTAAAAAAATAGCTTATGCATATACTGATAGTCAATTAGATGAACTAAAAAACAATGAATTTAATAATTTAAAATACACAATCCAGCGCTATAAAGGACTTGGAGAAATGGATCCGCTACAATTATGAGAAACAACAATGGATCCACAACAAAGAACTATGTTACAAATTTCACTTGAAGATGCTACTTTAGCAAATGAAGTATTTTCAGATTTAATGGGTGAAGATCCTGAATTAAGAAAAATTTATATTCAAGATAATGCTAAATTTGTTGAAAATATAGACTTTTAGATGAAAAAGCTTTTAACAGTTTTAACAACACTTATTGGAATTAGTGGTTCAGTTTCAATGGTGATTTCATGTAAAGTTCCAACTTTTTCTGAAGG
			AATTTTAGGCCAAAGAGTTTTAGTTGTTACTGATGGTGGTAACATTAGAGATAAAACTTTTAATGAAAGTTCTTGAGAAGGTGTAATTAAATATGGGTCTCAAATTCATAGTAATTTTGATATTAAAAATGAATTAGAAGCAAGACAATTTAATTACAAAAGTTCAATTGGTGGGCACACTAAATGAGATGAAAAACAACATATGTTTATAAATGAAGATTATGAATATGCAAAACAAAATAGTAATAACTATGTCGAAACGCCCGATCATACAATTGATGCTTTTAGAACTTCTTATAATACAGCAATCTATAAAAAAGCAGATGCATTATTACTAGCTGGATTTGGTCATTTAGGAGCAGTTGATTATGCTGCTGATAGAATGAAAAAAGCCGGTAATAAAACTGTTGTTTTTTTAGATGCACAATATAAAAAAGATAATGTTATTTCAGTTATTTTTAATTCAGAACTAGCTGGATTTAATGCGGGTTGAGATGCAATAATGTGAGCAAATCTCCCCAAAATGACTAGCTTAAATAGTGGTGAGTTTTCAAAAGAGGCTATTGATGCATCAAAATCTAAAACTGATATGGTCTTACAAGGTTCAACAACAGGTAATAAATATATTTCAATAGGTATGTTTGGTGGAATTACTAACAAAAATGCTGTTGATAATTATATGTGAGGATTACTTGCTGCAATGCATGTTTATAATAATAGATTTGCAGGAAAAGAAATTGAATTAACAGATAATAAGCAAAATAAAGTTAAATATAAACTACAACCAGTTTATTATGCTAATTTAGGATCAAAAGCTAAAGTTGAAAAACTAAATGATGTTAATGAAAGTTCTTGATTTTCAAAAGGATTTGATGTTGGTGGAGCTAAAAAATCAGGAATAGTTGATTCTTTAATTAAAAATCAAGCTGATATTATTTTTCCAGTTGCTGGATCTCAAATTAATGATGTTTTAGAATCAACTGGTCATAAACCTTATGTTATTGGTGTTGATACTGATCAAGTTACAAGTGTTGGTTCTTCTAAAAAAGGTAATGAAACTAGATTTATTACAAGCGCAAAGAAAAACATTGTTTCAGCTTCAGTTTATGCTTTAAATAGAGCAAGATCACTACAAAAAGCTATTATTAAAGATAAAACATATACATCAAAACATGAAAAAGAAATTAAAGACGGAACAACTTTAGTTGGAGAACAAGCAGATTGATCTATTTCATCATCAAGAAAAGCAGACACTAAATGAAGTGTTGAAAAAGTTAATGGTTCATTAACAAATGCTGCTAATTTATCAGTTGAATCAATAGATTATTCAATAGATAAGGCAAAAGAAATAGAAAAAAATCTTAAAGAAACACTACTTAAATCAGGTGAAACTTTTAAACAATACTTAACAAAAAAATCATTAGATAAAGCATTAGAATCAATTTCAAAAAGCATTAAAGATGAAGAATGAGAAAAATTAACATTAAACAATAATGGTATAGCAGGAATAAAAAATTATTGAGAAATGTTAATTCAATCTACTAAACAAGGAGCATAAATGAATAAAGAACAAAAAGTTGATTATGCTATTGAAATGCAAAATATTACTAAAACTTTTTTAAATGGTGCTATTGTTGCTAATGATGACATAACAATTAAAGTTAAAAAAGGTGACATACACGCTCTTGTTGGTGAAAATGGGGCTGGTAAGTCTACATTAATGTCTATTTTATTTGGTTTATATCAACCAACTTCTGGAACAATTAAAGTTAACGGAAAAGAAGAGGTTATTTCAAATCCAATCAAAGCAAATAAACTTGGTATTGGTATGGTTCATCAACATTTTAAGCTAGTCGAAGTTAATACAGTTTTAGAAAATATTATATTAGGTGTTGAACAAACAAAATCAAATATATTTTTAAATAAAACTAAAATGCGAGCAGAAATAATTGAAATAATGAATAAATATGACTTATATGTTGATTTAGATGCAAAAATTC
			AAGATATTTCAGTTGGTTTACAACAACGTGTAGAAATTTTAAAAGTTTTATATAGAAAGGCAGATATTTTAGTTTTTGATGAACCTACTGCAGTTTTAACTCCTCAACAAATTCAAAGTCTTTTACAAATTATGAAAAACCTACAAAAAGCAGGAAAAACAATAATTTTTATTTCACATAAAATGGATGAAATAAAACAAGTCGCTAATGTTGCTACTGTTATTAGATTAGGTAAAAAGATCGTTGATTTAGATGTTTCAGAAGTTAGTGGAAATGAAATCGCTGAAGCAATGGTTGGACGAAAACTTGTTGAAGTTAAAAACAAATATAAAAAACCCCTATCTGATGAACCTATATTAGATGTAATTAATTTAACAGTTAAAAAAAGTACAAATCATAAAGTTTATGGACTAGAAACTTTTAATATAAAGGTTAGACCAGGAGAAATTGTAGCTGTTGCTGGAGTTGAAGGAAACGGACAACGTGAATTGATTCAAACAATAACAGGATTAGTAAAACCAGTTAGTGGTGGTATTATTTATAAAAAAATAAATATTGTTAATAGTAATATTAAAACAAGATATGATATGGGAATGAGTCATATTCCTGAAGATCGTCATAAGTATGGTATGTTATTAGACTTTTCAGTTGAAGAAAATATTGTAAGTCAAGAAATAGATAAAAAACCATTTTCTTCATTTGGGTTTATAAATAAAAAAGCGATTTCTAGATATGCTCAATTAATTATTAAAGAATTTGATATAAGAGGTTCTAGAAATGGAACAGCAATTGCAAGAGGATTATCTGGAGGAAATCAACAAAAAGCTATTGTAGGAAGAGAAATTAAAAAAGAACATGATCTATTAATAGTTATTCAACCTACTAGAGGATTAGATGTTGGTGCTATAGAAAATGTTCATTCTCACATTTTAAAAGAAAAAGAAAAAGGCAGAGCTATTTTACTAGTTTCTTATGATTTAAATGAAGTTATTGCTTTAGCAGATAGAATAGTTGTTATTAATGAAGGAAAATTAATTGGAGAACTACCTGCTAAAAAAGTTAAAAAAGAAGAAATCGGAGCTTTAATGATTGGTCAAACTTTAGAACAAATCAAACAAAATCAAATTACTAAAACAACAAAAAATAGAAAGGAGATGAAAACTATGCAATCTAAAATATCTTGAACATTATCTAAAAAATCTAAATATTTATTTGGTTCAGATTCTACAAAAACTAAACTAAAATACATTAAAGGTTCTTTTTTTTCAATTATTGTTGGGTTTATAGTTTCAGGTATTTTCTTATCATTTTTAAATATTAATCCATTTACATATTTTGCACTTTTATTTGGAATTAATTTTGATAAGAACTTTTATCAAATTAGTTTAAACTGAATGGCTGTATATATTGTTGCTGGATTATCAATGGCAATTGCTTTTAAAGCAGGAGTATTTAATATTGGAGCATCAGGTCAAATACTAACTGCAACAAGCATTGCTACAATTATATTTTTTTCTATAAGTGGAAAAGACGCTAGTTCTATAAGTCCATTTATGATCATTTTAATGTTAATAACTTGTATAATATCAGCTGCTTTTATTGCTTTTATTGCAGGTATATTAAAAGCCTTATTTAACATACATGAAGTTGTTTCTACTATATTATTAAACTGATCAGTATTTTATATCTTTAAATGATTCTTTGGAAAATACAAAGATTTTTCTTCAGGATTATCTTATACTTCAAAAAATATTCCATCAGATCAATTAAGCATTGGATCAAATACTGTTATTATTCCCTTATTAATTGCTTTAGTTTGTGTAATTATTATTTGAATATTATTTTCAAAAACAGTTTTAGGTTTTAAATTAAAAGCAGTTGGATCATCAGTAACTGGATCAAAATATATTGGAATCAATGTTAAAAAACAAATTATAACATCATTAACTTTATCTGGAGCTGTTGCTGGAATAGCTGGATTTTTATCAATGTTTACAGTT
			TCACCAAATAACTTCTTTGCTTCAAATAGCTTACCAACTTTAGGATTTGATGCAATTGCAGTCTCACTAGTTGCATTTAATAATCCAATAGGAATCATTGCTATTGGTTGGTTATGAGCAATTCTTAAAACTGGTGGTGGTCCTATTTCATCTCTTTATAGTATTTCAACTCAAATTAGTGGTTTAATTTCTGGAATTTTAATTTACTTTACAGCTATTGTTTCAGTATTTATTACCTTTAAACCTTGAGAATTACTAAAAAACAAATACAATTTATATACTTCAAAAGTTAATAGAGAAATTTATTGAAAATTAAAACTATATACTTTTAAACTAAGACTTAAAAAAATCTTTTTAATTTTTACAAAAGACTACAAACAAGAAGTTAATAATAAATATCAAATTTATACTAAACAAAATCAAATTACAAATAAAACTTCAAATCCACACCTATTTTGAAATGGTAGAAAAAATATTAAAACAGAATTAAAAAATGATTTAAAACAATCAATTTATTTAGTTAAATCTAAAATTGATGAAATTAAAAAATTTGTTGATCAAGATAAAAATTCACTTAATGTTAATGGATTAAAAAATGATTTAAATAAACAAGTTAACTTACTAGCTTATAAATACATTCAAAATCTACGCGATCTTGACTTAGAATTAGCTGATCACAAATATAAAATACAAAAAATAACCTCAAGCATTTTAAATGAATATCAAACAAACATCAAACAAGCTAAAAAAACACATAGATTAAAAATTCAACAAATTAAAGTCTTCAAAGAAAGTCAAATAGGAATTATTACTTATAAATTTGATTCTTACAACAATATTATTGAAATTAAAGCAAACAAACTAAAAACTATTGCTCAACTTAAAGAACAAATCAAAAACATTAAATCAGAACTAAGATTAGAAAAACAAGTATCTAATTTAAATAAAAGTTCAACTCAAACTAATAATTCTGAAAAACTTGAAAAAATTAAACAACTTAAAGAACAAATAAAAGTTGTAAAAAAACAAGCTAATGATAAAATTTTAGAACAAAAAAATAAATATAAAAACCAAAAAAATATTGTTAAACAAGAACAAGTTCAATTACAAGACATTTTACATCAATACAATAATTGTTTAAATAAAGAAAAAGATTGCTTTAAAGAATCTAAAAAAGCTGCATTTGTATTAAAACAAAAGCGTTTACAAGCAATTGATATGAATCTTTCCCAAAGTGATGTTAATAAAGCAGTTAGCTTATTAAATGATTTAAAAACTTTAATTACAGATAATTTAGATTTAAATCTTAACAAACAAACAATTAAATCTAATCAAAAAACTTTAAAAAATGCTTTAAAAATTAAATTTCAAATTGATGAAGTTCTAACACAAAATATAATTAGTGAATATGATGCACCAGAACATATTAAACAAAAATCAAAAATCAGTTTAACTACTTTTAAACTAATTACTAATCTTAAAAAACAAATTAGTTATGTTATTACAAGAGTTGAAGAACAAGAACTAATTGATAAATATAAACAATGAATTAGTCAAGCTAAACAAGTTGTACAAGATGAAAAAAATAACTACGAACAAATAATAAAAAAAGCACCAAGAAAAAATCTAGCTGATTTAGAAAATTTATTTAATTTAGAAAAATCTTTAAAAGAACAAACTAATTTAAAAATTCTAAATTTAACAAACACAATGTTAAAGGAGACTAAAATGACAATTTTATTTAATACTAGTATTTTAACTTGAGCATTAGCTTTAGTTGGTGTCTTATTGTTTGCTTCTTTATCATCACTTGTTAGTGAAAAAGCAGGAGTTGTTAATATTGCAGTTGAAGGTATGATGATTATTGGAGCACTTGTTGTTTCAATTTTAGGAACATATCTTACATCAAATGATAATAAAAGTAATTATACTCAAATTCCAATAGTTTTATTAGCTGGTGTAATTACAGCTGTATTTGCTTTACTGCATGCTTTTCCAGC
			AATTACATTAAAAGCAAATCAAATCATTTCAGGAACAGCAATTAATATTTTAGCTTTAGGATTAGGAATTTTCTTATCAACATCAAATTGATTTGGAAAACAATCTCAAGTTATTGCAAGCGGATATTCATCAATAGATGTTATTAATATTACTAAAGTAGTTAATGGTAAAACACAACAAGTTGCAAGTATGCTTCCAATTTGAACAATTATTGCAATTATTCTAGCAATTGGTTTATTTGTATTTTTTAAATATACAAAACAAGGAATGAGATATGCAATGGTTGGTGAAAATCCTAATGCAATTGACGCTGCTGGAATTAGTGTAACTAAATATAGATATCTAGCAGTAATATTATCAGGGTTTTTAGCCGGAATTGGTGGTGGAGTATTTGTTGTAACTGCAGTTAGTGGTGGTGGTTTATTTAGTGGAAACATGTTAGGATACGGATTTTTAGGAATTGCAATTATGATATTTGGACAATGAAGAATTAGTTTTATTGTAATTGGTTCAATTATATTTTCATGACTATTTGCTTTAGGTCAACAAATCGGAACACTTTCAACAAATAAAACAATTCAAGCAATTTCAACTTTATTTAACACTTTACCATTTGTTTTAACAATACTAGCTATGGTTGCATTTAGTAAGACCTCAAGAGCACCAGCTGCAGTTGGTGTACCTTTTGATAAAGCAAAAAGATAGATGAGTAAAGTTCTTGTTTTAAAAACAACTGCTCAAGCAGATGAAGTATCTAATTCTGTTGCTTTAACTAATAGATTTTTAGAAGAATATAAAAAATTTAACCCAGATGATGAAATTATTATTGTTGATTTAAATAAAGATGAAGTTGGAACTAGTATTTTAACTTCAGAAACATCTTCAACTTTTTATCAACAAGAAGTTACTAAAAAATATATTAATTTATTAAAAAGTGTAGATAAATTAGTAATTGCTTGTCCAATGTATAATTTTTCAACCCCAGTAACATTAAAATCATTTATTGATCACGTTTCAGTTGCTAATGAAACATTTTCATACAAATACTCTAAAAAAGGAGATGCAATTGGTTTAATTACTAATTTAAAAGCTCAAATTTTAGGAGTTCAAGGAGCACCATTAGGATGATATCCTTGAGGACAACACACTCAATATGTTGAAGGAGCTATGAGATTTTTAGGAATCGATTTTAACAAAACTGTTTTACTAGCAGGAGTAAAAGTAGCTCCACTATTACAATTAACTCCAGAACAAAGAGTAGAAACAATTATTGATGAAGTTATAGAAGCTGCTAGAACTTTTTAAATGAATACAAATAAAGAATCTTTATATAGAACATATAGACCAAAAGATTTTAATAGTGTTGCTGGTCATAATAACATAAAAGAAATACTAGAAAAACAAATTAAAGATAATAGAATAAATCATGCTTTATTGTTTTCTGGTCAAAGAGGAACTGGAAAAACAAGTGTTGCTAGAATTTTTGCAAAAACTATTAATTGTTTAAATTTAACAAACTCAACAGCTTGCGAACAATGCAATAATTGTAAATTAGCAAATCAAAATCAGTTAATAGATATTATTGAAATTGATGTTGCTTCAAATAATGGTGTTGATGAAATTAGAGAAATTAAAAATTCTGTTTCAACTCTACCATTAAATAGTAAATATAAAGTTTATATTATTGATGAAGTTCACATGTTAACAAAACAAGCTTTTAATGCTTTATTAAAAACTTTAGAAGAACCTCCAGTTTATGCAATTTTTATTTTAGCAACTACAGAATTTAATAAAATCCCTCAAACTATTCTATCAAGATGTCAAATTTTTAACTTTACAAAAATTGATAAAAATTCTTTAAAAAACCGCTTGCAATATATAGCAAATCAAGAAAATTATCAAATTGAAAAAGAAGTTTTAGATGAAATATTTTATCTTTCAGAAGGTTCTTTAAGAGATGCTATTAATATTTTAGAGCAATTAATGTTAGCTACAGATG
			ATCTAATTACTATAAAAAGTTTAAAATCAATTTTTTTAATTGCAACAAAGCAAGAACAATTACAAGTAATTCATCAATCATTAAATAATAACACTAGTTTTATAATTTCTTATTTTCAAAAAGCAAATGATCAGGGAATGAATTGAGATGTTTTTGCTTTAGGTTTAATTGAGATTTTAAAAGAAATTATTGAATATAAACTAACTAATAACACTGAATTTTTAAATATTTTAGAAAAAAATGAAGTTGAACAATTTAATAGTATAAATGTTAATAATCTTTTTATACTAGCTGATAATCTAGCTGAAGCTTATTTTAAAACAAAAGCCGCTAACATTAGTTTTAATTATTTATTATTAAGTTTATTAAAAACAATTAATTCAAATAATAACAACTTACAAGCAGTATCAAAAACTATAAACACAAAACAAATTGAACAAAATCAAGAAATTTTAAAACCAAATGATATAACACCTGAAATTTTAGATAAACCTATAATTGATGAACATGTTATACAACAACCTATAATTGATGATTTGTTATTAACAAAAGATCTTGATGATCAAACCTTAATTAAGAACACTATTGAAAATGACAAACCACTAGATAGTACTAATTTAGATGATCAAATTAATGAGTTTGATTTTTATAATCAAAAAGAACAAGCAATAGATGAGATTTGTAAAACTCTTAGTGAATTAAAAATAAAATTTAATATTCATATTTCTCAAGCCATAGATAGTAAAGTAAAAATGCTTTTTAATGAAGATTTAATTAGTATTTTAATAGAAACTAAAAACTATAAAAATCAAATCCATAATATTGAACAATTACTTGAAGACTTATTTTTACAAAATGATGATCAATTAGTAAATGCTCAAATAGCTTCTGAATTATTTATGTTATTAGATAGTAAGATCATTTCTTTAACTAATGATGTAATTGTTTTAAAAACTCAAACAAAAGCCCAAGCTAATTTAATTAATGATTCAATGTTAGATAATCATGTTTTACAACAAATTTATAATTGATTTAAAAAGCCATATTTAATTTTTGCTATTGATAAAATGAAGTGAGATGAAATTAAAACTATTTTTATTGATTTAAAAAACAAAAATAAATTATCTGAATATAGTGAAATTAATTTAAAACAATTAAAAGAAAAATATTTGACTATTAATGATGAAATTGATCAAGATTTAATTAATAAAGCTAAAGATCTATTTAATGATGATTTTATGATAGGTGATTAAATGAAGATATTTGATTATGATGATGTGCAACTTATTCCTGAAATGTGTATTGTTAATTCAAGAAAAGAATGTGAAACTACTGCAACTTTAGGAAAGCACACTTTTAAATTACCTGTTGTGCCCGCAAATATGGCAACAATAATTAATGAAGAATTAGCTGAAAAATTAGCAAGGAACGATTATTTTTATATAATGCATAGATTTAATGTTGATCAATTAAAATTCATTAAAAACATGAAAGATAAAAACTTGATAACTTCAATTTCTTTAGGTGTTAAACCTGATGAATATAAATTAGTAGATCAAATGGTTCAACAAAATTTAATTCCAGACTATATAACAATTGATATAGCTCATGGTCATGCTTTAAGTGTTAAAAATATGATTAGTTATATTAGAGAAAAAATGAAAGATCAAGTTTTTATTATTGCTGGAAATGTAACAACACCAAAAGCAGTTAGAGATTTAGAATTATGAGGAGCTGATGCTACTAAGATTGGAATTGGTCCTGGAAAAGTATGTATTACTAAATTAAAAACAGGATTTGGAACTGGAGGATGGCAACTATCTGCACTTAAATATTGTGCAAAAACTGCATCAAAACCAATTATTGCTGATGGTGGATTAAGAGTTCATGGAGATATTGCAAAATCTATTAGAATGGGTGCTAGTTTTTGTATGATTGGAAGTTTATTTGCTGCACATTTAGAATCACCTGGAAAAGAAGTTGAAATCAATAATTGTATT
			TATAAAGAGTATTATGGATCAGCTAGTGAATATAATAAAAGTGAAAAACGTTATGTTGAAGGTAAAAAAGAATTAATTAAAATTAGAGGAAGTATTTTTGATACTTTAAAAGAAATGACTGAAGACTTGCAATCATCAATTTCATATGCTGGTGGAAAAGACTTACAAGCAATAAAACGTGTTGATTATGTTTTATTAGGTGATTATAAAGATTAAATGCTTAATAAAAAAATAATTAAAGATAGAAATTTATTTAAAATAGGTAATCACTACACAAAACCACCAAAGCGTGTTTTTACAATTTGTTTTACTATTGGAATAATAATATTTGTAGTTTTAGGATTTGCTTTAGCTGATCAAGATTGAGAGCAATTCTTTGGTAATTTTGATAAATTGACAAAACTTTTTAGTGAGTTCTTTAAATGAGAACTTAATAGTTGAAATCAAAAACAAGGACTGCCAAATACTTTTTTAGAAACTAGTTTTTATAATTTATGACAAACAATTAAATTAGCTTTTATTGGTACTTTTTTAGGAATCATATTATGTCTTCCTTTTTCAGTACTAGCTTCAAGAAGTATAGTTTCAAATAAATATATTAACAATCTTTCCAGAGGATTTTTATCACTATTTAGAACTATACCGAGTTTTGCATTAGCCATGATTGTTGCTGGTTATTTTTTAACTAGTTATGGATCATCAGTTATTGGTATTATATTCTTTTCATTTTCAGTATCAGGTAAATTGTTTTATGAAAAAATAGAACAAATTGATACAAAAGTATTTACCACAATGCAAGCTACTGGAGCTAATAAGTTTCAATCATTTAGAAAAGCAGTAGTTCCACAAATTTCAACTAATTTATTATCAATTTCACTTTATACATTAGAAACTAATATTCGTTACTTTTCAGTTATTGCAATCGTAACAGGATTAGACAGTTATGGTGATTTAATACGTTCTACTTTAGATTCATCTCAATATAATAAAGCTGGATTCTTATTAACAATATTTGCAGTAACTATTTTATTAATTGAATTATTTATCTTTTTAATTAGAAATTACATAATAGAAGAAAAAGATTATTTATTAGAAAAAAAACTAATAAATAAAATTCAAAAACCATATAAAAATATAGATAAATTAAGTAATATTAGATTTTATATAAATTACATTCTAACAAAAGAAGTCAATGAAAAAATAGCAAAAACTACTGATAGTAATGAACTTCAATCTTTAAAACTAGAAAAGAAAAAATTAATTTCTGAATTTAAAAAACAATATAGTCTTAATGTTAAAAAAGATAAAGAAAAATATAAAAAGTTATTTAAAGAAAATAAAGAAAACTTGTTTGTAAGAGTTGATTTTGTAGATCATTTAGTAAGAATTGATAAAATCACTCAAACTAAACTTGCAAATGAATGTTTAATTATTAGAGAACAAATTAAACGTCAAGTTGAAGATGAAATAAAAACAGAAACTACAAAATTTAAAAAAACACTAACACCTGAAGTTGTTTTAAAAAAAATGCCAAAAACATATATTAAAAGAATTGTGTTTTTTGCAATTATTCTATTCTTATTTATTTTCTTAATTAAAGATGTTAACTTTTCTCTAGCAAGTAGTTCATCAATAAAATCAACTAATGAAAAAATATTAAAAATATTAAATATTAACTGAGAATCATTATATTATGCAAATCCAAATGCTGATATAAATAAGACTGCACAATCATTTTCAGTTATTTATATACTTTGAGAAACACTAACAATTGCTATTTTAGGAACTGTAATTGGAGCTGTATTTGCTTATATATTAGGATTATTAAGTTCATCAAAAATAGTTCATCC---TATTATTGCAAAGCCAGTTTTATGTTTAACTACTTTAATTAGAGCAATTCCAACATATATGTATGCTTATATTTTTGTTTTTGCAGTTGGTATAGGTCCATTTGCTGGTTCATTAGCTTTAGCTGTCGGAACAACTGGAATGCTAAC
			AAAATATAATAGAGAAGTGTATGAAACAATAAACTTTAAAATAGTTAACCAATTAAAAGCTTTAGGGCTAAATAAATTCCAAGTATTTAGATATGGTATATTGGCTCAAACTCAAAATGAAATAATTTCATATATTATTTATCGTTTTGAAATTAACTTTAAAGAAGTAGCTGCTTTAGGAGTTGTGGGCGCTGGTGTTTTAGGAAAAGTTTTAAGAAGTTATTTTGATGAGTTCTTATATGCAGAATTTGGAGCTTTAGTATTTGGTTTAATTATCTTTACTTTAATTGTTGAAGGCATTTCAAATACATTAAGAGTAAAATTTTTAGAAAATAAAAATCCTAAATGAATCGATTGATTAATAAATAAATATCAACATTATTGTTTTGCAACTTACAAAGCTACTTTAAAACTATTTAAAAAACAAGTTGATATGAGTTATTGGCAAGCTAATGCTTTTAATAGTTATGTTAAAAGTAAAATAAGTTTAGATAAACTACCTGATAAACACATTTCTAAAAAAGTTATCTTTTTAAAAAACTTAAAAGTTGATATTGATTATGATAATAAAACTTTAGTTGATCAAAAATATGAAGAACTAATTAGTTTACATAAAAAATACATAAAAGAATTTAAAGATAATAGAAAACTATTAGTTGATCAAATTAATAACCAAGCTAAAAATTATTTAAAAACAGCTAAAACTAATTATTTAAACTCTAAACTAAAATTAGAAAAACAATTAACTGAGTTAAAAGTTGATATTAAAGACATTGAGCAACAAATTAAATTGCAAACTGAATCAAATGATTTAAATCAAAAATTACAAGATCAAAAAACTAAATTAACAAGTATTAAAGACTTATTAAAATCACTAAAAAGAGAGTATAAAAAAACTGTTTTATTTACAAAACAAACTAGAACTATCAAACTTTGAAATTTAGATTATTAAATGTCGCATCCATTTTCAGTAGATGAAATTAAACAAATTCATCAAGAAATTTCTAAAATAATTCATTATACACCTTTACATTATGCAGATAAATTATCAGCTTTAACTGGTAATAATATTTATTTAAAATTAGAAAATTTACAAAAAACAGGAAGCTTTAAATTAAGAGGAGCAACTAATAAAATTAATAAACTAACTAATGAAGAAAAAGAACATGGAATTATTGCAGCTAGTGCTGGAAATCATGCACAAGGTGTAGCTTATGCAGCTACTAATTTAGGGTTAAAATCAACAATTGTTATGCCTGAAAATGCCCCAATGGCAAAAATTCAAGCAACAGAAAAATATGGTGGAAAAGTTGTTCTAAGTGGAAGATTTTTTGATGATGCTTTAGCTAAAGCAATTGAATTAAAAGAAAAAGAAAATCTAACTTTAATTCATGCTTTTGATGATATTGAAATTATTAAAGGTCAAGCTACTATTGCATATGAAATTGATCAACAAATTAAAAACATCGATTATTGTTTAGTACCAATTGGTGGTGGTGGATTAATGAGTGGTATTGCTACTTATTTAAAACAAGTTAATCCAAATATTAAAATGATTGGTGTTGAAGCTGCTAATGTTAATTCCTATCAACAAGCAAAAGCTTTGAGTAGACCAGTGATGGTTGATTCTAAACCATCAATAGCAGATGGAATTGCTGTTAAAAAAGTTAGTGATTTAACTTTTTCAATATTAAATCAATATGTTGATGATGTAGTTGTTGTAAGTGAAGAAGAAATTGCTGAAGCAATGTTATTTTTAATGGAAAATTGTAAGTTTGTAACTGAAGGTTCAGGAGCAGTTACTGCTGCTGCTTTAATGTTTGATAAATTAAATATTAAAAATCAAAATAAAACAATAGTTGGTTTAGTTAGTGGTGGAAATATTGATATTGCAATGGTTGGTAATATTATTAATAAAGCTTTAATTAAAACTAATAGAAGATTAGTATTATCAGTTAATATAACATCAGATAATAAAGAAATACTAAAAATAATTAATA
			TTATTAATTCTTGTGGAGCTAAAATTTTTAAAATAAAAACTAATAGAGATATTATGTATTTAGAATTAAGTGAAATTCATGCAACATTTATTATTGATTTATCAAATACTGATCAACAACAGCAAATCATTGACAAAATTATTCAAGCTAATTACAAAATTACAAGCATTACAGATTAAATGCATAATCTAAAAACAAAAACTAAAAAAGACAAAGAAAATAGTTTTTATAATAATCTTTTAAATGCATTACAACGTTTAGGAAAAACTTTAATGTTTCCTATTGCAGTTTTACCAATTGCAGCTTTATTAGCTAGATTTGGTGCTTTAATTCAAGATCCACTAGCTAATGGAGGTTCAAATATTTCTGAAATTCAAAAATTCATAGGATTAGTTATAGCTACTCCTGGTCAAATTGTTTTTGATAATTTAGCAATAATTTTTGCTATTGGTATTAGTTTTGGATTAGCAAAAGATAATCGTGGAGAAGCTGCATTAGTTGGTGGTATTGTTTGATTTGGAATGACAGCTTTATTAAAAGAAGGTTTAATTCCAACATTTATTTGAAAAAATGTACTAACTTCAGATAAACTTTTAATTAAGCAAGGTGAACAAATGGTTCCAGCTACTCAACTATTATATTTTTTAAGAAATAATACTGTTAAGTACCAATTGGATTCTGGAGTTGTTGGTGGTATTGTTGTTGGTTGTTTAGTTGCTTTAATCTATAACAAATATAAAGATGTAACTTTACCTCAGGCTCTTTCATTTTTTGGTGGAAGAAGATTTATTCCAATGTTAGGTGTTTTAATGATTGTTCCACTAGGATTAGGATTTGCTATCATTTGACCTTGAGCACAATTTATTTTAATTAAAATAGGAACAACTTTATCTCAAGCAAATGGCTTTGCTAAAGGATTTGCAGTTGGAACTTATGGATTTTTAAATAGAATTGTTCAACCATTTGGATTACACCACATTTTAAATACATTTGTATGATTCCAATTACCAATTGAAGGTAAATTATTAGCTGATGGATCTACAACAATAATTAATGGAGATATTACTGCATTTCAAAAAGGATTGATTGGTTCTGGTTTATTTACTTCTGGTTTTTTCCCTTTATTTTTAGGGGGATTACCAGGAGTTGCTCTAGCTTTAATTTTAGCTTCAGATAAAGATAAAAAAAAGCAAATGACTGCTTTTTATGGGGGTTCTGCTTTTGTTGCTTGAATTACTGGAATTGATGAACCTTTAATTTTTAACTTTATTTTTATTTCTCCAATTTTATATGTTTTAAATGCTTTATTTACAGGTATTTTTTACATGTTTGTAACTTGATCTCAAATTGCTTTAGGTATTGGATTTAGTGCTGGATTTATTGACTATGTAGTTTCGTTTTGAACTTCATGACAAATTTCAACAAAAATCGGATGATACGCTAACCCATTATGAATTTGAGTATTTGCTATTGCTATGTTTGGTTTATATTTTACAACATTTTACTTTTTAATTAAAAAGCTAAATATTCCAACCCCTGGTAGAGAAAATCAATTAGGATTTAAAAAAGAAGTTTTAGAACCAATAACAAGTAATAATAAACAAAATAAATATGAAATAATGGCTAAAAGAATTTTAGATATTGTTGGTGAAGATAATATTGAATTAGTTGAAAGTTGCTCTACAAGATTACGATTGACTGTAAAAAATAATTCAAAACAAGTCATTGATGATGAAAAAATCAAGCAAGTTGGAGCTTTTGGAGTAGTTAGATTAGGTAAAAATAATTATCAAATAATAATTGGAACTGATGTAGAACATGTTGCAGATAAGTTAAAAGAAATTCTAAATTAGATGTTAGATCAAAAAAAATCACAACTATTATTAGATAAAATTAAGCAATATCAAAATATTATTATTACAAAACATAAACAACCTGATTGAGATGCTCAAGGTAGTGCAATTGGATTAGCAAACATTATTAATGATAATTTTAAAAAT
			AAAACTATTTATGTAGTTGGATCTAGAATTAGTGATGATGATAGTTTTTTTATTGATGAAACTAATTTAAGTGATGAATTTGTTAAAAATAGTTTAATTATTACAGTTGATACTGCTACAAAAAAAAGAGTAGATTTTAATAGATTTGATTTAAGTTGTGATAGTTTTAAAATTGATCATCATATAAATGTTGAAGATTATTGTAATAATGATTTAATAGATGATAGTAGTATTTCAAATACTCAAGTTATTAGTTTATGAGCTTTAGAAAATGATTTATTTATTTCACCAACTGCTGCTTATAATTTATATTTAGGTTTATTAACTGATTCAAATAGATTTTTATATGATAAAACTAATCAAACAACTTTTTATGTTGCATCTAAGCTATTAGAAGCTGGAGCTAATTTAAAAAAAGCAAATGACTTTTTATATGTATCAGATCTAAAATTAAGACAATGAGTGATGTATAGTTTTTCTAAAATGAAATTAACTAATACTGGTATTGCTTATATTGTTTTATTAGATGAAGATTTAAAAGGTTGAGATTTGAGTTATGAAGAAACTAAATTAGCACTTTCAGTTATGAGTGGAATTAAAGAAATTAAAATTTGATTTACAATTATACAAGTAGAAGATATTTTAAAAGTTTCATTAAGAAGTAGAGATTTTAGTATTGATAAAATTGCGAATAAATATAATGGTGGAGGTCATAGATTAGCTAGTGGAGCTGAAATTAGTTCATTAGATCAAATTAATGATTTAATTAATGATTTAGAACAATTAATTAAAGGAGAACAATAAATGAATAATACTATTTTTAATGTTTTAAATAAAATAAAAAACACTAACATCAGTCTGAATAAGGCTGATGTTTATCATATTTTAGAACATATTATAAATAAAGATTACCAATGAATTATTAGTAATTTAGATCATAAATTAACAAAAAAACAAATTTATAAAATAGATCAAATACTTGATTTATTAAAACAAAACTATCCTTTAGCTTACATTTTAAAAAGTAAGTATTTTTATTCAAATATTTTTTTTGTTAATAAAGATGTTTTGATCCCAAGAAATGAATCTGAATTAATAATTGATCATGTTAGTGAATTTGTTAAAAATAATAATGATTTATTAATAGTTGATTTGTGTACTGGTAGTGGGTGTTTAGGAATTAGTTGTGCTTTATTAAATGATCAAAATAAAGTGATTTTAACTGATATATCTTATAAATCTTTAAAAGTAGCTAATAAAAATATTAAGAAATTTAATTTAACAAATACTAGTTGTTTAAATGGAAATTTTATTGATGTTTTAATCAAAAATAATCTAAAGGCAAATCTAATAATTTGTAATCCTCCATATATTGATATAAATGATCAAAATATAGATAAAAACGTAATAGATTTTGAACCAAGCATTGCTTTATTTGCACCAAACAAAGGTTTATATTTTTATGAAATTTTAATTAAAAATATAGATAAAATTGTTGATACTAATAAAAACTTTTTAATTGTTTTAGAGTTTGGATGATTACAAAAAGACTCAATAGAACAATTATTGATTAATAATTGTTTAAAATATAAATGAGAATTTAAAAAAGACTACAATGATTATTGAAGAAATTTAATTATTAAAAATTTTTAATTGCTTAAATTTAGAAGTGTTAGAATGAATAATCAAAAAATAATAAATATTGCTGTTATTGCACACGTTGATGCTGGTAAATCTACACTTGTTGATGCTTTATTAAAACAAAGTGGAGTTTTTAGACAAAATCAAGAAGTAATTGAACAAGTTATGGATTCAAATGATCAAGAAAGAGAAAGAGGAATTACAATTTATTCTAAAAACTGTTCTATTACTTATAAAGATTACAAAATTAATATAGTAGATACTCCAGGACATGCTGATTTTTCTAGTGAAGTTGAAAGAATTATGAAAACAGTTGATACTGTAATTTTATTAGTTGATTCAAGTGAAGGACCAATGTC
			TCAAACCAGATTTGTTTTACAAAAAGCTTTAGAAATTGGATTAAACCCAATTTTATTTATTAATAAAATAGATAAAAAAGATCAAAGAAGTTTAGAAGTAGTTGAAGAAGTAATTGAATTATTTTTAGAACTAAATGCAACAGATGAACAACTTGATTTTAAAACTTTATATGGAATTGCAAAAAATGGAATTGCTCAATATAGTCTAGAAGAACAAAGTAATGATTTAACACCTTTATTTGAAACTATTATTAATCAAGTTGGATCATATCCAACTGAACTATCTAATAATGATCTAGTAATGCAAGTTTCAAGTTTAGCTTATGATAGTTTTATTGGAAGAATTGGAATTGGAAGAATTTTTGAAGGAAGTATTAAAGAAAATCAAATCGTAAGTATTGTTAAAAATGATAGAATTATTAAGCAAGGAAAAATTGCAAAATTAATGGTTTATCAAGGATTAAATAGAGTTCAAGTTAAACAAGCATTTGCTGGAGATATTATTACATTTGCTGGAATTGAAGATATTTCAATTGGAGATACTATTAATAATTTAAATATTATTAAACCATTAAAACCAATCCATATTGAAGAACCAACAATGTCTATGAACTTTTTAGTAAATACTTCACCATTTGCTGGAAGAGTTGGTAAATTTGTTACTTCAAGAAATATTAAAGAGCGTTTAGAAAAAGAAGTTGAAGTCAATGTTGGTTTAAGAATTGAACCTTTGATTAATTCTGAAATTGAAGGATTTAAAGTTTTAGGACGTGGAGAATTACATATTTCAGTTTTAATTGAAGCAATGAGAAGAGAAGGTTTTGAACTAGCAATTTCAAAACCAGAAGTAATTTTTCAACGTAATCCAATGACCGGAGATTTATTAGAACCAATTGAAAAAGTAATTATTAATACACCAACTGAATATTCTGGAACTGTTATTAATAAATTAAATCAAAGAAAAGGAATTATGTTAGATATGGATTCTGATGGTATTAGAGATAAAATTACTTATTCTATACCATTAAGAGGATTAATTGGATTTAGATCAGAATTTACAAATGATACTCATGGTGAGGGTATTATGGTTAAAAGTAGTAGTGGATATGAACTATATAAAGGTGAAATTGTCTCAAGACAAAACGGAGTATTAGTATCAATGGCAAATGGTAAAAGTTTACCTTATGCTTTAAATAATCTTGAAGAACGCGGAATTTTATTTATAGGTCCTCAAGTTGATGTTTATGAAGGAATGATTATTGGTCAGCATTCAAGAGATAATGATTTATATGTAAATCCAACAACAGCAAAAAAATTAACTAATACTAGAGCTAGTGGGACTGATGATGCTGTTAAATTAACACCAGCTAGAAAAATGAGTCTAGAAGAAGCTTTAGAATATATTTCAAATGATGAGTTAGTTGAAATTACACCAACAGACATTAGGTTGAGAAAGCGTTGATTAACTCAAGCAGAACAAAAACAACACAGAAACGATAAATACTAGATGACTGAAAAACAAATAATAAGAACAATTAAAAAAATTAGTTTAGATACAGATCATCGTTTTTGTTTTATTGCAAATTATGTTTTAAGTAATTTAGATAGTATTGAAAAAATGACTATTAACCAATTAGCAAAAGCTACATATACATCAGTTGCAACTATTAATAGATTTGTTAAATTTTTAAATTTAGATGGATATAAAGAATTAGTTCATATTATTAAATATTTTAAAAATAGTTTGCAAGGTGATCAAATTACTTACTCACTTACTAGTAATTCACTAATACTTAATGCATATAATAATATAATTTCTAGTTTAGATGAAACTTCTAAATTAACAATAGAACAACAAGATACTATTAAAAATTTAATTAGTAAAATCAAAAAAGCTCTTAAAATAGCAGTCTTTGCTGTTGGTGGCACTTTTAATATTGCTAAAGATTTTCAACAAAAGTTATTACGAATTGGTTTTAACATCACAGCTGTTAATGATT
			TTCATAATGGTTATTTATTAGCTAATCAGTTAAATAATAATGATTTAGCAATATTTGTTTCATATTCTGGAGAAACACTTGATTTAATTAAATTAGCTCAAGTTTGTACTAAAAATAATGTTCAAATTGCTGTAGTATGTAAAGCAACCAATAATACACTTTCTAATTTATCTAATTACTTAATAAACATTAGTAGTAATGAAAAAATTGATCGTTTAGTTTCTACTACTAGTAGATTTTCTTTATTATTTGCTTTAGATCTTATTTACATATTTTTATTATCAACTGATTTAAAAAATTATACCGAGTTATTAGAAAAAACAATGATATCAAAATTTTAAATGAAGCAAACAAAAGTTGATATTTGTATCATTGGTGGTGGAATTATTGGTGCTTCTGTCGCAAGAGAACTAGCAAAATTTGATAAAAAAATTGTAGTTTTAGAAGCAAACCCAAGACTTGCCTTAGAAACAAGTAGTCATAACTCAGGATTAGTTCATGGTGGATTTGATCCAAGACCTGAAACTTTAAATGCAAAATTAAATGTTTTAGGTAAAAAACGTTATGAAGACTGAATCAAAGAAATGGATTTTCCATATCTAAGAATTGATTCAACTATAGTGGCATTTAATGATGAAGAAATGAAACACGTTCATATGCTATATGATAGAGGTTTAATTAATGGACTAGATCCAAAAGAAATGCAAGTCATTGATGCAAAAGAACTTCAAAAACGTGAACCAAATATTAGTAAACAAGCAGTTGGAGCTTTAGTATGTAACTCTTCAATTGCTATTGATCCAGTTTTACTAACTACAACACTTATGAGAAATGCTATTAAAAACGGTGTTGAACTAAAAGTTAATTCAAAAGTAGTAGATATTAAAAAAGTTGATAATATTTTTGAAATCAAAACTGCAAAAGATGAAATCATTCAAGCTGAAGTTGTAGTTAATGTAGCTGGACATTATGCTGATGTTATAGCAAATATGGCTGGATATGGTGATTTTAAATTAACTACAAGAAGAGGAGAATACCGTATTTTAGATAAATCTGAAGCAGGTATTGTAAATTCTGTAGTATTTATGGTGCCAACCATTCATGGAAAAGGAGTTATTGTTGCTCCAATGCTAGATGGTAGAGTTATGGTAGGACCAACTGCTTTAGATGGAGTACCAAAAGAAGAAACCTTATTAGTAACTCAACAACAATACGATAACATTGGAAAAATCGGTAAACATTTAATACCAAATATTAATATGGATAAAACTTGTACAGTTTATGCTGGTTCAAGACCTATTGATATTGAAACTAATGACTTTATAATTAGACCAGCAAAAAATGATAAAAAATTTATTAATGTTGCTGGAATGAAATCACCAGCTATTGCATCAGCTCCAGCTATTGCAGATATGGTATGTGATTTAGTAAAAAATGCATTTGATAAATTAGATAAAAAGGCTAATTGACAACCAAAAGAAGAAGCTATTCTTCCATGAAAATAGATGACAGATAGTAAAAAATACATCTTAACACTAGATGAAGGAACAACAAGTGCAAGAGCTTTAATTACTGATAAACAAGGTAATATTATTGCTGTTGAACAATCAGAATTTACTCAATACTTTCCAAAAGAAGGATGAGTAGAACATGATGCTATTGAAATTTGAAATACTCAACGTTCTGCATTAGTACAAGTTTTAAATAAATCTGGAATTGATCCAAGCCAGATTGAAGCAATTGGAATTACTAATCAACGTGAAACTGCTGTTATTTGAAATAAAGAAACTGGATTACCAATTTATAATGCTATAGTTTGACAAGATCAAAGAACAGCTGACTATTGTCAAACATTTGATAAAGATACTTTAGAAATGGTAAAACAAAGATCTGGATTAATAATTAATCCATACTTTTCAGGAACTAAAGTAAAATGAATTTTAGATAATGTTCCAAACGCTAGACAACTAGCAAAAGAAGGAAAGCTAATGTTTGGAACA
			ATCAACACATGATTAATTTATCGTCTAACAGGTGGAGAAGTATTTGTAACAGATCATACTAACGCACAAAGAACTTTACTATACAATATTCACACAAATGACTGAGATGATGAATTATTAAAATTATTTGATATTCCAAGAAACATTCTTCCTGAAATTAAATCATGTAGTGAAGTTTATGGATACACATTTAAAGGGCTATTTTCTAAAGGCAATGAGCAAAGAATCAAAATTGCATCATCAATTGGTGATCAACAAAGTGCTTTGTTTGGGCAATTATGCTTAGAAAAAGGTCAAGTAAAAGTAACTTATGGAACAGGATGCTTTATTTTAACAAATACTGGTGAAGAAATTGTTAAATCAAATCATGGTTTATTAACAACAGTTGCTTATTCATTTAAAGACAAAGTATATTATGCTTTAGAAGGTTCAGTAATGATTGCTGGAGCTGCTGTTCAATGATTAAGAGATAATCTAAGAATTGTTTATAATGCTATTGAAACAGAATGATATGCTGGTCAAGTTAAAGATGATAGAAGAGTTTATGTTGTTCCATCATTTACTGGATTAGGTTCTCCTTATTGAGATTCATTCTCACGTGGTGCTATTTTTGGACTAGATCGTGGAACTAGACGTGAACATATTGTTAGAGCAACTCTAGAAGCTATTGCATACCAAGCAAATGATGTTGTTGATGCAATGAGAAAAGATATGAAAAAACCAATCGAAATTTTTAAAGTAGATGGTGGGGCCGCAAATAACAAATTCTTAATGCAATTCCAATCAAATATTTCTCAATCTAAAGTTATAAAACCAACAAACGTAGAAACTACTGCTATGGGAGCTGCATTTATGGCAGGATTAGCTGTTGGATATTGAGAAAATGCTGAAGAATTGAAAAAAACTTATAAAGTTCACTTTGAATTAACACCAGAACTAAGTAAACCAGAAGTTGATAAATTAATTAAAGGTTGAAAAGTAGCTGTTCAAAGAACATTTAAATGAGTAGAAGAAATTGAATAAATGACTAAAGAAAAATTACAAAAGAGAATGAAGCGAACCAAAGTAATTACAACAATTGGTCCTTCAACTCACTCTGCAGAAGCTATTAAAGAATTATTTAACAATGGAATGACAACTATTCGTTTAAATTTTTCACATGGTAGTTATGAAGAACACGGTTATAGAATTAAAGCTGCAAAAAAAATCTCTAAAGCTTTAAATAAGCCAATCTCAATAATGTTAGACACTAAAGGTCCTGAAATAAGATTAGGAAAATTTAAAGATAATAAACAAGAAGTAGTAAAAGGTCAAGCAATTACTATTTATACAGATAATTATTCTTATTTAAACAAAGAATGTGTTCAAGGTGAAATGACTGTTGCTTATGATATGTCAGTTGATTTAAAACCTGAAGATATGATTTTAATTGATGATGGTAAATTAGAATTAACAGTTGATTCAGTTGAACCTCAAATTATTAAAGCAACTGCATTTAATCATCACATTGTAAAAACTAATAAACGTGTTAACTTACCTGGAATTGATTTTTCATTACCATTTTTATCTGAAAAAGATGAAAAAGATATTTTATTTGGATGTGAACAAGATGTTGATTATATAGCTGCATCATTTGTAAATACAGCTGAAAATGTAAGACAAATTAAAGAAACCTTAACTAAAGCTAATGCAAATCATATTCAAATTATTTCAAAAATAGAATCACAAGTTGGATTAGATAATATTGATGAAATTATTGAAGAATCTGATGGAATTATGATTGCGCGTGGTGATTTAGGATTAGAAATTCCATATTATGATGTACCTTATTGAGAAAAAATTATCATCAGAAAATGTAGAGAAAAAGGAAAAATCGTTATTGTTGCTACTCAAATGTTAGAAACAATGACAGAAAATCCATCACCAACTAGAGCTGAAGTAACTGATGTTTATTATGCAACTGAACTTGGTGCTGATGCTACAATGTTATCTGGTGAATC
			AGCTGCTGGAGATTATCCATTTTTAACAGTTCATACAATGTCAACAATTAATAAAAGAGCAGAAGTTGAATTCTACAACAAAATTTACTACCAAGTACAATTAGATAATGCAAGAAACTCAACATCAGGACCTAGAGCTGAAATCGCAGACTTATTAGCTACAAAAACAAAAGATGGTGAATATAAGTATGCAATTGTTTTATCAAAAACAGGTGAATTATTAAAAACCATTTCTAAATTTAGACCAAATGTAACAATTTTAGGAGTTAGTCCAGATAAGAAATTGTGAACTTCATTTGGTGTATGACATTCAATTTTTATGAATAAAGTTGATACTTTAGATAATTTAGATAATAATGTTGAAAAACTATCAGAAATTGCTAAGTCTTGAGGAGCTAAGTTTGGTGAAAAAGTTTTAGTTGTAAGAAGTACAGCTATAAAAGAAATAGAAGTTATTTAAATGAAAGTTATAGTACTAGGTACTAACCATGCTGGAACTACAGCTGTTAGAACTTTAAAAAGATTAGATCCTACTTGTGAAGTAACTACTTATGACAAAAATGATGCCATTTCATTTTTAGGATGTGGTATTGCTTTATGAGTAAAAGGTGAAGTTAAAGACCCAAATATGTTATTTTACGCAACTCCTGAAATTTTAAGATCTGAAGGAGTTAACGTGTTTATGAATCACGAAGTACTATCAGTTGATGACAAAGCAAAAACTGTTACTGTTAAAGATTTAAAAACAGGTGAAGTAAAAACAGATAACTATGACAAATTAATTGTAGCTACAGGAACTTGACCATTAATTCCACCAATCCCAGGAATCGATTTAGAAGGTGTACAAATTTGTAAAAACTACCACCATGCTAAAAAAATTCTAGAACACAACTTAGATAAAAGTTATAAAAAAATTGCTGTAGTTGGTGCAGGATACATTGGTGTTGAATTAGTTGAAGCATTTAATGAGTATGGAAAAGATGTTACTTTAATTGATGTTGCTAATAGAATTATGCCAGTTTATTATGATCAAGAATTCACTGATCTAATGCAAGAAAAAATGACTAAAGCTGGAGTTAAATTATCTTTAGGTGCAAAAGTTATTGAATTTAAAGGTGAAAATGGAAAAGTAACTCAAGTTGTAACTGATAAAGGAAACATTGATGTTGATTATGTAATCTTTTCAGTAGGTGTAAGACCACAATCAGCTATTTTAGAAGGTATTTGTGATTTAGATGACAGAAAAGCTATTGTAACAAATGACTTTATGCAAACTACAAATCCAGATATTTATGCAATTGGAGACTGTGCTCAAGTTTATAACAAAGCAATGAATAAAAACGTTCCAATTCAATTAGCAACAACAGCTGTTAGAACTGGAGTTATTGCTGCATTTAACGTAATTAAAGGAAATGGATTAAAATCTCCAGGATTCACAGGAGCTAATGGTATTTCAGTATTTGGATTACACATGGCAAGTGTTGGAATCAGTGTTGAAGCCGCAAAAAGAATGGGATATGACGTTGACTTTATCAACTTTAAAGATCTAGACAGACCTGAATTTATGTCAACAGCAAATGAAGTTCTATTTAAAGTTGTATGAGATAAAAAGACAAGAAAAATTATTGGAGCTCAAGTAGCTAGTGAAAAGAATCATACAGAAGTTATGTATATGCTAGCTTTAGGTATTCAAAAAGACTTAACAATTGATGAATTACCACTAGTTGATATTTTCTTCTTACCACACTTTAACAAACCATTTAACTTTATTTCACTAGCAGGACTAGAAGTTTTAGGACTAAACTACTTTAAAAAGGAAAAATAGATGATCAACTTATTGATTTCTAAGTATCACGATCCTGCTATGAATTTAGCAATCGAAGAATATTTAACTTATCATTATAAAGCTAAAGAACCTATTGTATTTTTCTGACAAAATGCTAATACTATAGTTGTTGGAAGAAATCAAAATGCTTTTGCTGAAATTAACTTAGAGGATG
			CTCAAAAAGATAACGTTAAGATTGTTAAAAGAAATACAGGTGGGGGAACTGTTTATCAAGATTTAGGTAATGTTTGTTATTCATTAATTGTTGATAATTCAACTGATGATGTTGATTATCAAAAAGCCTTACAACCAATTATTACTTATTTAAATCAAAAAAATATTAATGCAATGTTTTCTGGGCGTAATGATATGGTAATTGATGGTTATAAAGTATCAGGAAATGCTCAATTAAAAACTAATGAAAAAACACTAGTTCATGGTACATTACTATTTGATGTTGATTTATCTAAAATGCCTAAATATTTAGTTGTTGATCCTGAAAAATTAAAACATCAACAAATCAGATCAAAACCTGCCAGAGTTAGAAATATAAAAGAGTTTTTCAAAGATATTAATATCGATATTGATTTAAATACTTTTATTAATGATGTAGTTAGTTCATATGTACAAAATGAGAAAATTAAATGAATTGAATTAACTGATCAAGAAAAACAATACATTCAGTCAAGAAAAGAAACTAAGTTTGAACAATGAGACTGAACGTTTGGGAAAAATACTGTATTTTCTCTAGTTAAAAAACAATACCTTGAATCTAAAGGTTTTATTACCCTAAACTTAGATGTCGATAATGGAGTTATTACTAACATTAAAATTTATGGTGATTTTTTAGGAACTCAAGGAACTGAAAAATTAGAAGCAAAATTAATTGGGGTTAAATTTAATAAAAAAGATGTAGAAAATGTCTTAAACCAATTTGACTTAGAAGCTATTTTTGCTAAGAATTTTACAAGTGATGATATCACCAACTTATTATTTAAAGATTAAATGGCTATTATTAATAATATTAAAGCTGTAACTGATGCTTTAGATTGCGCTATGCAACGCGATCCAAATGTTATTGTATTTGGTGAAGATGTTGGAACTGAAGGTGGAGTTTTCAGAGCTACTCAAGGATTAGCTGTAAAATTTGGAAATGACCGCTGCTTTAATGCTCCTATTAGTGAAGCAATGTTTGCTGGTGTTGGTTTAGGAATGGCTATGAATGGTATGAAACCAGTTGTAGAAATGCAATTTGAAGGATTAGGATTAGCTTCTTTACAAAATATTCTTACTAATATTTCAAGAATGAGAAACCGTACACGTGGTAAATACACTGCTCCAATGGTTATTAGAACACCAATGGGTGGAGGAATTCGTGCTTTAGAACATCATAGTGAAGCTTTAGAAGCAGTATATGCTCATATTCCAGGAGTTCAAATTGTTTGCCCATCAACTCCATACGATACAAAAGGATTAATTTTAGCTGCAATTGATTCACCAGATCCAGTTATTGTTGTTGAACCAACAAAACTATATAGAGCATTTAAACAAGAAGTTCCAGATGAACACTACATAGTACCAATTGGAGAAGCTTATAAAATTCAAGAAGGTAATGATTTAACTGTTGTTACTTATGGTGCTCAAACTGTTGATTGTCAAAAAGCTATTGCGTTATTAAAAGAAACTCATCCAAACGCAACTATTGATTTAATTGATTTACGTTCTATTAAACCATGAGATAAAAAAATGGTAGTTGAATCAGTTAAAAAAACAGGAAGATTATTAGTTGTTCATGAAGCTGTTAAATCATTCTCAGTTTCAGCTGAAATCATTACAACTGTTAATGAAGAATGTTTTGAATACATAAAAGCACCTTTATCAAGGTGTACAGGTTATGATGTTATTACTCCATTTGATAGAGGAGAAGGTTACTTCCAAGTTAACCCTAAAAAAGTTCTAGTCAAAATGCAAGAATTGTTAGACTTTAAATTTTAAATGGATAATTTAGAGCAAAAAACGATTCGCGAAGTTCAACAAGAACTAAATACAAATATTAAAACTGGATTATCAAATCAAACAGCTAGTGAATTACTAATTAAAAATGGTAAAAATGAACTAGCAAAAAATAAACAAACTCCAGCTATTTTAATCTTTTTAAAATCTTTAATTCAACCG
			ATTCAAATTGTTTTATTTATCGCTGCAATTATTTCAGTAATTGCTCCATTAATTTCATCTAAACACTTTGAGGTTAAATTTGATGATTTTATTGATTTTATAGTAATTATGGGTGTTATTTTATTGGATGCTACTTTAGAAACTATTCAACAAATCAAAGCCAGAAAATCAGTTGATGCTTTAAAATCACTTTCTAAACCATCTGCTGTTGTTTTAAGAGATTCGGTTGTTAAAGAAATTGATGCTAGTGAATTAGTAGTTGGTGATATTGTAATATTAGAAGCTGGAAAATATGTTCCAGCAGATTTACGTTTATTAGAATCAAGTGATTGTATGATTGAAGAATCAATTCTAACTGGTGAATCAGTTCCAGTTGAAAAAAGTAGTAAACCAATTAAACAAACAAATATTTTAGCTGAAAAGAAAAATATTTGTTTTATGTCAACTTTTGTAACTTCAGGAAGAGCAATTGGAGTTGTTATTAAAACTGGGATTGATACAGAAATTGGAAAAATTTCAAAAACAATTTCAGATAATGAAGAACAAGTAACACCACTAGAAAAGAAAATGAATAAATTTAGTTATTTAATTTCTATTCTTGCAATTATTATTAGTATTTTTGTATTTATTAGTTTTATGATTTCATCAAATAAAAGCAATTGAGCTACTTATTTGATGATTTCTATAACTTTAGCAATTGGTGTTATACCTGAATCACTTTCAGCAATTGTTTCTATTGCTTTATCTTTTGCTACAAAAAGAATGGCAAAAAACAATGTTATTGTTAAAAAATTAGAAAGTATTGAAACTTTAGGATCAGTTAATGTTATTTGTACTGATAAAACTGGAACATTAACTCAAAATAAAATGGCTATTAAAAAACTAATTTGAAATAATGAAATTATTTTAGCTGATGAATTTATCAATAAAACTAAAAATGAACAAGCAAAAGACCTGTTTTTAAAATCTTTAATCTTACCAAATGATTCAATAACTGAAAATGATGAAAGAATTGGAGATCCAACTGAACTTGCATTAGTTGATTTTGCTGAACAAATGAAAATTGATGAACAAGAGTTTAGAAAGAAATATCCAAGAATTTTTGAAATACCTTTTGATAGTGAACGTAAATTAATGACAACTGTTAATGTTTTAGAAAATGAACAACAATTTGTTTTTACAAAAGGTGCTTTAGATCAAATATTAAAAAAATGTACTAAGATTTTTATTAATAATAAAGTTGTTAAATTAACTAATACTCACAAAAAAGAAATTAAAAAGCTTTCAACTTCATTAAGTGATGATACTTTAAGAGTTTTAGGATTTGGTGTAAAACAAATTATAACTCAAGATCAAAAAACTGAAGATGATTTAATTTTTATAGGAGCAGTTGGAATGATTGATCCTATAAGAAAAGAAGCTTTAATTGCTATTCAACAAGCAAAAGCAGCTGGTATTAAAACAATTATGATAACTGGTGATCATGCAATTACTGCTTTAGCAATAGCAAGAGATTTGGATTTAGCTTATACTCAATATGAAGTAATGTCTTCTGAAAAACTAGAACAATACACTGATCAAGAATTAGAAAGTGCTATTGATAATATTAAAATTTTTGCAAGAGTTAATCCTGAACATAAAGTGAGAATTGTTCAAGCTTTACAAAAAAAAGGATATATTGTTTCAATGACAGGTGATGGAGTTAATGATGCTCCAAGTTTAGCAATAGCTGATATTGGTGTTGCTATGGGTGTTAGTGGAACAGATGTTGCAAAACAAGCTGCTGATGTCATTTTAACTAATGATGATCTAAATACAATGATGGTTGGAGTTTTAGAAGGACGTAATGTTTATCAAAAAATCAGAAGAGCTATTGTTTTATTATTAGGATTTAATTTTGCAAATGTTATAAGTATTGTAATTATTTCTTTATTATTAAAAATTTCTCCACTAACTGCTACAAATATTTTATTTATTAATTTAGTTGTTGATTCTTGTTT
			AGCTTTTGGAATTGGAATGAGCCCAATTGATAGAACACTTTTAAAAAATAAATCTCAATTAAGAAATAAAAGTATACTTAATGAAATAATATGACCATTATTTAAAGTAGGTTTATCTTTATCAGTTGCTCAAATCATTTCATTTATAATTGGAATGTCAGCAACAAATCTTGATTATTATAATAATTTAAGTAGTTATACTAAAGCTCAAAATTGATTTTTATTTATTCAAGAAAATAATCAAATATTATTATCTAATATAGAAGATATGCATGACTTTGTAGTTTTTGGAAGAACTAATATGTTTATTACAAGTATTATTTCACCAATTTTATTTACACATTTAATCAAACTAACTAATTGAAAAGATACTAAAAAAATAGATTGAACTATTTCAAAACCTCTAATTTATTCATGTATAATCGCTTTATTAATTTCAATAATTGTTTTTTCAATACCTGTGTTTAATTCAAAAGTATTTGGTCTAGCTGGTATTAATGATACAAAAGCATATATTAATTGAAGTTCTAAAAATATGTGAATTTTATTTTCAAGTTTAGCATGTGCTTTAATTCCGTTTACATTTATATTAATAACTGATGCTATTGAGTTTTATTCATATCATTTATCAAATAGAACATGAGAAAAAAGACAAAAACTAATAAAACAAATTATAGATCAAGAACAAAAAGAAAAACTTAGAGAAGATAAAAAAAATCAAGGATAAATGCAAGGGATTTTAATAAAAAAAGATAGTAATGAAAGTTATGTCTTTTATAAAAACAATATATATAAAGTATATGCAAAAGGTAATTTAAAAAAAGAACTAAAACCTAAAGTTGGAGATATTGTTGAATTTAGTATTTTAGAAGATGGAAATGGCTATATTAAAGAAGTTAAACCAAGAAAAAATAGTCTAGATAGACCAAAAATTGCAAATGTTGACCAAGTTTTAATAGTTACTGCATTATATGAGCCTTTATTTTCATCATTTTTATTAAATAAATATATTATGATGTTAGAAACACTAAAAATTAAGCCTATTTTAATTTTTACTAAAGTTGATTTATTAAAACAAACACAATATTATCAAGAAGTTATGCATAAAATTAATTGATATAAAAAAATGCATTATCAAGTTTTAATCATTAACAATAAAGATGATTTAGAAAATAAAAAAGAAATTATTTTAAAACTAAAAGAACTTTTAAAAAATAAAATTAGTGTTTTTACAGGACAAACTGGAGCTGGAAAATCAACTACTTTAAATAACTTTTTAGATATTAATAGCCAAATTAAAACTAATGAAATTTCAAAAAAACTAAATAGAGGAAAACATACTACAACTAGTATTCAACTTTATAATTTAGAAAATGATATTTTTATAGCAGATACTCCAGGATTTTCAGCATTTGATTTAAATAATATTGATATTGAACATATTTTATATTCTTGAGAAACATTTATTCCTTTTTTAAACAAATGTAAATTTGTTGATTGTACACATACTCATGAAACTAAATGTGAAGTAAAAAAAGCCGTAGCTGAGCATTTACTACCAACATTCATTTATAATGATTATGTAAAAGTATATGAAGAATTAAAGCAAAATAGAAAGAATAAATATTAAATGGATAAATCTAAAATTAGAAATTTTAGTATTATTGCTCATATTGATCATGGTAAATCTACATTAGCTGATCGTATTTTAGAACTAACAAACACAGTTGAAAAAAGAGAAATGCAAGATCAATTATTAGATTCAATGGATATTGAAAGAGAAAGAGGAATTACAATTAAATTAAATTCAGTTCAATTAAAATATCATTCAAAAGATAATCAAGATTATATTTTTAATTTAATTGATACTCCAGGTCATGTGGACTTTACTTATGAAGTTTCAAGAAGTTTAGCTGCTTGTGAGGGTGCTATTTTAGTTGTTGATGCTTCTCAAGGAGTTGAGGCTCAGACCTTAGCTAATGTTTATTTAGCAATTGATA
			GTAATTTAGAAATAATTCCAGTAATTAATAAAATTGATTTACCTAGTGCTGATGTTGATAAAGTTAAACATGAGATTGAAGAAATTATAGGATTAGATTGTAGTAAGTCCCCTTTAATTTCAGCAAAGACTGGATTAAATGTTGAAGATGTTTTACAAGCAATAGTTGAAAAAATTCCATCACCAAGTGATGCTATTGATAATGCCCCTTTAAAAGCTTTAATTTTTGATTCTTATTATGATAAATATTTAGGTGTTGTTATGTCAATAAGACTAAAACAAGGGATGTTAAAAGTTGGTGATAAAATCAAATTAATGTCTACTAATGCTGAATATGAAGTTACTTCTTTAGGAATAAAAACTCCAAAAATTGTTAAAAAAGATTTTTTAGAAGCTGGTGAAGTGGGTTGAGTTGCAGCTTCAATTAAAACTATTAAAGATGTCAATGTTGGAGATACTATTACAAGTGTTTTAAATCCAGCTGATGAACCACTTGATGGTTATAAAAAATTAAAACCAATGGTATATTGTGGAATTTATCCAATTGATACTAATAAATATCAAGATTTTAAAGAAGCTTTAGAAAAAATTGAATTATCTGATTCTTCTTTAGTTTATGAACCAGAAACTAGTCAAGCTTTAGGATTTGGTTTTAGGTGTGGTTTTTTAGGATTATTACATATGGAAGTAATTCAAGAAAGACTAGAAAGAGAATATAATCTTGAACTAATTGCAACTGCTCCAAGCGTAGTTTATAAAGTTCATTTAACAAACAAACAAGTAATTGAATTAGATAATCCTGCACTACTACCTGAAGCTCAAAAAATTTCAAAAATTGAAGAGCCATTTGTTGAAATTAAAATAGCAACACCAAGTGAATATATTGGAGATTTGATGAACTTGTGTCAAAACAAACTTGGTATTTATAAAAATATGGAAGTAATTGACAATAATAGGCGAATTTTAATTTATCAAATGCCATTAGCAGAAATTATTTTTGATTTTTTTAATAAATTAAAATCTATTTCTAAGGGATATGCTTCTTTTGAATATGAACTTATTGGTTATAAAGAATCAAAATTAGTAAGAATGGATATTAAGTTAAATGGAGAAATGGTTGATGCATTTTCAATGATAGTTAACCAAAAATTTGCTTATCAAAGAGGAAGTGCCTTAACTTTAAAACTAAAAGAATTAATTCCAAGACAAAACTTTGAAGTACCAGTACAAGCAACAATTGGAAATAAAGTAATTTCAAGAGAAACTATAAAAGCTTATAGAAAAGATGTTACTTGAAAACTTCATGCTGCAGATAAATCAAGAAGAAAAAAATTACTAGAAAAACAAAAAGAAGGTAAGAAAAAGATGAAAGAGATTGGAACTGTAGAAGTTCCACAAGAAGCCTTTGTTGCTATTTTAAAAATAGATGATTAAATGAAACACTGACAAGAATTAACAATTGATCAATTTTCAGGTCCAATTGAATTATTGTGATTAATGATTAAAGAAAAAAAACTAGATATTATTGAACTAAGTTTAATAGAAATTGTTGATCAATATCTAGCATATATTAAACAAAATCAACAACTAGATATTGAAATTGCTAGTGAATATTTAATTATTGCATCACAACTAATTGAATTAAAATCTCGACATTTATTATTTAAAGATCAACAAGTAGATCAAAAACAAGCAGTTGATTATGATGATTTAGTTTATCAAATTAGTCAATATAACCAAATTAAAGAAATTTCTGACAGACTTTTTAATGCTCAAGAAACTTATTTACAAACTTTTTCAAAAAAAAGATCAAAACAAAACTTTAAAAAAGATTTAGTTTTTGAAAATCCAGATCCTTTAATTGATTTAAATGATTTGGATTTAGATAAACTAACTGAAATTTTTTATAGTGTAATTACTAATTCAAATGCTTTTAAATACCAAGCTGATTTTGATTTAGAAACTGAAATTTATCAAACTTTAACTACCCCAAGTCTTACT
			GTTCATGAAGTGATTTTAGATGTAGTTAATAAAATAACTTCTCAAAAACTTAAAGAATGAAAATTAGAAGAATTACTAGAAATCTTAGAACTAAATTTAAAAAACTTTGTTGTAATATTTTTAGCAGTTTTAGATTTAGTGAGATATCAAATTTTAGTAATTGATAGTATAGATGATCAAATTTATATATATTTAAGAAAAGAAGTAATTGAAAATGAAAACTTAATTACTCAACAATTAGAGGTGATTGTAAATGAATCAACAATATAGATGAAAAAGAAAATTGTAGCAATTATTGGAAGACCAAATGTTGGTAAATCAAGTTTATTTAATAGAATTATTAAAGAAAAAAAATCTATAGTTGATAATAAACCAGGAGTTACAAGAGATAGAATTTATAGTAATGCTGAATGATTAACTAGAGAATTTATTTTAGTTGATACTGGTGGAATTAGTATTGATCAACAATTGTTTTCAAATGAAATTCAAATACAAACTCAAATTGCTATTGAACAAGCTGATGTTATTATTTTTGTTGTTGATTTTTTAAATAGATTAGATAAAGATGACAAAATGATTGCTAAAATTTTACACAAATCTAAAAAACCAGTAATTTTAGCAATTAATAAATATGATAAAAAAACTATTGATGATCATAACTATGAATTTATGAATTTAGGATTTAGTGATTTATATTTTATTTCTTCAACTCATGGAATTGGGATTGGTGATCTATTAGATAAAGTGATTTCTTATATTTCTAAAAATGATGTAGATTTAAAAGATGATTCAACTAAAATAGCAATTATTGGAAGACCAAATGTTGGTAAATCAAGTTTAGTAAATTCTTTAGTTAATGAAAACAGAATGATAGTTAGTGAAATTGAAGGAACTACTTTAGATGCTGTTGATATTAGTTTTTCTTATAATAAAAATAAATATACAGTAATTGATACAGCAGGAATTAGAAAAAAATCTAAACTAGGTCAAACTGTTGAAAAATATAGTTATTTAAGATCATTATCTGCAATTACTAATAGTGATATTGTTTTATTAATGATTGATGCAACAAAACCAATAACAGATCAAGATACTAATATTGGTGGATTAATTTATGATGAAAAAAAACCTGTAATTATTGTTGTAAATAAATGAGATCTAGTTAAAAATAAACAAGAACAAATTCTAAAAAAAGAAGAAGAAATTAGAGCATATTTTAAATATATTTCTTATGCAAAAATTATTTTTATTTCAGCACTTGATAAAACCAGAGTTACTAAAATTTTAGATTTAGTTGCAGATATTAAACAAAGTTTATCAGTTAAAGTTAAAACGTATGTGTTAAATGAGGTTTTAAATAAAGCTCAACTAATTAATCCAGCTCCTGAATTTAACGGAAATAGATTAAAAATTTATTATGCTAGTCAAGTTCAAGCTTACATTCCAACATTTGTTTTATTTTGTAATCACCCAAATTATTTACACTTTTCATATAAAAGGTTTTTAGAAAATCAAATTAGATTTAGTTTTGGATTTGATAGCATTCCTATTAATTTAATTTTTAGAGAAAGAAAATAAATGAGTTCAAAAGCAACAAAAACTGTTAAATCAAAATTTGATATCATAAATAATCAATTACGTGATGATTTAATAGATTTTAGATCAGGAGACACTATTAGAGTTGATGTAAAAATTAAAGAAGGAGACAAATTCCGTATTCAATCTTTTGAAGGATTAGTTATTAAAACTCAAGGATCAGGAATTACTTATTCTGTAGTTGTTAGAAAAATGTCAAATGGTGTATTTGTTGAAAGAACTTTTCCTTTACACTCACCAATTATTGACTCAGTTACTTTAATTAAACGTGGTAAAGTTAGAAGATCTCGTATTTACTACATTAGAAAACTTTCTGGTAAAGCTGCTAGAATTAAAGAAATTATGCCAACAAAACAAGCTAAAGAAATCAAATAAATGAAATTTGTTGATTCTGCTGATTTAAT
			TATTAAGGCTGGAAAAGGAGGAGATGGAGCAGTTAGTTTTTTACATGCTTTATTTGTTCCTAATGGTGGTCCTAATGGTGGTGATGGTGGTGATGGTGGGTCTGTTTATTTTCAAGGAGATGAAGGTAAACATTCACTATTAGATCTAAAATTACAAAAAAAATATAGTGCTCAAGATGGTTTTAAAGGTGATATTAAAAATATGCGTGGTGCTAAAGGTGAAGATAAAATCATTAAAGTACCCGTAGGAACTATTTTATATGATAAAAAAACTAATAACATATTAGCTGATATCAATGAAAATAATAAATTAGTTTTAATTGCTAAAGGTGGAAAGGGTGGAAAAGGAAATGCAAGATTTGCAAATTCAAGAAATAAAGCCCCAACTATTTTTGAAGCAGGTGAATTAGGTCAAGAATTTGAAATTAGAGCTGAATTAAAAGTTTTAGCAGATGTTGGATTTGTTGGTTTACCAAATGCTGGAAAATCAACTTTATTAAGAGCAATTTCAAACTCTAAACCTGTAGTTGCAGATTATCCATTTACTACTATTACTCCACAACTTGGGGTTGCTAGAACTAAAAACAATGATACTTTTATAGTAGCTGATTTACCCGGACTAATTCAAGGAGCTAGTTTAGGAAAAGGTTTGGGTCATCAGTTCTTAAAACATATTGAAAGATGTTTAGTGATTTGTCATATAATAGATGCTTCTGGAAATTTTGGTTCAGAAGATATTATTAAGAATTATGAATTAATTAGAAATGAACTAAAAACTTATAATTTAAATTTAGAAAAAAGAGCTGAAATTATTGTTTTAAATAAAATGGATTTAGATGAAGCTCAATTAAATTTACTAGATGAAAAAATAATAAATTATTTTAAAAATAAAAAAGTCATACAAATTTCAGGTTTAAAAAAAGAAAATATAGATCAATTATTATTTATGATTTATGAAGAATTAAAAGTTGCAAAAAAACAATCTTTATGAGAATTAGATAAAAATAATAATCAAGATGAAATGGTAATTTATAAATTTGAAGAGCAAAAAGAAGATATTCAAGCTTATAACAAAGGCAATAATCGTTGAGAAATTGCTGGAGAAACTATTTTTAAAATTTATCAAAAATTTCCAATATGAACAGAAGATAACTTATTAATGTTTAATGAAAAACTAAAAGAAACTGGTGTTTATGAAACATTAGTTAAAAAAGGCATTAAAAAAGGTGATTTTGTAAAAGTTTTTGATTATGAATTGGAGTGAACAGACTAAATGCAAAATAAAATTAAAGTTGTTTTTTGTGGCACTCCAAAAATTGGAGCTGATGTTTTAAAAGCTTTAATTGAAATGAATCAAGTTGAAATTGTTTTAGTAATTAGTCAACCAGACAAACCAATTGGTAGAAAAAAACAAATAGTTCATACACCAGTTAAAAAATTAGCTTTAGAAAATAATTTAAAAGTTGTTCAACCAAATAAAATTGGTGAAATTTATGATGATTTAGCTAAATTAGAGTTTGATTTTTTAATTACTTGCGCTTTTGGTCAATTTATTCCAACTAAAATTTTAAAATTAGCAAAAATTGATTCAATTAATTTTCACGGTAGTTTATTACCAAAATTAAGAGGGGGAGCTCCTATTCAATATGCTATTAAAAATGGAGATAAAAAAACTGGGATTACAATTATGCAAATGGTTAAGCAAATGGATGCTGGTGATTATTATGTTCAAGAAAGTATTGATATTTTAGATAGTGATGATTCTGGTAGTTTATTTGAAAAAATGAGTCACTTAGCTTATAGTATGTGCAAAAAATATTTAGTTGATATTTATAATCATAAGTTTGAGTTAATTAAACAAAATGAAGATGAAGTTACTTTTTGTAAGAATATTTCTAGTGAAGAAGAAAAAATCAACTGAAATAATACTAGTTTAGATATTTTTAATTTAATTAGATCATTATCACCAAGTCCTATTTCATATACAACTATTAATAATC
			AAAGATATAAAATCAAAAGTTCTAAAGTAATTGATTTAGATAATCAAAATAAAAATGCTATTCCTGGAACTATTCTTGGTATTAATAAGCAAGGAATAGTTGTTAAAACTTTAGATAAAGCTTTATTAATTTTAGAAATTCAAAAAGAAGGTAAAAAAATGATTTTAGCTTCTAATTATTATTTAAATAAATTAAGTGATTTAAAAATAAACGATAAGTTTGACTAAATGAGTAATTTTAAATCTGGATTTGTAAGTATTATTGGAAGACCAAACGTTGGAAAATCAACTTTATTAAACAAACTTATTGGAGAAAAAATTTCAATAGTGACAAACAAACCACAAACTACAAGAAATAATATTAGAGGAATTTTAACTAAAAAAGATCAATATCAAATTGTTTTTATTGATACACCAGGAGTGCATACTTCAAAAAAACAATTAGATAAATTTTTAAATACAAGTGCTTTAAAATCTACAAAAGATGTTGATGTAATTTTATTTTTAGCTCCAAGTGATGAAGTTATTGGAAAAAATGATTTATTTTTATTAAAACAAATTAAAAACTTAGATGTTTTTAAAATTTTAGTAATAACTAAAGCTGATAATGTTACAAAAGAACAATTAATTTTAAAAGCAAACGAATGAAGTAGTTATCAAGATCAATTTGATGAAATTATTATTACAAGCTCAATTACTAATTTAAATATTGAAAAATTACTAGAATTAATTGTAAATAATTTATCAGATAATGATTATCAATTTTATGATGATGATATTTTAACTGATCAGTCAGATCGCTTTATGATAAAAGAAATTATTAGAGAAAATATTTTATTAAAAACTGGTCAAGAAGTACCTCATAGTGTTGCAGTTTTAGTTGAGCATTTAGAACAAAATGAAAATGAAATTAATATTAGTTGTGCAATTATAGTTGAAAGACAATCTCAAAAATCAATAATAATTGGTAAAAATGGAGTAAAAATTTCAGATATTAGATATAAATCTAAAAAACAAATTCAAGCATTATTTAAAAAACGTATTAATTTAGAACTATTTGTAAAAGTTCAAGAAAATTGAAGAAACTCACCTAGTCTAATTAAAAAAATGGGTTATAACAAGGATCAATATTAAATGGTATATATCTCAAATGAGAAAATTAGTGAAATTATTTCAAAAGCTAATATTGTTGATATAATTTCTTCTTATTTGCATTTAATTAAAAAGGGAAGAAATCATTTAGCTGTTTGTCCTTTTCATAATGATTCAAATCCTTCTTTAACAATTTCACCAGAAAAAAGAATTTATACATGTTTTAGTTGTAAAGCAACTGGTAATGTAATTAATTTTGTTAAAGACTTTGAACATGTTGATTTTGTAACTGCTTTAAAAATTGTTTGTGATAAAACAAACATTTCACTAGATGAGTTAAAAAATTATAATCAACCAATAAAAGACCTAGAATCAGAAACAATTTTTAAACTAAATTCAGAAGCTAATAATATTTTTAAAACTACACTATTTTCAAATTTAGGTATTGATGCTTTAGAATATTTAAAATCAAGAAATATTAGTATTGAACAAATTAAAAAATTTGAAATTGGATTTGCTAGTGATAAAACAAATTTAGTTCAAAAACTTTTAGATAAAAATTATAATAGTTTAGATATTGAAAAAGCCAATTTAGGAATTATTACAAATAGTTATACAAAAGATTACTTTACAAATAGAATTATTTTTCCTATAAAAGATGAAAATGACCAAGTAATTGGGTTTAGTGGTAGAAGTTTTACAAAAGATAATGATCCAAAATACTTAAATACTAAAGAAAATAAAGTTTTTAAAAAATCACATTTAGCTTATAATATAGCTAGTACTTTAAAAATCAGTAAATCTTTAAAAAAAATTATTGTTTTAGAAGGATTTATGGATGTTATTAGTTTAAGTAAAATTGATATTAATAACACAATTGCTTTAATGGGAACTAGTTTGTCTAATTAT
			CATTTAAATCTGTTTAAAAGACACAATTTAGATGTGTTATTATTTTTAGATGGTGATGATCCTGGAATTCAAGCAAATATTAAAATTAGTCACCAATTATTAAAAGAAAAAATTAATGTTTTAGTAATTGATAATCAAACTAATAATGATCCTGATGAATTAGTAAATAATAATGTAGAATATTTAAAACAAATTATTAATCAACCAATTCACCCTGTTAATTATCTAATAGACAAATTATGAAATAAAGTTGATAATAATGACCCTAACCAAATTGAAAATTTCATTAAAAAAGTTTTAAATTTTATTTTTGATCTTAATAATGAAATTTTAGTTGAAGCTACTATTAATAAACTTGTTGAACTAACTAAAATTTCAGAACAAACTATTAAAAATAACTTAATAGAATTAAAAAAACAATTAAAACTAAATAATAGTTTTAATAAAAATTCAACAACACAAGTATTTAAAACAAATACTCAAACTAATAAAGTTAATAAACAACAATTTAAAACAAAACCAAATGATTTTATAAAAAAAGAATATATTAATGCTGAAAAAAGAATTTTTATCTCACTTTTAATTAGTGACCAATTTTTAGATAAAATAGCTGCTAATGTTGAAAAAATGATTCATCCAGATATAAAACATGCAACAATTAACTTGATTAATCTTTATAATAAAAAAATTTATCAAGGAAATGATATTAATAAAGCATTTGACTTACTTAAAGAGTATAATCTTACAGGCTTTGATAAAAAACAAGAAGAAATTATTAATAATTCTTTACTTACAAGTATAAAAATTAGAGAATCTGAAATTGATGATGCTTTTAGTAAACTAGATTCATATCACAATGATACAGAAATTTCAAATTTAAAAAAACTGCTTGCTGAAAGCAAAAATAAAACAGAGAGATTTCAAATTTGAAATGGAATTGATACTCTGAAAAACAAAAAGAAAAAGAGGTAAATGACTAAATTTAATAACAAATCAGAATTAAAAAAGATTGCTTCATTTAATGATTTTTTAGATTATACAGTTTCATTTGCTAATAAAAATAATAATGAAATTTCATCTGAAGATGTATTAGAAGTTTTTGCAAACATTTTTCCAAATGCATCAGATAATGAATCAGAAAAAATATTAGATGTTTTACAACAAAAAGGAATAGTTTTTTCAGATTTAGTAGATGATGATATTGAACAAGAAGAACTAGAAGAAGTAGAAGAAGAAATTGAAGATCTTAATTTAGAAGAACTAGAAGAATTAGAAAATTTAGAATATCTTGATGATTTAGATTTTGATTTAGATAGTACTTCAAATAATTTAGATGATTATGATGAAAATGCTAATGATGATTTAGACGAATTTAAAGAAGCAAAAAGTGCAGCTATAAAAGGTAGAAAATCAGCTAAGTCATCAAATCATATGAAATATCGCGTTGGTGGTATTAGTAATGAAACTAAAATTCAAGACATTATTAAAACTTATTTTTATAAAATAGGTCAAGCACCAATTTTAACAAAAGAACAAGAAATAATATATGCTAAAATGGCAGTTAGTGATGATCCTGAAGATGTACAAGAAGGTAGAAATAAATTAATCGAATCTAACTTAAAACTAGTTATTTCTGTTGCTAGAAAACATTTAAACCGTGGATTAGATTTTGCAGATTTAATTGAAGAAGGAAATATTGGTTTAATGAAAGCTGTTGATAAATTTGAATATGAAAAAGGATTTAAATTTTCAACTTATGCTACTTGATGAATTCGTCAAGCAATAACAAGAGCTATTGCTGATCAAGCAAGAACTATTAGAATTCCAGTTCACATGGTTGAAACAATTAATAAATTAGCAAGAGTTGAACGTCAATTAACTCAAGAATTAGGAAGAGAACCTAATGCTGATGAAATTGCTAACAGAGTTGGTGAAGGAATTACTGGTGATAAAGTTATTGAAATTAAAAAACTTTCAATTGAACCAGTAAGTTTAGAAAA
			ACCTTTTGGTGATGAAGATGATACTCATTTTGGAGATTTTGTTGAAGATAAAGACATGGTTTCTCCAAATGAATATACTGAAAAAGAAATTTTAAAAGAAGTAATGGATAAAGTTTTTGAAGATATGCCACCAAGAGAAGAAAAAGTGATTAGAATGAGATATGGAATTGTTCCAACAAGACTAAGAACTTTATTAAGACTTACTCAAGAATGTAATGATACAAATGCTAAAGAATTAAAACAAGCAATTGAAGAATTAGATATTCATTTAGATACACCAATTGAAAAAGTTAGAAAATTTAATAATCAAATCATCAATAATAATTTAGCAAAATATGATTCAGCTAGAACTTTAGAAGAAGTTGGAAAAGAATTAAATGTTACTAGAGAAAGAATCAGACAAATTGAAGCAAAAACTATTAGAAAATTAAAACAACCATCACCAAACAATAAATCTGGAAAAACATTAAAAGAATTTTATAAAGGATATTAAATGTCAAGTAATAAAATATTAGATCGCGATCTTGACCAATTAAGATCACTTATTGAAAACATGATAGAAGAAACTAAAATCCAATATGCAAATAGTTATCTTGTAATTAAAGAAGAAAACAAATTAATTGATGCTCAAAAAGTAATTGAACATGACAAAATCATTAATGATATGCAAAATGAGTTTACTTCAATTGCTTTATGAAAAATTTCAAAACAAAAATTAGTAGCAAAAGATTTAAGATTAGCAATTGGTGGAATTTTAATCACTAGAGAAATTGAAAGAATTGCTGATTATTCAAAAGGAATTTCTAAATTTTTTATTCACTACAAACCAAATGAAAAACATCTTTTAATGATTAGTGAATTATATGAGTTAGTTGTTGAAATGTTAGATATTTTTTCAGATATTTTTGAAAATTTAAAAGTTGATAAAGAACAACAAGTTTTAAGTTTAGAAGAAAAAATTAATACAAAATTTAGATCATTTTATGATCAATTAATAGATGATATTAGACAAAAAACAACAAAGTCTGAAGCTGAAGAAATAGCAGCTGTTTTAAAACAAATGTTTAATTTAGAAAGAGCTGGAGATCATTTATTAAATGTTCAAGAAATCATTAATTTCATAAAAACAAGTAAGTTTATAGAAAAAACTGAAAAAATAAATAAATAGATGAATAAAAAAGTAAAAATCATTGGTGCTGGTTTAGCTGGTTGTGAAGCTGCATATTTTTTAGCAAATAATAACATACAAGTTGAATTATATGAAGTTAAAACTCTAATTAAAAATGAAGTGCAAAAAACAAATAACTTTGCTGAATTAGTATGTTTTAATACTTTTAGAAGTCAATCATTATTAAATGCTGCTGGTATTTTAAAAGCAGAAATGAGACGTTTAAACTCTTTAGTTATAAAAATAGCTGATGGTTGTAAAATTGATGGAGATGATGCACTAGCTGTTGATAGAGAAGATTTTTCAAAAAAACTAACTGAAGTTATTAAAAATCATCCAAACATTACAATTATTGAACAAAATGTTAGTCATATTGATGATGAAAATGACTTAACATTAATAGCAACTGGACCTTTAACTACAAATGAGTTAAAAGAAGATATTCAAAGATTAATTGGAAAACAAAAACTATTTTTTATAGATGCTTCAGCTTCAATCATTACAAAAGATTCAATTGATTTTAATAAAGTGTATTATTCAGGAAGACACAAACTTGGTAAATATATTTGTTGTCCATTAAATGAACAAGAGTTTAATGAATTTGCAGATAATTTAATTAATGCTGAACAAGTACAACTAAAAGAATTTGAAAAATCAATCTTTTTTAAAGGTTGTCAACCAATTGAACAACTTGCAAAAACTAGTAAAAAACTCTTATTAAAAGGACCAATGTCACCAAATAATTTATTAGATCAAAATAATCATCAACCTTATTCAGTTGTACAATTGCGTCAAGATGATGCAAAAGATAGTTTATATAATATGGTTGGAT
			TTCAAACTAATTTAAAATGACCAGAACAAAAAAGAGTATTTCAAACAATCCCAGGATTAGAAAAAGCAAAAATAGTTAGATATGGAGTAATGCATAAAAACTATTATATAAATTCTCCAAAAATTTTAAACTTTAAACTACAAGTTATGAGAAAGAAAAATGTCTTTTTTGCAGGACAAATTACTGGAGTTGAAGGATATATTGAATCAGCTAGTTCTGGTATATGGGCTGCTATTAACATTCTAGCTTTTATTAATAATAAAAAAATAAAACCTTTACCAAACACAACAATTTTAGGTGCACTAACTAACTATATAACTAATTCTAAAATTTATAGTTTAAAACCTATGAAATGTAATTTAGCTATTTTAGAACAAGAAAATAAGTATCAAAGTAATGATAAATTTTATTCTTTTAATAATTCTAAAAATTCTTTAGAAGAATATaTAAAACAATTGAATCAAATTTTAGGTACTAGTATTTAAATGATATTAAAAAATGCCAAAATTGTTTTAGAAAATAAAATTATTAATAATGGTTATTTGATTATTAAAGATAAAAAAATACTTGAAATTGGATCTGATTATAAAAAAAAGAATGGAATTGATTTAAATAATCAGTGATTATTACCAGGATTTATTGATTGTCATGTTCATGGTGGATATGGAGTTGATTTTGAAACTGGAAATAAAAATAGATTTAAATATTTTGCAGATAACATAATAAAAGAAGGAGTTACTAGATACATTCAAACAAGTGTAACTAATAGTGTTAAAAAAAACAACCAAATTTATAAAGAATTTGGAGAGTTTATAAAATTAAATAATGGTAAAGCTAAGTGTTTAGGAGCTCATTTAGAAGGACCTTTTATTTCTAAATTTAAAAAAGGTGCTCATCAAGAAAACTTGTTATTAAATCCAGATATTAATTTAACTAAAAAATGAAATAAATTATCTAATAATAGTTTAAAAATAGTTACTTATGCTAGTGAATTAGATGATGGAACTTATACTCAATTTTTAATTAATAATCAAATTATTCCAAGTATTGGTCATTCTAATTTAAAAGCAAATCAATTTGAACAACCTTATTTATTAGGTGTTAGACATATTACTCATTTATTTAATGGAATGAGTGGAGTTGATCAACATAATCCTGGTTTAGTTGTTGCTAGTTTTAATCATAAAGATGTTTTATGTGAAATTATAAGTGATGGAATCCATTTAGATAAAGAAATTTTAAAAATGATTTACAATTTTAAAACAGCAGATAATTTATGTATTATCACTGATTCTATGAATGCTAAAGGTTTAGATGATGGTGAATATAAATTAGGTAATTTAGAAGTTTATAAAAAAGGTATAGAAATTAGATTAAAAAATAATAATGCTTTAGCTGGAGCTGGTTCAACTTATGATCATAATGTTAGAGTTATAAAACAAGTTTGTGATGTTAAAATGACCGATTTAATTAAAATGACTTCTATTAATATAGCAAAACAATTAAATATTTTTGACAATACTGGAAGTATAGAAGTAAATAAGTTAGCTGATTTAGTAGTTTTAGATGATAATTTATATGTAAATAAAGTACTAGTTGAAGGAAAAATTGTTTTTAAAAATACTAAAAATAAAAAATTATAAATGAGTAAAAAAGTTAGCATTATTTTAATAGCTGGCGGTAGTGCTAGTGGAAAAACAACTATTGCTAGTAAAATAGCTAATGAGATTTTAAAAGATAAATCTGTAGAACATATTTCAATGGATAATTACTATAAAGATTTTACTAATTTATCTTTAGAGCAGAGAAACCATATTAATTTTGATCACCCAAATTCAATTGATATTGATCTTTTAATTAAAGATTTAAAACAACTTTTAAAAAGACATGATATTTTTGTTCCAACTTATGATTATAAAAAACATATTAGAACAAATAAAGAAAAACTAATTAAAGCTAGTGATGTTATTATAGTTGATGGCATCTTTTCATTACATTTT
			GAAAAATTACGCGAACTTGGAGATATTAAAATATTTGTAAAAACTCCTGATGATTTAAGATTTATTAGAAGATTAGTCAGAGATATAAAAGAACGTAATAGAACTATTGAAAGTGTTATTGATCAATACTTAACTGATGTTAAACCTATGCATGATCTTTTTATAGAACAAACTATTGATTATGCAGATATTGTATTTAAAAAAGGAAATGATGTAGCTATTGATATAGTTGCTTCAAAAATTAAAGACTTATTAAATTAAATGAAAATTGATGAAAAAGAATTAATATCTAAATATTTCGATCAAGCTTTAAATGAAACAAAAAAGGTTGTCTCAATTCCTTCTTTTTTAACTGAGTCAACAGCTGATGCTCCTTATGGAAAAGCTTGTAAAGAAGTATTAGACTATGTAATTGATCTTGCTAATAATTTAGGTTTTCAAACTTATAAAGATAAAAATAATAAATATGGGTTTGTTGATTATGGAACTGGTGAAAAATTATTTGTCATTTTAGCTCATTTAGATGTAGTTCCTCCAGGAAATATTGAACAATGAGTTACTGATCCTTTTACTCCAATCATTAAAGATAATAAATTAATTGGAAGAGGAACTTTTGATGATAAAGGTCCAGCTATGATGAACTTATTTGCTTTAAAATATTTAAAAGATCATAATTATGTATCTTCAAAATATAAAATCAGATTAATTTTTGGATTAACTGAAGAAACTACTTGAGATTCAATTAAAACGTATGTTAATGATCATGGAGTTGCTGATTTAGGTTATACTCCAGATGGTGAGTTTCCTGTAGTTTATGCTGAAAAATGAATTACAAATTTAGATATTATTTCAGATGAACCAACTGATATTCAAATTAGTGGTGGGGCTGCTTATAATGTAATTTGTGATACAGTTTCATATAAAGGACCAAAAATAAAAGAAATCCAAGATTATCTAATAAAAAACAACATAACTACTAAAATTGAAGATGATAAATTAATTGTTCAAGGAAAAGCAGGACACGGAAGTTTACCTTGATATGGAGTTAATGCAGCAACTTGATTAGCTAAAAGTATGTATGAAAATAATGTTCATCATAAAATTACAGATTATTTAGCAACTAATGTGCATTTAGACTTTAATTTAAAAAATGTCTTTGGTGATATTTCAGATGAAACTGGTGAATTAACTCAAAACGTAGGACTTATTGAAATTAAAAATAAAAATTCTAGAATTGGATTAAACTTTAGAATTCCTGTATTTACTAACCCAACTCAAATATTTATCCCAACATTAACTAAATATTTAGAAAAAATTAACTTATCATTAGAAGTTAAAAAAATTGATAATAGCTTATATGTTCATCAAGAATCAGATTTAATTAAAAAAATTATGAGAGTTTATCAAGAAGTAACTCAAGACTATAAAGCAAAACCAATTGCTATTGGTGGAGGAACTTATGCTAAAGCTATGCCTAATGTTGTAGCTTTTGGTGCAGAATTTGATATTGAAAACTCAACAATGCATGCTTATAATGAGTATGTTAAAATTGATGATCTAAAAAAGATGCTAGAAATTTATACTAAAGCCATTGTTTTATTAACTGAATAAATGTCAAATAAATATAAAGATACTTTATTAATTGGTAAAACTGATTTTGATATGCGTGCTAATTTGAATCAAAAAGAACCTAAATTTGAACAATTTTGACAAGAAAATCAAATTTATAATAAAAAACTAAAATTAAATGAGAATAAAAAAGTCTTTGTTTTACATGATGGTCCTCCTTATGCAAATGGAGATTTACATATAGGACATGCTTTAAATAAAACTTTAAAAGATTTTATTATTAGATTTAAAAATGCAACTGGATATTATGCTCCTTTTATTATGGGATGAGACACTCATGGATTACCTATTGAAAGTGCTGTTACTAAGATGGGTGTTGATCGTAAATCTATGAGTAGTGTTGCTTTTAGAGAACTTTGTTATAAATATGC
			TTTAGAACAAGTTTCAAACCAAGCCAATCAGTTTAATCGCTTAGGAATGTTTACTGATTATGATACTAAATATGTAACTTTAACTCATGACTTTGAAATGTCTGAATTAAGATTATTTGAAAAAATGTACCAAAAAGGTTTAATTTATAAAGATCTAAAACCTATTTATTGATCACCATCAAGTGAATCTGCTTTAGCTGATTCTGAAATTATTTATAAAGATATAAGTTCTCCTTCAATTTATGTAGGTTGTGATGTTATTAATAGTGATGAATTTAAAAACACCCAATTAATTATTTGAACAACAACTCCATGAACTTTACCATCAAATCAATTAATTGCAATTGGTTCAAAAATTAAATATAGTTTAATTCAAGTAGAAAATTCAGATAAACAATTTATTTTAGCTTCTGATTTAATAAATCAAGTATCTCAAAACATTGGTTGAGAAAACGTTAAAGTAATTAAAGAAATTGATGCTAATAAATTAGTTGGTTTAAATTATGTTCATCCATTATATGATACAAAAATCAGTAAAGTAGTTTTAGGACATCATGTTACAAGTGAATCTGGTTCAGGTTTAGTTCATATTGCTTCAGGATTTGGTGAAGATGACTTTTTAATTGCAAAACAAAATAATATTAAGCCTTTTGCTCCAATTGATAATCAAGGTAAATTTACAACTCAAATTAGTGATCTAGATCCACAATTAGTTGGAATGTTTTATGATGATACTAATAAAATCATTACTAAAAGATTAGAAGAAAATAAAAAATTATTAAAACTAAAATTTTTAACTCACTCATATCCACATGACTGAAGAACTAAAAAACCTGTTATTTATAGATGCACTTTACAATGATTTGTTAATTTAGCTCCAGTTAAAAATGATATTTTAAAAAATGTTGATCAAATCAATACTCATCCAAAATGAGCTAAAAAACGTTTATATCAAGTTTTAGATGAAAGAACTGATTGAACTATTTCACGTCAAAGATTATGAGGAGTTCCAATTATTGCTTTTTATGATCAAAATGATGATTTAGTTTTAAATGAACAAATTTTAAATTATGCAATTAATAAAATTGAAGAAGTTGGAACTAATGCTTGATTTAGTTTAGATGCAGATGAATTTTTACCAGAACAATATAAAAATAAATCTTTAAAAAAAGAAAAAGACATTTTAGATGTGTGATTTGATTCAGGAAGTAGTGCAATTGCTTTAAGTCAAAAATATCCAAATTTAAAATTACCATATGATATGTATTTAGAAGGAAATGATCAGTATCGTGGTTGATTTAATGCTTCAATGATAAATTCAACTATTTATTCAAACACTTCTCCTTACAAACAATTAGTCTCACATGGTATGACAACTGATGAAAAAGGAAATAAAATGTCTAAATCACTTGGTAATGGAGTTGATCCAATTGCTTTTGCAAATGATTTAGGTGCTGATATTTTAAGATTATGAGTAGCTTCAACTGATTTTACTGATGATCAAAAAATCGGAAAAGAAATTATTAAACAAATTAGTGAATCATATAGAAAAATCAGAAATACTATTCGTTTTATTTTAGCTAATTTAAATGATTTTAATGTTAAAACTGATTATCAAACTAAATTAAGTGAAGTTGATATGTATAGTTTATTTAATCTAACTAGTTTTAAAAATAAAGTAATTCAAGCTTATCAAGAATTAAACTTTAGTTTAGTTTATACATTAGTTATGAATTATGTAACTAAGAATTTATCTGCTTTTTATTTAGATTTTATTAAAGATATTTTATATATTAATAGTAAAAATGATTTAAGAAGAAGACAAGTGCAAACTGTTTTATATGAACAATTATATTGTTTGATTGATGTTTTAAGACCAATTTTAGTACATACAATTGAAGAAGTTTATCAAAATCTAAATGATAATAATAAAGTTGAATCAGTTCATCTATTAGATAATAAAGAACAAAACTTTGTTTATGATAAAGAGTTTATCAATA
			AATGAGATCAAGTAATGATTTTAAGAGATGATGTTAATAAAGCTTTAGAAATTAGTAGAGAAAATAAAATTATTAATAAAGGATTTGAAGCTGTTGTTAATATTAAATTAGATAAAGAATATGATGATTTAAAAAATATTAAAGATTTAAGTCAAATTTTTATTGTTAATAGTATTAATTTTGTAGATAATATTGATAATAGTTTTATTAAAACAAATATTTCATCAATTAAAGTTGAACAAAAACAAGGATTAAAATGTCAAAGATGTTGACAAATTTTTGATAATTTAATTGATGATGAAATTTGTAATCATTGTAATAACGTAGTTAAATCATTATTGGAGACAAAATGTGAATAAATGCTAACAAATAGGCAAATTAAAATTTTACAAACAATTGTTGAAGAGTTTATAAAAACTAATCAACCAGTTGGATCTAAAAGAATTTTAGAACTATTAAATATGAAAATATCTTCAGCAACAATTAGAAATGAATCTGCAACTTTAGAACATGAAGGTTATTTAGAAAAACAACACACTTCAAGTGGAAGAACACCTTCAACTAAAGGTTATAGATATTATGTTGATAATATTATGAAACTAGATTCAGCTGACTACACTAGATTAAAAATTTATTTAAATCAATTATTAGATTTGAGAAAATATGATATTGATAAAACAATCAATTATGCTAGTGAAATTATTAGTGAATTAACTAAAATGACAGCTGTTGTAATTAAAAAACAAAACATAAAAGATATTAAGTTAAAAAAAATTGAACTAATATTATTATCAGAATTTTTAGCAAGTGTATTATTTATTTTTTCTGATGGTGATGTGCAAAATAAAATGTTTAATTTAAAAGATGTTGCTTTATCTGATTTAAAGATTGCTATTAAATTATTTTCTGATGTTTTAGTTGATGTTAAATTAGATGAAATAGATCAATATTTAAATGACTTAAAACACCAATTATCTTTAAGTATTAAACAGTATGATTATGTCTTAAATACATTTATAAATACTATTTTAGAATCAAAAAATGAGCAAAAAGAAACTCATGGAATGAGATATATGTTAGAAAATCCTGAGTTTAATGATACTAATAAATTAAAAAATGCAGTTAAATTAGTTGAACAATTATCTCCTTTTGATTGGTTTAATATTGCTTATGAATCTAATAAAAATATGAATAAAATAGCAATTAAAATCGGTAATGAAATCGATCAAATAAATGATGATATTTCAATGATTGCAACAGAATTAAAAATTGGTAATTCTTCTACTGTTTTAACTTTAGTAGGACCAAAAAGAGTAGATTATAACCAAGTAAATCAATTAATGAATTTAATTATTGAAATTATTAATACAAAGGAGAATTAAATGAAAACCGGTATTTTATTAAGTTTGTGTTATGATGGTAGAAATTATCATGGTTGAATTAATCAAACTAATGCAATAAGTATTCAAACTACTTTAAATAAAGCTATTAAAAAAGTTATTAAAACTGGTCAATTTAAAACAATTGGAGCCAGTAAAACTGATACTAATGTTCACGCTTTAGATCAAAAAGTTCTATTAATTATTTACTTTACTCCAATTTTAGAAAAATTTATTAAAGCTATTAATAAAGCTTTACCTAGTGATATTAAGATTTTAGATGCTAAATTTGTTGATCCAAATTTTAATATAAGAGAAGTTGAATATAAAATTTATCACTATTATATTAATGATCACCAATTTGATATTTTTACTAATCGGTATGAATATTTTTGAAAACATCAAAAAATCGATATTATAAAACTACAAGAAATTTTTAATCTTTTTATTGGTGAACATGAGTTTAAACTATTTTCTGGGTTAAAGGAAAATGAATGAAATCAATATCAAACAAAAAGAACTATTGATGATATTAAAGTTTTAAGAATCAATAATAAAGTAGTAATTGAATTTAAAGCATCTGGTTTTATTAGATATCAAATTAGAATTATTATTGCAAAT
			TGTTTAAATGCTTATTTAAATCATAAAATTTCAACTACTAAATTAGTTGAAATGTTACAAGGAATTGGAAAAAAAACTCCTTTTATAATTGATGCTAAAGGTTTAGTATTACAAAAAATTCAATTTAATAAAAATTAAATGAAATCAAGATTAGAAATTAAATACAAAGATCAAATTGTTCCTGAATTATTTAAAGAATTAAATTACAAATCAATAATGCAAGTTCCAAAAATCCAAAAAATTGTAATTAACATGGGAATAGGAGATGCTACAACAGATCCTAAAAAATTAGATGCAGCTATATCTGAATTAGAAAAATTATCAGGACAAAAACCAATTGTTACAAAAGCTAAAAAATCATTAGCCGTATTTAAATTAAGAGAAGGTATGGCAATTGGTGCTAAAGTTACTTTAAGAGGTAAAAAAATGTATGACTTTTTAGATAAGTTAATTAATGTTGCTTTACCAAGAGTTCGTGACTTTAGAGGAGTTTCAAAAACTTCATTTGATGGATTTGGAAATTTTACAACTGGAATTAAAGAACAAATTATTTTCCCAGAAGTAGATTATGATAAAGTTATTAGATTACGTGGTATGGATATTACTATTGTAACTTCTGCTAAAACAAATAAAGAAGCGTTTGCATTACTACAAAAAGTAGGAATGCCATTTGAAAAGTAGATGTTACAACCAAAAAGAACAAAATATCGTAAACCTCATAGAGTTAGTTATGAAGGAAAAGCTAAAGGAGCTAAAGAAATTAACTTTGGTGAATTTGGTTTAATGGCTTTAGATGGTGCTTGAATTGATAATCACCAAATAGAAGCTGCGCGTATTGCTATGACACGTTATATGAAACGTGATGGAAAAATTTGAATGAGAATTTTCCCACACATGGCAATGACTAAAAAACCTGCTGAAGTTCGTATGGGTTCAGGAAAAGGAAACCCTGAAAAATGAGTAGCAGTAGTTAAAAAAGGAACAATTATGTTTGAAGTTGCTCAAGTAAATGAGCAAGTAGCTAGAGAAGCTTTAAGACTAGCAATGCACAAATTACCAATTCGTTGCAAATTTGTTAAAAGAGGTGAAAATTAAATGAAATTACAAGTTTTAGACATTAAAGGTAATGAAATTAAAGAAATTGCTTTAAATGATTATGTTTGAGGAATTGAACCTCACCAACAAGCTATTTATGATACTGTAATAAGTCAACAAGCTGCTTTAAGACAAGGAACTAAAAAAGTTAAAACCCGTGCTGAAGTATCTGGAGGAGGACGTAAACCTTGAAAACAAAAAGGAACTGGACGTGCTCGTCAAGGATCAATTAGAGCTCCACAATGAAAAGGTGGGGGAGTTACATTTGGTCCAACACCAGATATTAACTATAAAAAATCTGTTAATAAAAAAGTAAGAGCTTTAGCTTTTAGATCAGTTTTATCTCTAAAAGTTAAAGAAAACAATCTTGTAATCGTTGACAAATTTGAGTTTGCTAAACCATCAACAAAAGAAATGGTTGTAGTAATGAAAAATTTAAAAATTGATGATCAAAAAACATTAATTGTTACTAAAGAAAAAGAAGAATTAGTAGTTAAGTCTTCAAATAATATTACTGGAGTTAAAACAATTTCTGCTAACCAACTAAATGTATTTGATTTATTAAATGCTACTAAATTACTAATTACAGAAGAAGCTGCTATTGCAGTTGAGGAGGTATACGCATAAATGTCAAATAGATTTAATAAAGAGTTTTGAAAAGAATTAGCTCATGATTTTATGTTTGAATTAAATGATGAAGATCTTGAAAACTTAATGAGTGTTGAAGACAAACTTTTTGATGATTTTAAAAAAATCACTAGTATTGATACAACAGATGTTGAACCAACTTTTTATACAGTTAATCAAATTCATTCATATTTAAGAGATGATGAACCAATACAAACTAATTGTCAAAAAGAAATTTTAGAAAATGCGCCAACTAAACATGATGATTACATCACAAT
			AGCAAGGGTGGTCAAATAAATGAGTTTTAACAAATTAGATCAAACTTATTTAGATTGAATTAATCATCCTAATTTAGATCAAGAATTAAAAGAATTATTAAATAAAGCAGATGATAATGAACTAAATGCTGCTTTTAATTTGGAATTAAAATTTGGAACAGCAGGAATTAGAGGAATACTAGGAGCTGGTCCTGGTAGATTTAATGTTTATACTATTAAAAAAGTAACAATAGCTTATGCTAAATTATTACAAACAAAATATAGTAATGACTTAAATAAAGGTGTTGTTATTGGTCATGATAATAGACATAATTCTAAAAAATTTGCTAAATTAGTAGCAGATATTTTAACAAGTTTTAATATTAAGGCTTATTTATTTAAAAATAATGATCTTCAACCAACACCAGTAGTTAGTTTTGCAACAAAAGCTTTAAATTGTATTGGTGGAATTGTTATAACTGCTTCTCATAATCCAGCTGAATATAATGGGTATAAAATTTATGATCCATATGGGTGTCAATTAATGCCACATGATACTGATGTTATTGCTAGTTATATGAATGAAATTACAAATATTTTAGATTGAACATTTATATCAAACAATAACTTATTAGAAATTGTTGATCAAACTGTAATTGATAAATATTTTGAAATGATTAAAAACTTAGAGTTTTATAAAAATCAAGATAAATCTAATTTAAAAATTATTTATTCAGCTGTAAATGGAACTGGAAGCTTATATACTCCAATTGTTTTAAAACAATCAGGATATCAAGTAATAGAAGTAAAAGAACATGCTTTTGAAGATGAAACTTTTAAAAATGTAATTAATCCTAATCCTGAATTTGATCCAGCATGAAAAATACCTTTAGAATATGCTAAAAAATATGATGCTGATATTATTATTTTAAATGATCCAGATGCTGATAGATTTGGTATGGCTATTAAGCATAATAATGAATTTATTAGATTAAATGGTAATCAAACTGGAGCTATTTTAATTGATTGAAAACTAAGTAATTTAAAACGTTTAAATGAATTACCAAAGAACCCAACTTTATATTCTAGTTTTGTAACAAGTGATCTTGGTGATAGAATTGCTAGTGAAACTTATAATGCTAATGTAGTTAAGACTTTAACTGGATTTAAATGAATGGGTCAAGAAATGTTAAAAGAGCCTTTAAATGGTTTAAATTTTGTGTTTGCTTATGAAGAAAGTTATGGTTATGTAATTGATGATTCAACAAGAGATAAAGATGGAATCCAAGCATCAATTATTGCAGCTGAAGCTTGCTGATATTATAAAAATCAAAATATGACTTTAGTTGATTATTTAAATCAGTTATATGAAAAATATGGATATTATTACACAACTACTTATAATTTAAACTTTAAACCTGAAGAAAAAGATTCAAAAATTGCTCCAATTATGAAATTATTAAGAACTACAGGAATTAAACAAATTAATAATTTAAAAGTAGTTCAAATTGAAGATTATATTAATGGGTTATATAATATGCCATCTGAAGATTTATTAAAAATTTATTTAGAAGATAAATCTTGAATTGCAATTAGACCATCAGGAACAGAATCTAAATTGAAAATTTATTTTGTAATAGTTGATAGTTCTTTACAAAAAGCAGAAAATAAAGCTGAAAAGATCTATAAAGAATTAAAAGAAATTTTGAATATTTAGATGTTTACATTTGCAGATATAATAGAAAAAAAGAAACATAATATAGAATTAACTGAACAAGAAATCTCTTGATTAATTAATAGTTATACAAAGGGAGAAATCACTGATTATCAAATGGCTAGTTTTTGTATGGCTACTTATTTTACAGATATGACAGCTAGAGAAACTGCTTATTTAACTAAAGCTTATATTGAATCTGGAGATAGATATGATTTATCTAAAGTTAGTGGTTTTAAAGCAGATAAGCACTCAACTGGAGGAGTTGGAGATAAAACTAGTTTAGTTTATGCACCACTAGTTGCAA
			GTTATGGAATTAAAGTATGTAAATTGTCTGGAAGAGGTTTAGGAAAAACTGGTGGAACTATTGATAAATTAGAATCATTTCCAGGATGAAAATGTGAAGTTACAAATGATGAATTTGTAGATGTAATTAATAAAACAAATATGAGTATTATTGCTCAATCAGATAATATTGTTCCAGCTGATAAAAAAATTTATGCTTTAAGAGATGTAACAGGAACTATTGATTCAATGCCATTAATTGTTGCTTCAATTATGAGTAAAAAAATGATTGTTGAAAATGATGGTTTAATATTAGATGTTAAAACTGGTAATGGTGCATTTATGACAACAATTGAAGATGCTAAAGATTTAGCTAATCGTATGATTGAAGTTGGAAAGCAATATAATAGAAAAGTAGCTGTAGTTTTAACTAATATGGAAAAACCATTAGGTAGAGCTATGGGAAACGCTTTAGAAGTTAAAGAAGCTTGAGAAACTTTAAATGGTAATGGACCTAGTGATTTTAATGAACTAATTGCAACTCTAGTTGGAATTACTTTATTACAAGCTAAAGTATTTACTGATTTAAATGAAGCTAAACAAGATGTTTTAAAGAAATTAAAATCAAAGGAAGCTGCACATTATCTAAAAGACTTTGTAATTGCTCAAGGTGGAGATTGAAGTGTTTTAGAAAATTATGATAAACACTTTAGTTGTAAAAACAAACTAGAAATTAAAGCAACAAATAGTGGATATATCAGATATAAAAGAGCTGAAGAAATCGGAATGATTTTAATAGAAATTGGTGCTGGAAGATTTAAAAAAACAGATAAAATTGATCATGGTGCTGGAATTTATTTTGATAAACAATATGGTGATTATGTTAATGCTGGTGATACAATTATGACTCTTTATACAAATAGAGAAATTAATCCAAAATGAGAAAAAGAAATACATGAGTCATACGAATTACTAGAACAACAGCCCGTCAAAAAGGTGATCTGAGAAATCATATCTGAAGATGTGGAATAAATGATTAAAGAACAAAGATACAAAGAGATTTTAAAAAAATTAGAAATAAATGAATTACTTTCTTTAGATTTTCTATCAACTGATTTAAATATTCCCTTAACTACTTTAAGAAGAGATCTTAAAGAACTAGAACATAGACATAAAGTTATTAGAACACATGGAGGAGTACAACTTAATAAAAGTAAATTAATTGTTGAAGATTATTTAGACAATAAGATTAATTTAAATGTCCAAGCTAAACAACAAATTGCTATTAAAGCTCTTAAAAAAATTAAACCTAGAACTTGTATTTTTTTAGATTCAGGTTCAACAACTTATTATTTAGCAAAAATATTAGATGCTAATTTAGATTTAAAAATTGTTACTAATTCAATTTTAAATGTTCAAGAATTAAGTAAAAATAATCATCAAAATATTTATTTATTAGGTGGAAAATATCAAGTAGTTACTAGTTCTATTTTAGGTTATCAAGCAGTCAATGATTTAAAAAACTATGCTTTTGATTTAAGTTTTATTGGCATTAATGCAGTTGATGATCAAACTAATATTTATACAACTAGTGATGATCATGCTCAATTAAAAATTCAAGTAATTAAGAACTCAAATAAAAGTTATGGGTTAGTTGATCAATCTAAAAAACATTCTAAATCATTTTATAAATTTGCTACAAATCTAGAATTAGAACTAATTGAAGATTAATTGAGATTATTTAGTATGGTATTAGTTTTTAATGTTGGTGGAATGTCTACTAAAATTGCTTTAATTGATAGTAAAACAGATCAAATTATAATAAAAGATCAAATAATTTATTCTAATTTTATAAATGGTAAATCTTTATTATTTGAAATTAAAAAAAAGATAAATCAATTTAAAAATAATAATTCAAAAGCAATTTGTATTTCTAGTTGTGGAATTATTAATTCAATTAGTGGAGAGATTTCAGGTTCTTCAACTATTAAAGATTATTATTTAATAAACTATAAAAAAGAT
			TTAAAAGAATTTAACCTATCAATTTTTATTGAAAATGATGCAAATTGTGCTGCTATTTGTGAATCTCAAATAGGAGTTGCTAAAAATAATAAAAACGCTGTTTTTTTAGTAATTGGAACTGGAATTGGTGGAGCAATTATTATAAATAAAATGTTATATAAAGGAAGTGATTTATTTGCTGGAGAATTTGGATGTAGTTTAGTTAAGATTCAAAATAATCAGTATATTAATGTTTCGGAAAGTTATTCAGCAAAAGCTATTGAAACTAACTATTTTACTTTAACAAATAAAAAATTAACAGCTAAAGAAATTTTTAATAAATATAAAGAAGATAAAGTTGCTAAAAAAGTTATAAATAAAATAATTAATGGTCTTTGTAAACTAATGATTAACATAACAACTATTATTGATCCAGAAGTGTTTGTAATTGGTGGAGCTATTAGTCAAAATCAATTATTTATTAACTTATTAAATAAGAAGTTTAAAAAGTATATGACTATGTCTAATATTAATTTAGATATAAAGATTAAACCAGCAATGTTTTTTAATGATGCTAATATTTATGGAGCTTATCTTTTATATAAAAAGGATTTAATGTTTAAATTTAAAAAAGATTTTTGATGAGGTGCCGCTAGTTCTGGGTGTCAAACTGAATCAGATAAAGATAAACCAAATTTAAATATTATGGACTATTGATACAAACAAACACCAACAGATTTTTATGATAACAAAGGGCCTAATATTACTTGTGATACTTATTCTAACTATAAAACTGATGTTAAATTAATGAGTGAAATTGGATTAAATAGTTTTAGAACTTCTATTCAATGAACAAGATTAATAAAAAATTTATATACAGGTGAAGTTGATTTAAAACAAGTAGAGTTTTATAGAAATTATTTTTTAGAAATTAAAAAAAATAACATTAAATTAATTGTTAATTTATTTCATTTTGATACACCTATTGAATTAGAAAATATTGGTGGTTGAACTAATAAAAAAACAGTAGAATTATATTTTTTATATGCTAAACAATGTTTTAAATATTTTAGTGATTTAGTTGATTATTGAACAACTTTTAATGAACCTGTAGTTTTAGTTGATGGTTGTTATTTAAACAAGTGATATTATCCAAAAATTAGTAATTTAAAACTAGTTGTGCAAGCAGCATACAATACAATTCTTGCTCATTGTAAAGTAGCTAATTATTTTCATTCTTATTTTAAAAATGATCAAAATAAAAAAATATCAATAATATTAAACCTTACTCCTACAATACCAAAAAACAGTGAATTAAAACATTTAAAAGCAGCAAAAATTAGAGATGAATTACTTAATAAATCTTTTTTAAATGCAGTTATAAAAGGACAATTTAGTACTTTTTTAATCAAATTTTTAAATGAAAATAATTTAATGCCTGAATATGATCAATTAGAATTAAATGAAATTAAAAAAACTAGAATTGATTTTTTAGCTGTGAATTATTATCAACCAGCAAGAGTCCAAGCTCCACTTAATAATTTAACTAGTTCAACTGAATTAAAATTAGAAAACTGATTTTTACCATACACTAATAAAAATATAAGAATTAATCCTTATAGAGGTTGAGAAATTCACCCACAAACACTATATGATATAGCTATAGATATTAAAAATAATTATGATAATATACCTTGAATAGTTTCAGAAAATGGAATTGGTGTTAGTGATGAAAATAGGTTTTTAAATAAACAAGGTTATATTGATGATCAATATCGTATAGATTTTATAAAAGAACATTTAATTTATTTATATAAAGCAATAGAACAAGGTTCAAATTGTTTTGGTTATCAAATGTGAACATTAATTGATAATTGAAGCTGAGCTAATGGTTTTAAAAATAGGTATGGTTTTATAAGTTTAGATACAAAAACATTAAAAAGAACAATTAAAAAATCAGGTTATTGAATTAAACAAGTAATTAAAGATCAAGGATTTGAATAAATGCACTCAAATGTTAA
			AAAAGTTACAGATAAAGATGTAATTAAACCAGTTGGTATACCTTTTGTAGTTTATTTTTCTTCAATTTCAAATAACACGCATAGATTTATTCAAAAATTAGAAATTGAAAATATTAGAATTCCTTATGAATTAGATCAATCAATCAGTGTTAATAGAGATTATGTTTTAGTTATTCCAACTTATAGTGGTGGGGGAGAATATGTTGAAGGTGCTGTACCAAAACAAGTAATTAAGTTTTTAAACAATAAAGAAAATAGAAGTTTTTGTAGAGGTGTTATATCATCTGGTAACACTAATTTTGGTGATACTTTTGGAATTGCTGGACCAATTATTTCTAAAAAGCTAAATGTTCCCTTTTTATACCAATTTGAATTATTAGGAACACAACATGATGTTAGTCAAATAAAGCAAATACTATTTAGGTTTTGAGAGATGGTAATAATGAACGAAAATAAAAACACAATCGTTTTAGATGATGTTGATGATGAATATATTAAATTAAATGCTAGATCTAAGATTTTTTTAAAAGATCAAGACAATTTCCAATTAGATGTTAAAGCAGCTGAATTATATTTAAAAAATTATATTGAACCTAGAATGAAAAAGTTTTCTAGTTTAAAAGAAAGACTAGATTACTTATTAGAAAATCAGTATTATGATTCAGAAATCTTAAATAAATATAGTTTTGATCAAATTAGTCAATTAAATCATTATGCTTATTCATTTAACCATCATTTTCCAAGTTTTATGGGAGCTTTAAAATTCTTTAATGCTTATGGATTAAAAACTTTTGATACTACAATGTATTTAGAAACTTATACAGATAGAGTATTGATGAATGCTCTATTTTTAGGTAATGGTAATTTTAATAAAGCAAAAGACTTATTAAAAGATATGATGTTAGGTAGATTTCAACCAGCAACTCCTACTTTTTTAAATGCAGCTAAAAAGCATAGAGGAGAGTATGTTTCTTGTTATTTATTAAGAACTGAAGATAACATGGAATCAATTTGTAGAACAATTTCAACTTCACTACAACTTTCAAAAAGAGGTGGAGGAGTTGCAATTTGTTTAACTAATTTACGTGAAACAGGTTCTCCTATTAAAAATATTTCAGGTCTAAGTTCAGGTCCAATTCCAGTTATGAAGATTTTAGAAGATTCATTTACTTATGCTGATCAATTAGGCCAACGTCAAGGAGCTGGAGCTGTTTATATTTCAGCACATCATCCAGATATTATTTCAGTTTTAGATACTAAAAGAGAAAATGCTGATGAAAAGATTAGGATTAAATCTTTATCATTAGGATTAGTAATTCCAGATATTACTTTTGAATTAGCTAGAGATAATAAAGATATGGCTTTATTTAGCCCTTATGATGTTCAAAAGACATATGGTAAGCCATTATCAGATATTTCAATTACTGAAAAATATTATGAAATGTTAGAAAATCCTAATATTAAAAAAACATATATTAGTGCTAGAAAATTCTTTTTAACTGTTGCTGAACTACATTTTGAAAGTGGATATCCATATATTTTATTTGAAGACACTGTTAATAGAAGAAATGCTCATGATAAAAAGGGAAGAATTATTATGAGTAATTTATGTAGTGAAATTGTTCAAGTAAGTACAGCAAGTGAATATAATTCTGATTTATCATTTATAAAAACTGGAGAAGATATTTGTTGTAATTTAGGTAGTTTAAATATTGATAAAATGATGAAATCAGGAAAAGAATTTTCAGATTCTATTTATAATGCAATTTCTGCTTTAGATATAGTTTCAAGAAATTCAGATTTAAGTGCATCTCCTTCAATTCAAAAAGGAAATGCTTTAAATCATGCCGTTGGATTGGGAGCTATGAATCTACATGGATTTTTAGCAATTAATAAAATTATGTATGATTCACCTGAAGCTGTTGATTTTACTAATATGTTCTTTTATACAGTTGCTTATAATGCTTTTAAAGCTTCAAATAAATTAGCTCAAGAATTTG
			AAAAATTTGCTTCATTTGATCAATCAAGATTTGCTGATGGTTCTTGATTTGATAAATATACTAAGTGTGAATTTGATAAATGAACACCACAAACAAATAGAGTAAAAGAATTATTTAAAGATTATGATGTTCAAATTCCAAGTCAAGCTGATTGAATTCAATTAGTTGAAGAAATTAAAAAAACAGGTTTAGCAAATTCACATTTAATGGCAGTTGCTCCAACTGGATCAATTAGTTATTTATCATCATGTACTCCTTCACTACAACCAGTAGTTTCAACTGTTGAAGTTAGAAAAGAAGGAAAATTAGGAAGAGTTTATGTTCCAGCATATCAAATTAATTTTGATAATATGGGATATTATGCAATGGGTGCTTATGAATTAGGACCAGATCCAATTATTAATATTGTTGCAGCAGCTCAGCAACATGTTGATCAAGCAATTTCACTAACTTTATTTATGACTGATAAAGCAACAACTAGAGATTTAAACAAAGCATATGTTAATGCCTTTAAACAAGGTTGTTCTTCAATTTATTATGTAAGAATTCGTCAAGATGTTTTAGAAGATAGTGAAAACTACGAATGTGATGCATGTAAAATTTAAATGGAATCTAAAATTATTGAAGTTTTAAAAACTAACAAACATAAAGTTAGTTTAAATAAACTATTAACTTATTTTAATGCTTTAGATTATTCATTAATTAAAAACTACTTAGACCAATTAGAAAAAAATAATAAAATTACTATTTCATTAGAAAATAATATTTACTTATTAGATCAAATTTACAAAAAGGGAACTATTAAATTAAATCCAAAAGGTTTTGGATTTATAAATGATATTAATAAAATTGATGGTGAAGATCATTTTATAGCTAGAGTTGATTTAAATAATAGTATTCATCAAGATGAAGTAGTTTATATTTTAAAACAAGAAGAAGATAATAGATTAAAAGCTATAGTTATTGAACTAATTAAAAGAAATAAAATTTATTTAATTGGTGAAATAAATAGAAGTTTTGATAAAAGGTTTTTAGATTTCATTCCAAACGATAAATCATTTGATAGTTTTAGATTTGTAATTGTTAATAAAAACGAATTTAAATATGAAGAGTTCAATATTATTAAAGCAAAAATTATAAGTTGTAAAGAACGTAAAATTTTTATAAGACTTATAAAAATTATTGGAAACAGTAAAAAAGCAAGTGATCGCATCTTAGCAATAGCTGAAGAATTTGAAATAAAAACCAGTTTTGATAAACAAACTCTAGATAATGCAAAACAAATTAATTTATCAACTGATAAACTAGAAAAAGAATTTTTAAAAAGACAAAATAATTCTTTAGTTAATAAAACGATCGTTACAATTGATGGAATTGATTCAAAAGATTTAGATGATGCTATTTGTGTTGAAAAATTAAAAAATAATAATTATAAACTATTTGTTGCTATTGCTGATGTTTCTTATTTTGTTAGATACAAAACCGCTTTAGATAAAGAAGCTTTATTAAGAGGTAATTCAACTTATTTAGCAAATAAAGTAATTCCAATGTTACCAAACATTTTATCTGATGATTTGTGTTCATTAAATCCAAACACTAAAAAACTAGTTTTTGTGTGTGAAATGGAATTTGATAATAACGCAAACATGTTAAATAAAAAAGTTTATGAATCAGTGATTATTTCTAAAGCTAGATTAAATTATGATGAAGTAAATAATTATTTTAAAACTAAAACATGAACTCATTGTGAACAAACTAAAAAAATGTTAGATGTAGCTTATGAATTGTATAAAAAACTAGAAGATCTAAAAGCTAAAAAGGGAACTATTAGTTTTGATGTTAGAGAACCAAAAATTATTTTAGATAAAAACTTAAATGTAATTGATATTAAAACAAAAACAGCTGATCAAGCTGAAAAATTAATTGAACAATTTATGGTAAGTTGTAATGAAGCAGTAGCTGAATTAATCTATCAAAAAGATTTACCATTTTTATATAGA
			AATCATAATAAACCAGATGAAGATGAATTAATTAATTGATATAAGTCACTAAAAACATTTGGAATCAATCCTAAATTAACTAATAAACAAGTTTTAGATCCAATATTTATTAATCACACTTTAACTCAAATCAAAGAGCAAATTAAAGATGAAACTGAGGTTGAACTATTAAATATTTCTTTATTAAGATATATGGACAAAGCTAAATATGGATTAGAAAATATTGGTCATTTTGGTTTAGCTAGTGATTGTTATACTCATTTTACTTCTCCAATTAGAAGATATTCAGATTTATTAGTTCATAGATATCTAAAACAATACTTAATTACAAAAGATCTAGAAAAAACTAGTTTAGAAAATAATACAAATTATATTAATAAAGTAAGTAATATTATTAATGATACTGAAACTAAAAGTGTTGAATGTGAAAGAGAAGTTATTAAAGCGTGTATGTGTGAATATATGCTAAATAAAATTAATACTACTTATACAGCAACAATTTCAGCAGTTTTAAAATTTGGAATTTTTATTCAATTAGATAATTTAGTTGAAGGATTAGTTCATATTTCAAATATGAATAGTGATTTAGTTTATGATGAAACTAACCGTATTTTAATTAAACCAGATAATACTTATTATAGAATAGGACAAAAAGTTAAAGTTAAACTAATTAGTGTTGATATTAAAAAAAGAACAATTGATTTTGTTTTAATAGAATAAATGCCAAATTTAAAAGGATTAAAAACAGAGATTTTATCTGTTAAAAACATTTCAAGAATTACTAATGCAATGCAATTAGTAGCATCAGCTAAATTAAGAAAAATTAGTAAAAAAGTAATTGATACTCATAATTATGTAAGTGAAGTTTATTCTTTATTTAATGATATTATTAGTCAAGTTGATAAATCTGTTTTTCTAAAAGATAGTAATTTTGAAACTAAAAAAACTTTATGAATTGTTATTAATTCTAATTTAGGTTTATGTGGTGGGTATAATTCAAATGTTAATAAATTAGTTTTACAAAACCTAAAAACTAATGATGAAATTTTTGCAATTGGATCTAAAGCGGTATCATTTTTTAGATCTAAAAAAATTAAAATTAAAGATCAAGTCACAAATATTGATATTAATTTTACAAACGAAAAAGCTAAAATTATTAGCAATGATTTATTAGCTATGTATATTAATCGTGAATTTGATGAAATTAAAATAGTATATACTAAATTTATTAATAACGTTACTTTTGAACCAGCAATTATTAGAATTTTTCCAATAGTTAAATCAGAACTACATTTTACTCATAAACAAAAAATTATTTTTGAACCAGATGCTGATCAAATCTTAAATAACACTATTTCTATTTATATAAATGCCATTATTTATGGAACTGTTATAGAATCACAAGTTAGTGAACAAGCTTCAAGAAGAACTGCTATGGAAAACGCAACAAACAATGGTCAAAATCTTGAACATGAGTTAAGTTTAAAATACAACAGACAACGCCAAGGTGCTATTACTCAAGAAATTAGTGAAATTGTTTCTGGAGCAAATGCCCAATCTTAGATGGTATCTAAAAACACAACAGATAAAAAAAAGAATCAATCTATTGGAAAAGTTATTCAAGTATTAGGACCAGTTGTTGATGTTAAGTTTTCAGAAAACAGCATACCAAAGATTTATGATGCTTTAATTGTTGATAATAATGGTAAAAAACTAGTTTTAGAAGTTGAACAAAACATTGGTGATGAAATAGTTAGAACTATTGCAATGGGTCCAACTGAAGGATTAAAAAGAGGATTAGATGTAATTAATACTAATTCTCCAATCACAGCTCCTACTGGAATGGAAGTTTTAGGTAGAATGTTTAATGTATTAGGTGATCCAATTGATGAAAAACCCGATTTAGATGTCAAAAGAGAACCAATACATAAAGATGCACCAAAATATGAAGAACTAGTTACAACAACTGAAATTTTAGAAACTGGAATTAAAGTTATTGA
			TTTAATGATTCCATTTACAAAGGGTGGAAAAGTTGGATTATTTGGTGGAGCTGGAGTTGGTAAAACTATTTTAATTCAAGAATTGATTAATAATATTGCAAAAGCTCATAATGGGGTTTCAGTTTTTGCTGGTGTTGGTGAAAGAACTAGAGAAGGAAATGATTTATATCACGAATTTATTGAAGCTGGAGTTTTAAATAAAACTTGTTTAGTATTTGGTCAGATGAATGAACCACCAGGAGCTAGAATGCGTGTTGCTTTAACTGGTTTAACTATTGCTGAATATTTTAGAGATCAAAAAAATATGGATGTTTTATTATTCATAGATAATATTTTTAGATTTACTCAGGCAGGTTCAGAAGTTTCAGCTTTATTAGGAAGAATGCCTTCAGCTGTTGGATATCAACCAACTTTATCAACTGAAATGGGTTCACTACAAGAACGTATTACTTCAACAAAAAACGGATCAATTACTTCAGTTCAAGCAGTTTATGTTCCTGCTGATGACTTAACAGATCCAGCACCAGCTACAACTTTTACACATTTAGATGCACGTATTGTTTTAGATAGATCTATTGCTAGTTTAGGAATTTATCCAGCAGTTGATCCTTTAGCTTCTTCATCAAGAGTTCTAGATCCAGAAATTGTTGGACAAGAACATTATGATATTGCTTTAAGAGTACAAATTGCACTTCAAAAATATCAGGATTTACAATCAATCATTGCAATTTTAGGTATGGATGAATTAAGTGAAGAAGATAAATTAATTGTTCAAAGAGCAAGAAAAATCAGAAACTTTTTATCTCAGTCATTTTTTGTTGGTGAAAAATTCACAGGAAGACCTGGGGTTTTTGTTAAAGTAAATGATACTGTTAGATCATTTAAATCAATTTTAGATGGTGAAGTTGATTATATTCCTGAAACATACTTCTTATATTCTTCAATTATTGATGATGTTATTGAAAAATATAACAAAGACAAAGATAAATAAGTGTTATTTCAAGGTTTTAATGTAGTAATTAATGCTACAACTCAAGGTGTTCCAAAGATTGTTGAATCACTTTTTCCAAATTTACCAAACTTTATAGCACACTTATTAGCAACAATTATTTTAGTTATTGTTTTAACAAAATTAGTTTATAAACCATATAAACAAATGATTGAAAAACAAACACAAAAAATTACTGAAGTTTTAAGTGATGCTATTGAAAAACAAACACAAGCAAACATTAAAATAAAACAAGCTAACACATTATTAGAAGATGCTAAAACTGAATCAGTATCAATTTTAAAAACAGCAAGAATTGATGCTGAAATTCAAAAAAATAAAATTATTGATAATGCTAATTTACAAGCAAAAAACATTCAATCATATGCTCAAAATTCTATTAAACAAGAAAAAATTAAAGCACAATTAGAAATTAAAAATACTATAGTTAATTTAGCTATTAATTCAGCTGAAAAAATTCTAAATAAAGAAATTGATAAAAATACTAATAAACAACTTATTGAAGAATTTATAAAAGAACTAGATTAAATGGAAAAATTCACCATAAAAGATCTTACTGATAATTTAAAATTTGAAATTATTTCAGGACAAGATAAACTAGATACAGAAATTAAAAGTTATGGAATTAATAGAGCTGGTTTAGAATTAGCTGACTATTTTAAACCTTTTAAAGACCAAAGCGAATGACGAGCAACTTTAATGTCTACTAAAGAAAGTGGATATATGTTGCAATTTGATGAAGAAACTAAAATTAAAAAATATACTCAATTAATGAAATGTGGAATTCCTGTTTTAATAATTACTAATAAATTTAAAGATAAAACTTTAATTAAAGTTGCAAAAAGACTGAATTTTCCTTTATTAAGAAGCGATTATCCAATTACAATACAATTAGTTCAAAAGATTCAAGATATTTATGATATTTATTTTTCACCAACTGCTGAAGAACATGCTGCTTTAATGAATATATTTGGAACTGGGGTTTTAATTA
			AAGGTAAATCTGGAATAGGAAAATCAGAATTATGTTTAGATTTAATTAAACATAATCATTTATTTATTGGTGATGACCGCATCATTCTAACTAATAAATCAAATAAAATTATTGGAAGAGCACATCCAATTTTAAAAAACTTAATTGAAATTAGAGGAATTGGAATTTTTGATATTGTTAAATCAAATGGGTATCAAGTAATTATGAATGAAAGTCCTGTTGAATTAGTTGTTGAACTAGTTGAATATAAAGAACAAAACATTGATAATAGTGACAGATTAGGAAATGATTGAAGTAAATTTAAAATTCTTGGTGTTGAAATAGAGCATATTCAAATTCCAGTTAGTGCTGGAAGAAGTTTAGTTAATATTATTGAATCAGCTGTTGCTCAATTTAAAATTAATAAATCAAAACAATTTGAAAATGTTTTTGATGTAATTCATAAAAGAACAAAAGAATTTTTAAGTTCTAAAAAATAGATGTCAACAGATAAAATTATTATAAAGGGTGCTAGAGAGCATAATTTAAAAAATATTGATTTAGAACTTCCTAAAAATAAATTAATTATTTTTACAGGTTTAAGTGGTTCTGGAAAATCTTCATTAGCTTTTTCAACAATTTATCAAGAAGGAAGAAGAAGATATATTGAATCACTTTCTGCTTATGCTAGACAATTTTTAGGTGGTAATGAAAAACCTGATGTTGATTCTATTGAAGGTTTATCTCCTGCAATTTCTATTGATCAAAAAACCACAAGTCACAATCCTAGATCAACTGTTGGGACTGTTACTGAAATTTATGATTATTTACGTTTATTATATGCAAGAATTGGTCAACCTTATTGTATTAATAATCATGGTCAAATTAAAGCAGTAAGTATTAAAGAAATTGTTGAAAATATTAAACAATCAACTAGTGATGGTGAACAAATTCATATTTTATCTCCAGTAATTAGAGATAAAAAAGGAACTCATATTGATATTTTAGAAAAACTAAGAAATGATGGGTTTATTAGAGTTATTGTTGATGATCAATTAAGAATGCTAGATGATCAAATTAATTTAGAAAAAAATCAAAGACATAATATAGATATAGTTGTTGATAGAATTATTTATCATAATAATGATGAAATTAATTCAAGAATATTTACAGCTGTTGAAATGGGATTAAAATATTCAAATAACTTAATTAAAATTGCATTTCCAAATTCTAATAAACAAGAAAAATTATTTTCAACTTCTTTTTCATGTAAGGTTTGTGATTTTGTAGTTCCAGAACTTGAGCCTAGATTATTTTCATTTAATGCTCCACTTGGTGCTTGTGAATTATGTAATGGATTAGGTGTTAGTTTAGAACCAGATATAAATTTAATTCTTCCTGATTTAAAATTATCAATTAATCAAGGTGGAGTTGTTTATTATAAAAATTTTATGCATACAAAAAATATAGAATGACAAAAATTTAGAATTTTGTGTGATTATTACTATATTGATCTAAACACTCCTTTAAAAGATTTGACTCAAAAACAAAGAGATATAATTTTATGAGGAAGTGATCGAGAAATTGATATTAAAATTGTTACTGAAAATAATAATAAATATGAAAAATATGATTTTATTGAAGGTAATGCTGCTTTAATCAAAAGAAGATATTTTGAATCTAAATCAGAAGAAGCTAGAAAATGATATGCAAAATTTATGTCTTCTAAAATATGCAAACAATGTAAAGGAAGTAGATTAAACGATATTGCTTTATCTGTAAAAATTAATGAAAAATCTATATTTGACTATACTAATATGAGTATTTCTGAACAATTAGATTTTTTATTAAACATTGATTTAACTGCAACTCAAGCTATGATTGCAAAATTAGTTTTAGATGAAATTATTTCAAGAACTAACTTTTTAAATGAAGTTGGGTTAGGGTATTTAAATCTATCAAGAACAGCTACAACTTTAAGTGGTGGAGAATCTCAAAGAATTAGATTAGCTAAACAAATT
			GGATCTCAATTAACTGGAATTTTATACGTTTTAGATGAACCATCAATTGGATTACATCAAAAAGATAATGATAAATTAATTAAAACTTTAAAACATTTAAGAGATCTAGGAAATACTTTAATTGTTGTTGAGCATGATGAAGATACAATGAAAAGTAGTGATTGAATTGTTGATATTGGCCCTAGAGCTGGAGAGTATGGTGGAGAAATTACTTTTAGTGGAACATATCAAGATATTTTAAAATCAGATACTATTACTGGTAGATATTTATCAAGAAAAGAAGGTATAGCAGTTCCTAAAACTAGACGTGGTGGTAATGGTAAAAAAATTGAAATTATTGGAGCTAGTGAAAACAATTTAAAAAATATTAATGTAACTATTCCTTTAAATAAATTTATAACTATTACAGGTGTTAGTGGATCTGGAAAATCAACTTTACTAGAAGATATTGTTTATAAGGGAATTCATAATAATTTATCAAAAGAGTATTTACCAATTGGAAAGGTTAAAGAAATTAAAGGTATAGAAAATATCAATAAAGCTATTTATATTTCTCAAGAACCAATCGGAAAAACTCCTAGATCAAACCCAGCAACTTATACTTCAGTTTTTGATGATATTAGAGATTTATTTACTAATCTTCCAGAAGCAAAAATTAGGGGTTATAAAAAAGGTAGATTTTCATTTAATGTTCATGGTGGTAGATGCGAGCATTGTCAAGGTGATGGAGTAATTACAATTTCTATGCAATTTATGCCAAGTGTTGAAGTGGTTTGCGAAATTTGTGATGGTAAAAGATATAATGATGAAACTTTAACAGTTAAATATAAAAACAAATCAATTGCTGATGTTTTAAATATGAGTGTTAGTGAAGCTTATGTCTTTTTTGAAAATATTCCTCAAATTAAACAAAAGCTAGAAACTATTTTAGAAGTTGGTTTAGGTTATATTAAACTAGGACAAAATGCTACAACTTTAAGTGGTGGAGAATCTCAAAGAATTAAATTATCTACTTACTTATTAAAAAAACAAACTGGAAATACTATGTTTTTATTAGATGAACCAACAACTGGTTTGCATGTTGATGATGTTAAAAGATTAATTGGTGTTTTAAATAAATTAGTTGATTTAGGAAATACAGTTTTATGTATTGAACATAATCTAGATTTTATTAAAGTTTCAGATCATATTATTGATCTTGGTCCTGATGGTGGAGAGTATGGTGGTCAAGTTATAGTAACTGGAACTCCAGAACAAGTAATTCATCATCAAACTTCTTATACAGCTAAATATTTAAAGGATTATATAATTAATGATTAGATGAAACAAGAATTAACAGTTGCTGAATTATTATATGCTGAACGTTTTGTTTTAGGTGTAGCTATGAGTTTTTCTAATGCTTTAGCTGACATTGTTTCAGTTTTAAAAGTTGATGATTTTTCAATTCCTGCAAATAAATATATTTATCAAGCAATTATTGATTTAAATAATAAAAATAAATCCATATCTCCAATTTCAGTAATTAATAGATTAGAAGCAATTAATAAATTAGAACAAGTTGGTGGAGATGTTGTAGTTTATGAAATAGCTGCTGAAAACTACACAGATCAAGGATTAGAAGAATATATTGATATTATTCATAAAGCTGGAGTTATTAGAAAACTAGATATTGTTATTAAAGAATTAGAAATTAAAAGAAATAATTCAAATACTGATGTTGATGAATTATTAAAAGTTGCTCAAACTAAGCTTTTAGATATTGATCTTTCTATTAAAAGATTTGAAATAGAACCAATTGGTGAAGTTGCAAATAGAGTTGTTGAAAAAATTAAAGAACTTGAAATGAAAGCAGAAATTATTTCAGGAGTTCCAACTGGATATAATTACTTAGATTTAGTTACTTCAGGTTGACAAGAATCTGATTTTATTATTTTAGCAGCTCGTCCAAGTGTTGGAAAAACCGCCTTTTCTTTAAATTTAGCTTTTAATGCTGCTATGCA
			AAAATATCCTGTGGCTTTTTTTTCACTAGAAATGCCCGCTGAACAACTAACTCAACGTTTATTTACTAGACTTACAAGTGTTGATTCAACTAATCTAAGAACTGGAAAAGGTTTAAGCAAACAAAACTGAGAAAAAATTCAAATTGCAAAAGAAAAATTAGAAGAAATTCCAATTTATATTGATGCTAGTCCTGGCATTTCAACTCAAGAAATTAGATCTAAACTTTATAAAATGAAAAGAGATCATAATATTAAATTATGTGTTATAGATTATTTACAATTAATAGTTGGATCGCAAAATAAAGACAGACAAAATGAAGTTAGTGAAATTTCAAGACAACTAAAACAAATTGCAAGAGAAACTTCTATTCCAATTATTTGTTTATCACAATTAAGTAGACGAGCTGAAACTAGAGAAGATAAACGTCCTATGTTATCTGATTTAAGAGATTCAGGAGCTATTGAACAAGATGCTGATATTGTTGCATTTTTATATCGTGATGATTATTATAAAAAAGATTTAACTGATTTAGATAAAGAAAAAACTGAACTAATTTTAGCAAAGCATAGAAATGGTGCTACTGGAACTGTCTTACTAAGATTTATTAAAGATTTTGGTGTATTTAGAGACTGATAAATGACTTATGAAGAAATTAAACAATTAGAAGATGAAATATTAGAAGCTAAAGGACAATGATTTGTTATTTCTTGTCAAACTGGGCATGAAGAAAAAGTTTTAGGTGATCTACAACAAAAAATTAAATCAGCTAGTATTGAAGATGAAGTTTTTTCAATTAAAATTTCAAAAGCTAATTTAGTAAGTAAATCAGGAAAATCTTCAATTAAAAATAAATTTCCAGGATATATTTTTATTAATATGATCATGAGTGAGAAAGCTTGATTTTTAATTAGAAATACTCCAGGAGTAACTGGATTTATTGGATCAAGTGGGCGTGGAGCTAAACCTTCTCCTTTAACAACTGAAGAAACTTTAAATATCTTAGTACCAAATCTTGAAGAAATTGAACAAGCTCATAAACAAGAACAACAAGAAGAAAATTTAAAAAATGAGGCTGTTAATAAAAAAGAATTATTTACTGCTAACTTTAAAGTTGGAGATGTTGTTAGAGTTAAATCAGGTATTCACGAAAATGAAGAAGGTACTGTTAAAGATATGGACTTTTCTAAAGGTGTAGCTTTTGTTGCTATTGAAATGTTTGGAAGATGAACAACTTTAGAAGTTTCATTTAAAAATGTTGAACCTATTAAAGAATATTAAATGGCTAAAATTAGTAAAAGATTCAAAGAAGCTTTAAGCAAAGTTGAAAAAAATAAAGTTTATCCATTAACTCAAGCTCTAGATTTAGCAAAACAAACTTCTACAACTAAATTTGATTCAACAGTTGAAGTTGCATTTAATTTAAATATTGACCCAAGAAAAGCTGATCAACAAATTCGTGGTGCTGTGGTTTTACCTGCAGGAACTGGAAAAACTCAAAGAGTTTTAGTTTTAACTAATACTAAAACTAAAGAAGCTGAACAAGCAAAAGCTGATATTGTTGGTGGAGAAGAATTAATTAACAGAATTAAAAATGAAAACTGATTTGATTTTGATATTATTGTTGCTACTCCAGAAATGATGGCAAAATTAGGAGCAATTGGTAAAATTTTAGGTCCTAAAGGATTAATGCCAAACCCAAAAACTGGAACTGTAACTATTGATGTTGCTAAAGCAGTTGATGATATTAAAAAAGGAAAAGTTGAATATCGTGCTGATAAAGAAGGAAATATTCATTTAATTATTGGTAAAGTTTCATTTGAAATTGAAAAATTAGAAGAAAACTTTAAAGCAGTTATTGATGAAATTAGAAGAGTTAAACCTCAAACTGTAAAAGGTGATTACATCAAAAACATAACTTTATCAACAACAATGGGTCCTGGTATCAAAGTTCAATTTTAAATGGCTTATAAAATTAGAAAAATTAATCGTAATGTAGAAC
			GTCGTGATTATACTAAAGTGTCAATGAACCTTTCTCTACCAAACTTAATTGGTATTCAAACTGAAACTTTTGAATGATTTAAAACTAAAGGAATTCAAGAAGTTTTAGATGAATTTTTCCCAATTTTATCATTTGATGGATCAAGTGTTTTAACTTTAGAAAACTGAGGGTTTAAAGAACCTAGATTAAGTGTAAGACAAGCAAAAGAAGAATCAAAAATTTATGATGCTCCAATTTATGCTAATTTAAAACTATCAGTTAATAAAACAGAAGAAATTCAAAAAGAATTTGATGGTGTTGTTTTAGATGATGCCTTACAAATTTTAAGTAAATGATTAGAAGAAAAAACTGTAAGTAAAAACATAACTTTTAAACAACAATCTCAAAATTCATACTTTTTTGAATTAACTATTAAAAAATCAGAAAAACCAGATCTAATTCAAATTGATATTATTGAAGATAAAAAAACTTCATTGATTTGTAATGTATCTATTTATAAATCAGGTGAAGTGTTTTTAGGTGATTTTCCATTAATGACAGAAGCTGGAACTTTTATTATTAATGGTTCTCAAAAAGTCATTGTATCTCAATTAGTAAGATCTCCAGGAGCTTATTTTAATAAAGAATTAAATCGTAAAACTGGAGAAATGATTTATTTTGCAGACATTATTCCAAGTAGAGGAACTTGATTAGAATACGAAACTGATTCTAAAAAAATTGGAAATGATGCAATTAATCCTTTATATGTAAAAATTGATAAATCAAGAAAAACTACAGCCACTTCTTTATTATTAGCTTTTGGTATTAGTAAAGATGATATTTTAAATATTTTTGATAATGATGAAGTATTAGTTGAAACTTTACAACAAGACTCAATTATTGGCGATTTTAAAATAGATTGATCAAATCAAGTTCAAGAAATTTATAAAAAAATTACACAAGGTGAAACTGCAACTAGTGAAGGTGCTTCTAAATTTATTAATAGTATTTTATTTGATAAAAGAAAATATGATTTAACTAAAGCCGGAAGATTTAAACTAAAACAAAAATTATCAATTAAAAATAGAATTTTAAATAGAGTAATAGCAGAAGATATTGTTGATGCTAATAATAATGTATTAATAGCTAAAGATACTGAAGTTAATAAACATAATATTAAACAAATTAGTGAAATCTTAGATCAAGATGTAATGAGTATTGATCTAAATTATTTATCAGATATTCCAGGAACTAGAAAAGTTCAAAAGATTAAAGTTTATAAAGATAGTGAACTAAAAACTGATACTACTTGTTTAATTGGTTTAACTAGTTCATCTAATGAAGAATTTATAACAGTAGCTGATATTTTATCAACTGTTTCTTATTTATTAAACTTAAAATATAACATTGGTGAAATTGATGATATTGATAATTTAGGAAACAGAAGAGTTAGAACTGTTGGTGAATTATTACAAAATCAATTTAGAATGGGATTAAACCGTATTGATAAAAATGTTAAAGAAAAATTAGCTACAAGTGATTTGTATAAAGTTAAAACTTCAACAATTATCAATGCAAAACCTTTAACTGCAATTATTGGTGAGTTCTTCAATTTATCACAATTATCTCAATTTATGGATCAAATTAATCCATTATCAGAATTAACTAATAAACGTAGATTAACAGCTTTAGGACCTGGTGGTTTATCAAGAGATAGAGCAGGATTAGAAGTTCGTGACGTTCACCCATCTCATTATGGAAGAATTTGTCCTATTGAAACTCCAGAAGGACCAAACATTGGATTAATTAATAACTTATCAACTTATGCAAGAGTTAATGAATATGGATTTATTACAACTCCATATAGAAAAGTTATTAATGGAATTATTCAAAATGATCAAGTTGAATATTTAACAGCTGATCAAGAAAAAAACTTTATTATTGCTCAATCTAATGTTAATCAAGATGAAAATGGAAAAATTCTAGATGAAATTATAGTTTCACGTTTTAATGGTGATGAC
			TATATGGCTAAAGTTGAAGAAATAGATTATATTGATGTTTCTCCAAAACAAATTGTTTCAGTTGCTACAAGTGGTATTCCATTTTTAGAAAATGATGATGCCAACCGTGCTTTAATGGGTGCTAACATGCAACGTCAAGCAGTACCTTTAATTAAACCAGAATCACCAATTGTTGCAACTGGTATTGAATTTGAAGCAGCACGTGATTCAGGTGAAGCTATTGTTGCTAAAGAAGATGCAATTGTTAAATATGTTGATTCAAAAACTATTATTACTGATGGAGAATCTGGAATTAGAACTTATATTCTATCAGATTATGAAAGATCAAATAATGGAACTTCATTAACTCAATCACCAATTGTTAAAGTTGGAGATGTAGTTAAAAAAGGTGAAATTATTGCTGATGGTCCATCAATGGATCAAGGTGAATTAGCAATTGGTCAAAATGTTGTTGTTGCCTTTTCAACTTATAATGGATATAACTTTGAAGATGCGATCGTTATGAGTGAAAGAATTGTTATAGATGATCGTTTTACTTCAACTCATATTGATGAATATACTTTAGAAGTAAGAAATACAAAACAAGGTCAAGAAGAAGTAACTAGAGAGATTCCTAATATGTCAGAACAAGCTAAAAGACATTTAGATGCTGAAGGAATTGTAGCTATTGGTACTGAAGTTAAAGTTGGAGATGTTTTAGTTGGAAAAGTAACTCCAAAAGGACAAGTTCAACTTTCTCCAGAAGATAAATTATTACATGCTATATTTGGTGAAAAATCTAGAAATGTTAAAGATAATTCATTAAGAGTTCCAAATGGTGGAGAAGGAATTGTTCAATCAATTAAACGTTTTAAAGCAAAAAGTGCATTAAATCCTGATGGAATTGAATTACCAGCTGACATTATAGAAGTAATTAAAGTTTATGTTGTTCAAAAACGTAAAATCCAAGAAGGAGATAAAATGTCTGGTCGACATGGAAACAAAGGTATTATTTCAAGAATTTTACCTGTTGAAGACATGCCACATCTAGAAGATGGAACACCAGTTGATATTATCTTAAACCCACAAGGGGTTCCTTCACGTATGAATATTGGTCAAATTTTAGAAATCCATTTAGGAATGGCTGCTAAAAAACTAAACCAAAAAGTTATTACTCCTGTTTTTGAAGGATTAAATGAAAAAGAATTAGAAGAAATAATGGCTGAAGCTGGAATGACAAATTATGGTAAAGTTACTTTAATTGATGGTCAAACTGGTGAACCATTTGATAAACCAATTGCAGTTGGAGTTATGTACATGTTAAAACTATCTCACATGGTTGATGATAAAATTCATGCACGTAATGTTGGTCCTTATTCATTAATTACTCAACAACCATTAGGAGGAAAAGCTCAAAATGGTGGTCAACGTTTTGGAGAAATGGAAGTTTGAGCTTTAGAAGCTTATGGAGCTGCTCATACACTACGTGAAATTCTAACAATTAAATCAGATGATATTAAAGGTCGTTCAAAAACTTATGAAGCAATTGTTAGATCTAAAAAAATTCCTGAACCTGGAATTCCAGAATCATTTAACGTGTTATCAAAAGAAATTATGGGTCTAGGATTTAATATGTATATGATTGATGAAACTGGTGAAAAATCAGTAATTAATGCATATGATAAAAAAAACTTTGACGCAGATAATTATGAAGATGATGAAATTTTAGTAAAAACAGATACTTTATATATTGATGATGAAGATGTTGATGCTGAATTTGAAGATCTAACTTATGTTGATGAAAATGATATTTTAAGATCGTTTGAATCAGAAAATGATATTGATGAAGAAGAATAAATGGAAAATCTAAATCGTAAAAAAGCAATAAAAATTGAATTAGCTAACCCTGATACAATTCGTTCATGATCACATGGTGAAGTTTTAAAACCAGAAACTATCAACTATAAAACATTAAAAGCTGAAAAAGATGGGCTATTTGATGAAAGAATTTTTGGTCCAAC
			TAAAAATTATGAATGTGTTTGTGGAAGATATAAAAAAGCCAACCCTATGAATAAAGGGAAAAAATGTGAAAAATGTGGTGTTGAATTAACTGAATCAATTGTTAGAAGAGAAAGAATGGGACATATTGAATTAGAAGAACCAGTTACTCACATTTGAATGTTAAAAGTTGCTCCTTATAGAATTGCTGCAATTTTAGATCTAAAAGCAAAAGAACTAGAAGAAGTAGTTTATTTTGTTTCACATATTGTCTTAGAACAAGGAAATCAAAAACATTTTGTAGAAAAAGAAGTTCTAGATTTAGGTTCATCAAGAATTACTAAAACTAGAGAAAAATTACAATTAACAATTTTAGATGTTATTGATCTAATTAATGATCCAAATCATAGAGACACAAAAAAAGCTAATAGATTATTAGAAGAATTAAAAAATACTGCTGTGCCATTTTCAATTGATGAAGCTACTAGTTTAATTAGTAAATATACTGGTGCAAAATTTGGAATTGGAGCTAGAGCTGTTGAATATCTATTAGAAAAAGTAGATTTAACTAAAGAAATTGAAGCAATCAAAATTCAACTTGAAAATTCTAAAAAAACCCCAAATGAAAGAACTAAATTATTAAAACGTTTAGAAACTTTTGATTCTTTAAAACGTTCTAAACAACGTCCTGAATGAATGGTTATGAGAGTAATTCCAGTTATTCCACCAGACATTCGTCCAATTATTCAATTAGATGGTGGTCGTTTTACTACTTCTGAAATTAATGATTTATATAGAAGAATCATTATTAGAAATGAAAGATTAAAAAAAGTTAAAGAAATGGGTGCACCTTCAATTATTGTTAATAATGAAAAGCGTATGTTGCAAGAAGCTGTTGATGCTTTATTTGATAATGAAAGAAAACCAAAACCAGTTCAAGGAAAAAACAAACGTCCATTAAAATCTTTAACTAGTGTTTTAAAAGGAAAACAAGGTCGTTTTAGACAAAACTTATTAGGAAAACGTGTTGATTATTCAGCTAGATCAGTTATTGCAATTGGACCAGATCTAAAGATGTATCAAGCAGGTTTACCAAGAGAAATGGCAATTACTTTATTTAAACCATTTGTAATTCAATGACTTCAAGATCATGAGTATGCTGAAAATGTAAAAATTGCTGAAAAAATGTTATTACAAAATGATCCAAAAGTTTGAGAAGCACTAGAACAAGTAATTAAAGATAGACCTGTTTTATTAAATCGTGCTCCTACATTACACCGTTTAGGAATTCAAGCATTTGAACCTAAGTTAGTTAAAGGAAAGGCAATTCGTTTACACCCACTAGTTACAACTGCATTTAATGCTGACTTTGACGGGGATCAAATGGCAGTTCACGTACCTATTACAAAAGAAGCTGTTGCTGAATCAAGAGCTTTAATGTTAGGTTCAAGTGCTATTTTAGGACCAAAAGATGGAAAAGCAATTGTTACTCCTGGTCAAGATATTATTTTAGGAAACTACTATTTAACTACTGAAGAAAAAAACGCTAAAGGTCAAGGAATGATTTTTTCAAGTTTAGATGAAGCATTTATGGCTTATGATAGTGGTCAAATTCATTTAAACTCATTAATTGGAATTGCTTTATCAGCTTTACCTGAACAAAAATTTAGTGATAAAAATCAAAGATTAAATTCTTATTTACTAACAACTGTTGGAAAACTTTACTTTAATCAAATTTTTGATGATAATTTCCCATGAATCAATTCAAATAATATTTGAAATGCTAAAGAAGCGGTTAAAGAATTTATTTATTATTTTTCACAAGACATTAATAATGTAATTGAAAATATTCAAGTTCAACAACCAATTAAGAAAAAAGAATTATCACTTATTATTGAAAGATACTTTGAAACTCATGGAGCTAGAAAAACTGCTGAAATGCTAGATAAGATGAAAGATCTAGGATTTAGTTTTTCAACAAAATCAGGAACTACAATTTCAGCTGGAGATGTTGTTGCCTTTA
			CTCATAAATATGATGAATTTAAAGAAGCAGATCAAAAAGTTGAACAAATTACTGATTTTTACAATATGGGTATGTTAACTAATAGTGAAAAGAAACGTAGAATTATTGAAGTTTGATCTGATGTTAAAGATAAAATTCAAGATGAATTAGCAACAGTATTGCGTAAAGATGTTAAAAATCCAATTTTTGTAATGGTTGATTCAGGAGCTCGTGGTAATATTTCAAACTTTACTCAATTAGTTGGTATGCGTGGATTAATGAACGATACTAAGGGAGATATTAAAGAAATTCCTATTAAGTCATCATTCCGTGAAGGATTGACTGTTTCAGAATACTTTGTTTCAACTCATGGAGCTAGAAAAGGTATGGCAGATATTGCCTTAAAAACTGCTGATTCAGGTTATTTAACTAGAAGATTAGTTGACGTTAGTCAAGAAATTGTTGTTGTTAATGAAGATTGTGAACCAAGTAAAGGATTTGAAGTATCAGCTATTATTGATACAAAACATGATAATGTTATTGTTCCACTAAAAGATAGATTAGTTGGAAGATTTACATTTGAAGACATTTATGATGATGATAAAAACCTAGTTGCTTTTGCTAATACATTAATTGATAAAAATATTGCTGAAAAAATTATTATGTCAGGAATTAGTTCAGTAGTTATTAGATCGGTTTTAACTTGTGATAACAAACGTGGTGTTTGTCAAAAATGTTATGGATTAAACTTAGCTACTGCTTCAGTTGTTAATATTGGTGAACCAGTTGGAGTTATTGCTGCTCAATCAATTGGAGAACCAGGAACTCAATTAACAATGCGTAATTTCCATACAGGAGGAGTTGCTGGTAATGTTGATATTACTCAAGGGCTTCCACGTATTAAAGAATTATTAGACGTTACAACTCCAAAAGGCGCTGTTGCTATAATTTCTGAAGTTGATGGAGTAGTTAGTGAAATTGAAGATTATAATGGTGTATTTGTAATTAATATTGTTACTGAAAATGAAGAAGTTAAAAAGTATAAAACTGAATTTAACTCAGTATTACGTGTTGAACAAGGATCAAGTGTTGTTGCTGGTCAAAAATTAACTGAAGGAGCTATTGATTTACACCAATTATTAGAATTTGGTGGAATTCAAGATGTACAAAATTACATTTTAAAAGAAGTTCAAAAAGTTTATAGATTACAAGGTATTGAAATTTCAGATAAATATATTGAAATTATCATTAAACAAATGTTAAACAAAGTAAAAATTACTGATGGTGGTGATTCTGATTTATTACCTGGAGAAGTTATTACAATTCAAAACTATAAAGAAGTTGTTCAAGATTGTATTGTTAAATCAATTAGACCTCCTTTATCAAAAGCTCAAATCTTTGGTATTAAAAAAGCACCTTTAGAATCAAGTTCATGATTATCTTCTGCTTCATTCCAAGATACTGCTAGAGTATTAACTAGAGCAATTATTAAAGGAAAAGAAGATAAATTAGAAGGACTAAAAGAAAATATTATGTTAGGTAATTTAATTCCAGCTGGTACTGGTTTAACTGGAACTCAAGAAGTTGAACAACTAGCAGAACAATACCATAACAATGAATATTAA
		</sequence>
		<sequence>
			<taxon idref="2004-003"/>
			ATGTCACAAGAATATAGTGCAGAATCGATTAAAGTTTTAAAAGGTTTAGAAGCTGTTAGAACACGTCCTGGAATGTATATTGGATCAACTTCAAAAACAGGTTTGCATCATTTAGTATGAGAAATTTTAGATAACTCAATTGATGAAGCAATGGCTGGGTATGCTGATTTAATTAATGTAACAATTACAAAAGAAAATGAAATAATTGTTCAAGATAATGGAAGAGGAATTCCAGTTGGTATTAATTCAGATACTAAAAAATCTGCATTAAGTTTAGTTTTTACTCAATTGCATGCTGGTGGAAAATTTGATTCAGAAAGTTATAAGATTTCTGGTGGTCTTCATGGGGTTGGAGCTAGTGTTGTTAATGCTTTATCTTTATATGTTGAAGTTGAAGTTTATAGAAACAATATTCACTATCATCAATTATTTAGTGAAGGTGGAACTAAAGAATCAGAATTACAGCAACTAGGTCACACTGATTTAAGAGGAACAAAAGTTAAATTCAAACCAGATCCAGAAATTTTTAAAGAAACTGTAGTATTTGATTATGAAGTTATTAAAAATAAAGTTAAGCAGTTAGCATTTTTAAATAAAGGTTTAAAAATTACTTTAACTGATGAAAGAATTGAGAAAACAGTTGAATACTTATTTTTAAATGGGATCTTAGACTATATTAAAGAAAAAAATGAAACTAAAAATAAAATAAACCCAAATATTTTTTATGTAGATTCAAAATATGAAGACATTGAAGTTGAAATGGCACTTCAATATAATTCTGATTATCAAGAAAATATCATTACTTTTGTAAATAATATTAATACTCATGAGGGTGGAACTCATGAAGATGGTCTAAAACAAGCTCTAATTAGAGATATTAACAGATATGCTGATACAGTAATAAAAAATAACAAAACCCCTTCTAAATTCTCTTGAGATGATATTAAAGAAGGTATGATGTGTATTTTATCAGTTAGACATACAGATCCACAATACGAAGGTCAAACTAAAACTAAATTATCTAACCCCGATGCTAAAGAAGCAGTTAATATAATCATTGGAAATGCTTTTGAAGAATTCTTATTAAAATCACCAGAAGATGCTAAAGCTATTTTAGATAAAAACGTTAATGCTCAAAAAGCAAGAATTGCAGCTCAAAAAGCAAGAGAAGAAACTAGAAGAAAATCTGCACTAGATTCGTTTTCATTACCAGGTAAGTTAGCAGATTGTGAAACCAAAGATTCAAGCATAGCTGAACTTTATTTAGTTGAGGGAGATTCAGCTGGCGGTAGTGCTAAAACTGGAAGAAATAGAAAATTTCAAGCTATTTTACCTTTAAGAGGTAAAGTATTAAATGTTGAAAGAGTAACTGAAGCTAGAGCTTTTTCAAATAATGAAATTAAATCAATTATTACAGCTATTGGTACTGGAATAAAAGAAGAATTAGACTTATCTAAATTAAGATATAAAAAGATAGTTATTATGACTGATGCAGATGTTGATGGTGCTCACATTAGAACATTATTATTAACATTCTTTTATAGATATATGAAACCATTGGTTGCTAATGGTCATATTTATATTGCTCAACCTCCTTTATATAAAATTGAAGCAGGTAAAAAAATAGCTTATGCATATACTGATAGTCAATTAGATGAACTAAAAAACAATGAATTTAATAATTTAAAATACACAATCCAGCGCTATAAAGGACTTGGAGAAATGGATCCGCTACAATTATGAGAAACAACAATGGATCCACAACAAAGAACTATGTTACAAATTTCACTTGAAGATGCTACTTTAGCAAATGAAGTATTTTCAGATTTAATGGGTGAAGATCCTGAATTAAGAAAAATTTATATTCAAGATAATGCTAAATTTGTTGAAAATATAGACTTTTAGATGAAAAAGCTTTTAACAGTTTTAACAACACTTATTGGAATTAGTGGTTCAGTTTCAATGGTGATTTCATGTAAAGTTCCAACTTTTTCTGAAGG
			AATTTTAGGCCAAAGAGTTTTAGTTGTTACTGATGGTGGTAACATTAGAGATAAAACTTTTAATGAAAGTTCTTGAGAAGGTGTAATTAAATATGGGTCTCAAATTCATAGTAATTTTGATATTAAAAATGAATTAGAAGCAAGACAATTTAATTACAAAAGTTCAATTGGTGGGCACACTAAATGAGATGAAAAACAACATATGTTTATAAATGAAGATTATGAATATGCAAAACAAAATAGTAATAACTATGTCGAAACGCCCGATCATACAATTGATGCTTTTAGAACTTCTTATAATACAGCAATCTATAAAAAAGCAGATGCATTATTACTAGCTGGATTTGGTCATTTAGGAGCAGTTGATTATGCTGCTGATAGAATGAAAAAAGCCGGTAATAAAACTGTTGTTTTTTTAGATGCACAATATAAAAAAGATAATGTTATTTCAGTTATTTTTAATTCAGAACTAGCTGGATTTAATGCGGGTTGAGATGCAATAATGTGAGCAAATCTCCCCAAAATGACTAGCTTAAATAGTGGTGAGTTTTCAAAAGAGGCTATTGATGCATCAAAATCTAAAACTGATATGGTCTTACAAGGTTCAACAACAGGTAATAAATATATTTCAATAGGTATGTTTGGTGGAATTACTAACAAAAATGCTGTTGATAATTATATGTGAGGATTACTTGCTGCAATGCATGTTTATAATAATAGATTTGCAGGAAAAGAAATTGAATTAACAGATAATAAGCAAAATAAAGTTAAATATAAACTACAACCAGTTTATTATGCTAATTTAGGATCAAAAGCTAAAGTTGAAAAACTAAATGATGTTAATGAAAGTTCTTGATTTTCAAAAGGATTTGATGTTGGTGGAGCTAAAAAATCAGGAATAGTTGATTCTTTAATTAAAAATCAAGCTGATATTATTTTTCCAGTTGCTGGATCTCAAATTAATGATGTTTTAGAATCAACTGGTCATAAACCTTATGTTATTGGTGTTGATACTGATCAAGTTACAAGTGTTGGTTCTTCTAAAAAAGGTAATGAAACTAGATTTATTACAAGCGCAAAGAAAAACATTGTTTCAGCTTCAGTTTATGCTTTAAATAGAGCAAGATCACTACAAAAAGCTATTATTAAAGATAAAACATATACATCAAAACATGAAAAAGAAATTAAAGACGGAACAACTTTAGTTGGAGAACAAGCAGATTGATCTATTTCATCATCAAGAAAAGCAGACACTAAATGAAGTGTTGAAAAAGTTAATGGTTCATTAACAAATGCTGCTAATTTATCAGTTGAATCAATAGATTATTCAATAGATAAGGCAAAAGAAATAGAAAAAAATCTTAAAGAAACACTACTTAAATCAGGTGAAACTTTTAAACAATACTTAACAAAAAAATCATTAGATAAAGCATTAGAATCAATTTCAAAAAGCATTAAAGATGAAGAATGAGAAAAATTAACATTAAACAATAATGGTATAGCAGGAATAAAAAATTATTGAGAAATGTTAATTCAATCTACTAAACAAGGAGCATAAATGAATAAAGAACAAAAAGTTGATTATGCTATTGAAATGCAAAATATTACTAAAACTTTTTTAAATGGTGCTATTGTTGCTAATGATGACATAACAATTAAAGTTAAAAAAGGTGACATACACGCTCTTGTTGGTGAAAATGGGGCTGGTAAGTCTACATTAATGTCTATTTTATTTGGTTTATATCAACCAACTTCTGGAACAATTAAAGTTAACGGAAAAGAAGAGGTTATTTCAAATCCAATCAAAGCAAATAAACTTGGTATTGGTATGGTTCATCAACATTTTAAGCTAGTCGAAGTTAATACAGTTTTAGAAAATATTATATTAGGTGTTGAACAAACAAAATCAAATATATTTTTAAATAAAACTAAAATGCGAGCAGAAATAATTGAAATAATGAATAAATATGACTTATATGTTGATTTAGATGCAAAAATTC
			AAGATATTTCAGTTGGTTTACAACAACGTGTAGAAATTTTAAAAGTTTTATATAGAAAGGCAGATATTTTAGTTTTTGATGAACCTACTGCAGTTTTAACTCCTCAACAAATTCAAAGTCTTTTACAAATTATGAAAAACCTACAAAAAGCAGGAAAAACAATAATTTTTATTTCACATAAAATGGATGAAATAAAACAAGTCGCTAATGTTGCTACTGTTATTAGATTAGGTAAAAAGATCGTTGATTTAGATGTTTCAGAAGTTAGTGGAAATGAAATCGCTGAAGCAATGGTTGGACGAAAACTTGTTGAAGTTAAAAACAAATATAAAAAACCCCTATCTGATGAACCTATATTAGATGTAATTAATTTAACAGTTAAAAAAAGTACAAATCATAAAGTTTATGGACTAGAAACTTTTAATATAAAGGTTAGACCAGGAGAAATTGTAGCTGTTGCTGGAGTTGAAGGAAACGGACAACGTGAATTGATTCAAACAATAACAGGATTAGTAAAACCAGTTAGTGGTGGTATTATTTATAAAAAAATAAATATTGTTAATAGTAATATTAAAACAAGATATGATATGGGAATGAGTCATATTCCTGAAGATCGTCATAAGTATGGTATGTTATTAGACTTTTCAGTTGAAGAAAATATTGTAAGTCAAGAAATAGATAAAAAACCATTTTCTTCATTTGGGTTTATAAATAAAAAAGCGATTTCTAGATATGCTCAATTAATTATTAAAGAATTTGATATAAGAGGTTCTAGAAATGGAACAGCAATTGCAAGAGGATTATCTGGAGGAAATCAACAAAAAGCTATTGTAGGAAGAGAAATTAAAAAAGAACATGATCTATTAATAGTTATTCAACCTACTAGAGGATTAGATGTTGGTGCTATAGAAAATGTTCATTCTCACATTTTAAAAGAAAAAGAAAAAGGCAGAGCTATTTTACTAGTTTCTTATGATTTAAATGAAGTTATTGCTTTAGCAGATAGAATAGTTGTTATTAATGAAGGAAAATTAATTGGAGAACTACCTGCTAAAAAAGTTAAAAAAGAAGAAATCGGAGCTTTAATGATTGGTCAAACTTTAGAACAAATCAAACAAAATCAAATTACTAAAACAACAAAAAATAGAAAGGAGATGAAAACTATGCAATCTAAAATATCTTGAACATTATCTAAAAAATCTAAATATTTATTTGGTTCAGATTCTACAAAAACTAAACTAAAATACATTAAAGGTTCTTTTTTTTCAATTATTGTTGGGTTTATAGTTTCAGGTATTTTCTTATCATTTTTAAATATTAATCCATTTACATATTTTGCACTTTTATTTGGAATTAATTTTGATAAGAACTTTTATCAAATTAGTTTAAACTGAATGGCTGTATATATTGTTGCTGGATTATCAATGGCAATTGCTTTTAAAGCAGGAGTATTTAATATTGGAGCATCAGGTCAAATACTAACTGCAACAAGCATTGCTACAATTATATTTTTTTCTATAAGTGGAAAAGACGCTAGTTCTATAAGTCCATTTATGATCATTTTAATGTTAATAACTTGTATAATATCAGCTGCTTTTATTGCTTTTATTGCAGGTATATTAAAAGCCTTATTTAACATACATGAAGTTGTTTCTACTATATTATTAAACTGATCAGTATTTTATATCTTTAAATGATTCTTTGGAAAATACAAAGATTTTTCTTCAGGATTATCTTATACTTCAAAAAATATTCCATCAGATCAATTAAGCATTGGATCAAATACTGTTATTATTCCCTTATTAATTGCTTTAGTTTGTGTAATTATTATTTGAATATTATTTTCAAAAACAGTTTTAGGTTTTAAATTAAAAGCAGTTGGATCATCAGTAACTGGATCAAAATATATTGGAATCAATGTTAAAAAACAAATTATAACATCATTAACTTTATCTGGAGCTGTTGCTGGAATAGCTGGATTTTTATCAATGTTTACAGTT
			TCACCAAATAACTTCTTTGCTTCAAATAGCTTACCAACTTTAGGATTTGATGCAATTGCAGTCTCACTAGTTGCATTTAATAATCCAATAGGAATCATTGCTATTGGTTGGTTATGAGCAATTCTTAAAACTGGTGGTGGTCCTATTTCATCTCTTTATAGTATTTCAACTCAAATTAGTGGTTTAATTTCTGGAATTTTAATTTACTTTACAGCTATTGTTTCAGTATTTATTACCTTTAAACCTTGAGAATTACTAAAAAACAAATACAATTTATATACTTCAAAAGTTAATAGAGAAATTTATTGAAAATTAAAACTATATACTTTTAAACTAAGACTTAAAAAAATCTTTTTAATTTTTACAAAAGACTACAAACAAGAAGTTAATAATAAATATCAAATTTATACTAAACAAAATCAAATTACAAATAAAACTTCAAATCCACACCTATTTTGAAATGGTAGAAAAAATATTAAAACAGAATTAAAAAATGATTTAAAACAATCAATTTATTTAGTTAAATCTAAAATTGATGAAATTAAAAAATTTGTTGATCAAGATAAAAATTCACTTAATGTTAATGGATTAAAAAATGATTTAAATAAACAAGTTAACTTACTAGCTTATAAATACATTCAAAATCTACGCGATCTTGACTTAGAATTAGCTGATCACAAATATAAAATACAAAAAATAACCTCAAGCATTTTAAATGAATATCAAACAAACATCAAACAAGCTAAAAAAACACATAGATTAAAAATTCAACAAATTAAAGTCTTCAAAGAAAGTCAAATAGGAATTATTACTTATAAATTTGATTCTTACAACAATATTATTGAAATTAAAGCAAACAAACTAAAAACTATTGCTCAACTTAAAGAACAAATCAAAAACATTAAATCAGAACTAAGATTAGAAAAACAAGTATCTAATTTAAATAAAAGTTCAACTCAAACTAATAATTCTGAAAAACTTGAAAAAATTAAACAACTTAAAGAACAAATAAAAGTTGTAAAAAAACAAGCTAATGATAAAATTTTAGAACAAAAAAATAAATATAAAAACCAAAAAAATATTGTTAAACAAGAACAAGTTCAATTACAAGACATTTTACATCAATACAATAATTGTTTAAATAAAGAAAAAGATTGCTTTAAAGAATCTAAAAAAGCTGCATTTGTATTAAAACAAAAGCGTTTACAAGCAATTGATATGAATCTTTCCCAAAGTGATGTTAATAAAGCAGTTAGCTTATTAAATGATTTAAAAACTTTAATTACAGATAATTTAGATTTAAATCTTAACAAACAAACAATTAAATCTAATCAAAAAACTTTAAAAAATGCTTTAAAAATTAAATTTCAAATTGATGAAGTTCTAACACAAAATATAATTAGTGAATATGATGCACCAGAACATATTAAACAAAAATCAAAAATCAGTTTAACTACTTTTAAACTAATTACTAATCTTAAAAAACAAATTAGTTATGTTATTACAAGAGTTGAAGAACAAGAACTAATTGATAAATATAAACAATGAATTAGTCAAGCTAAACAAGTTGTACAAGATGAAAAAAATAACTACGAACAAATAATAAAAAAAGCACCAAGAAAAAATCTAGCTGATTTAGAAAATTTATTTAATTTAGAAAAATCTTTAAAAGAACAAACTAATTTAAAAATTCTAAATTTAACAAACACAATGTTAAAGGAGACTAAAATGACAATTTTATTTAATACTAGTATTTTAACTTGAGCATTAGCTTTAGTTGGTGTCTTATTGTTTGCTTCTTTATCATCACTTGTTAGTGAAAAAGCAGGAGTTGTTAATATTGCAGTTGAAGGTATGATGATTATTGGAGCACTTGTTGTTTCAATTTTAGGAACATATCTTACATCAAATGATAATAAAAGTAATTATACTCAAATTCCAATAGTTTTATTAGCTGGTGTAATTACAGCTGTATTTGCTTTACTGCATGCTTTTCCAGC
			AATTACATTAAAAGCAAATCAAATCATTTCAGGAACAGCAATTAATATTTTAGCTTTAGGATTAGGAATTTTCTTATCAACATCAAATTGATTTGGAAAACAATCTCAAGTTATTGCAAGCGGATATTCATCAATAGATGTTATTAATATTACTAAAGTAGTTAATGGTAAAACACAACAAGTTGCAAGTATGCTTCCAATTTGAACAATTATTGCAATTATTCTAGCAATTGGTTTATTTGTATTTTTTAAATATACAAAACAAGGAATGAGATATGCAATGGTTGGTGAAAATCCTAATGCAATTGACGCTGCTGGAATTAGTGTAACTAAATATAGATATCTAGCAGTAATATTATCAGGGTTTTTAGCCGGAATTGGTGGTGGAGTATTTGTTGTAACTGCAGTTAGTGGTGGTGGTTTATTTAGTGGAAACATGTTAGGATACGGATTTTTAGGAATTGCAATTATGATATTTGGACAATGAAGAATTAGTTTTATTGTAATTGGTTCAATTATATTTTCATGACTATTTGCTTTAGGTCAACAAATCGGAACACTTTCAACAAATAAAACAATTCAAGCAATTTCAACTTTATTTAACACTTTACCATTTGTTTTAACAATACTAGCTATGGTTGCATTTAGTAAGACCTCAAGAGCACCAGCTGCAGTTGGTGTACCTTTTGATAAAGCAAAAAGATAGATGAGTAAAGTTCTTGTTTTAAAAACAACTGCTCAAGCAGATGAAGTATCTAATTCTGTTGCTTTAACTAATAGATTTTTAGAAGAATATAAAAAATTTAACCCAGATGATGAAATTATTATTGTTGATTTAAATAAAGATGAAGTTGGAACTAGTATTTTAACTTCAGAAACATCTTCAACTTTTTATCAACAAGAAGTTACTAAAAAATATATTAATTTATTAAAAAGTGTAGATAAATTAGTAATTGCTTGTCCAATGTATAATTTTTCAACCCCAGTAACATTAAAATCATTTATTGATCACGTTTCAGTTGCTAATGAAACATTTTCATACAAATACTCTAAAAAAGGAGATGCAATTGGTTTAATTACTAATTTAAAAGCTCAAATTTTAGGAGTTCAAGGAGCACCATTAGGATGATATCCTTGAGGACAACACACTCAATATGTTGAAGGAGCTATGAGATTTTTAGGAATCGATTTTAACAAAACTGTTTTACTAGCAGGAGTAAAAGTAGCTCCACTATTACAATTAACTCCAGAACAAAGAGTAGAAACAATTATTGATGAAGTTATAGAAGCTGCTAGAACTTTTTAAATGAATACAAATAAAGAATCTTTATATAGAACATATAGACCAAAAGATTTTAATAGTGTTGCTGGTCATAATAACATAAAAGAAATACTAGAAAAACAAATTAAAGATAATAGAATAAATCATGCTTTATTGTTTTCTGGTCAAAGAGGAACTGGAAAAACAAGTGTTGCTAGAATTTTTGCAAAAACTATTAATTGTTTAAATTTAACAAACTCAACAGCTTGCGAACAATGCAATAATTGTAAATTAGCAAATCAAAATCAGTTAATAGATATTATTGAAATTGATGCTGCTTCAAATAATGGTGTTGATGAAATTAGAGAAATTAAAAATTCTGTTTCAACTCTACCATTAAATAGTAAATATAAAGTTTATATTATTGATGAAGTTCACATGTTAACAAAACAAGCTTTTAATGCTTTATTAAAAACTTTAGAAGAACCTCCAGTTTATGCAATTTTTATTTTAGCAACTACAGAATTTAATAAAATCCCTCAAACTATTCTATCAAGATGTCAAATTTTTAACTTTACAAAAATTGATAAAAATTCTTTAAAAAACCGCTTGCAATATATAGCAAATCAAGAAAATTATCAAATTGAAAAAGAAGTTTTAGATGAAATATTTTATCTTTCAGAAGGTTCTTTAAGAGATGCTATTAATATTTTAGAGCAATTAATGTTAGCTACAGATG
			ATCTAATTACTATAAAAAGTTTAAAATCAATTTTTTTAATTGCAACAAAGCAAGAACAATTACAAGTAATTCATCAATCATTAAATAATAACACTAGTTTTATAATTTCTTATTTTCAAAAAGCAAATGATCAGGGAATGAATTGAGATGTTTTTGCTTTAGGTTTAATTGAGATTTTAAAAGAAATTATTGAATATAAACTAACTAATAACACTGAATTTTTAAATATTTTAGAAAAAAATGAAGTTGAACAATTTAATAGTATAAATGTTAATAATCTTTTTATACTAGCTGATAATCTAGCTGAAGCTTATTTTAAAACAAAAGCCGCTAACATTAGTTTTAATTATTTATTATTAAGTTTATTAAAAACAATTAATTCAAATAATAACAACTTACAAGCAGTATCAAAAACTATAAACACAAAACAAATTGAACAAAATCAAGAAATTTTAAAACCAAATGATATAACACCTGAAATTTTAGATAAACCTATAATTGATGAACCTGTTATACAACAACCTATAATTGATGATTTGTTATTAACAAAAGATCTTGATGATCAAACCTTAATTAAGAACACTATTGAAAATGACAAACCACTAGATAGTACTAATTTAGATGATCAAATTAATGAGTTTGATTTTTATAATCAAAAAGAACAAGCAATAGATGAGATTTGTAAAACTCTTAGTGAATTAAAAATAAAATTTAATATTCATATTTCTCAAGCCATAGATAGTAAAGTAAAAATGCTTTTTAATGAAGATTTAATTAGTATTTTAATAGAAACTAAAAACTATAAAAATCAAATCCATAATATTGAACAATTACTTGAAGACTTATTTTTACAAAATGATGATCAATTAGTAAATGCTCAAATAGCTTCTGAATTATTTATGTTATTAGATAGTAAGATCATTTCTTTAACTAATGATGTAATTGTTTTAAAAACTCAAACAAAAGCCCAAGCTAATTTAATTAATGATTCAATGTTAGATAATCATGTTTTACAACAAATTTATAATTGATTTAAAAAGCCATATTTAATTTTTGCTATTGATAAAATGAAGTGAGATGAAATTAAAACTATTTTTATTGATTTAAAAAACAAAAATAAATTATCTGAATATAGTGAAATTAATTTAAAACAATTAAAAGAAAAATATTTGACTATTAATGATGAAATTGATCAAGATTTAATTAATAAAGCTAAAGATCTATTTAATGATGATTTTATGATAGGTGATTAAATGAAGATATTTGATTATGATGATGTGCAACTTATTCCTGAAATGTGTATTGTTAATTCAAGAAAAGAATGTGAAACTACTGCAACTTTAGGAAAGCACACTTTTAAATTACCTGTTGTGCCCGCAAATATGGCAACAATAATTAATGAAGAATTAGCTGAAAAATTAGCAAGGAACGATTATTTTTATATAATGCATAGATTTAATGTTGATCAATTAAAATTCATTAAAAACATGAAAGATAAAAACTTGATAACTTCAATTTCTTTAGGTGTTAAACCTGATGAATATAAATTAGTAGATCAAATGGTTCAACAAAATTTAATTCCAGACTATATAACAATTGATATAGCTCATGGTCATGCTTTAAGTGTTAAAAATATGATTAGTTATATTAGAGAAAAAATGAAAGATCAAGTTTTTATTATTGCTGGAAATGTAACAACACCAAAAGCAGTTAGAGATTTAGAATTATGAGGAGCTGATGCTACTAAGATTGGAATTGGTCCTGGAAAAGTATGTATTACTAAATTAAAAACAGGATTTGGAACTGGAGGATGGCAACTATCTGCACTTAAATATTGTGCAAAAACTGCATCAAAACCAATTATTGCTGATGGTGGATTAAGAGTTCATGGAGATATTGCAAAATCTATTAGAATGGGTGCTAGTTTTTGTATGATTGGAAGTTTATTTGCTGCACATTTAGAATCACCTGGAAAAGAAGTTGAAATCAATAATTGTATT
			TATAAAGAGTATTATGGATCAGCTAGTGAATATAATAAAAGTGAAAAACGTTATGTTGAAGGTAAAAAAGAATTAATTAAAATTAGAGGAAGTATTTTTGATACTTTAAAAGAAATGACTGAAGACTTGCAATCATCAATTTCATATGCTGGTGGAAAAGACTTACAAGCAATAAAACGTGTTGATTATGTTTTATTAGGTGATTATAAAGATTAAATGCTTAATAAAAAAATAATTAAAGATAGAAATTTATTTAAAATAGGTAATCACTACACAAAACCACCAAAGCGTGTTTTTACAATTTGTTTTACTATTGGAATAATAATATTTGTAGTTTTAGGATTTGCTTTAGCTGATCAAGATTGAGAGCAATTCTTTGGTAATTTTGATAAATTGACAAAACTTTTTAGTGAGTTCTTTAAATGAGAACTTAATAGTTGAAATCAAAAACAAGGACTGCCAAATACTTTTTTAGAAACTAGTTTTTATAATTTATGACAAACAATTAAATTAGCTTTTATTGGTACTTTTTTAGGAATCATATTATGTCTTCCTTTTTCAGTACTAGCTTCAAGAAGTATAGTTTCAAATAAATATATTAACAATCTTTCCAGAGGATTTTTATCACTATTTAGAACTATACCGAGTTTTGCATTAGCCATGATTGTTGCTGGTTATTTTTTAACTAGTTATGGATCATCAGTTATTGGTATTATATTCTTTTCATTTTCAGTATCAGGTAAATTGTTTTATGAAAAAATAGAACAAATTGATACAAAAGTATTTACCACAATGCAAGCTACTGGAGCTAATAAGTTTCAATCATTTAGAAAAGCAGTAGTTCCACAAATTTCAACTAATTTATTATCAATTTCACTTTATACATTAGAAACTAATATTCGTTACTTTTCAGTTATTGCAATCGTAACAGGATTAGACAGTTATGGTGATTTAATACGTTCTACTTTAGATTCATCTCAATATAATAAAGCTGGATTCTTATTAACAATATTTGCAGTAACTATTTTATTAATTGAATTATTTATCTTTTTAATTAGAAATTACATAATAGAAGAAAAAGATTATTTATTAGAAAAAAAACTAATAAATAAAATTCAAAAACCATATAAAAATATAGATAAATTAAGTAATATTAGATTTTATATAAATTACATTCTAACAAAAGAAGTCAATGAAAAAATAGCAAAAACTACTGATAGTAATGAACTTCAATCTTTAAAACTAGAAAAGAAAAAATTAATTTCTGAATTTAAAAAACAATATAGTCTTAATGTTAAAAAAGATAAAGAAAAATATAAAAAGTTATTTAAAGAAAATAAAGAAAACTTGTTTGTAAGAGTTGATTTTGTAGATCATTTAGTAAGAATTGATAAAATCACTCAAACTAAACTTGCAAATGAATGTTTAATTATTAGAGAACAAATTAAACGTCAAGTTGAAGATGAAATAAAAACAGAAACTACAAAATTTAAAAAAACACTAACACCTGAAGTTGTTTTAAAAAAAATGCCAAAAACATATATTAAAAGAATTGTGTTTTTTGCAATTATTCTATTCTTATTTATTTTCTTAATTAAAGATGTTAACTTTTCTCTAGCAAGTAGTTCATCAATAAAATCAACTAATGAAAAAATATTAAAAATATTAAATATTAACTGAGAATCATTATATTATGCAAATCCAAATGCTGATATAAATAAGACTGCACAATCATTTTCAGTTATTTATATACTTTGAGAAACACTAACAATTGCTATTTTAGGAACTGTAATTGGAGCTGTATTTGCTTATATATTAGGATTATTAAGTTCATCAAAAATAGTTCATCC---TATTATTGCAAAGCCAGTTTTATGTTTAACTACTTTAATTAGAGCAATTCCAACATATATGTATGCTTATATTTTTGTTTTTGCAGTTGGTATAGGTCCATTTGCTGGTTCATTAGCTTTAGCTGTCGGAACAACTGGAATGCTAAC
			AAAATATAATAGAGAAGTGTATGAAACAATAAACTTTAAAATAGTTAACCAATTAAAAGCTTTAGGGCTAAATAAATTCCAAGTATTTAGATATGGTATATTGGCTCAAACTCAAAATGAAATAATTTCATATATTATTTATCGTTTTGAAATTAACTTTAAAGAAGTAGCTGCTTTAGGAGTTGTGGGCGCTGGTGTTTTAGGAAAAGTTTTAAGAAGTTATTTTGATGAGTTCTTATATGCAGAATTTGGAGCTTTAGTATTTGGTTTAATTATCTTTACTTTAATTGTTGAAGGCATTTCAAATACATTAAGAGTAAAATTTTTAGAAAATAAAAATCCTAAATGAATCGATTGATTAATAAATAAATATCAACATTATTGTTTTGCAACTTACAAAGCTACTTTAAAACTATTTAAAAAACAAGTTGATATGAGTTATTGGCAAGCTAATGCTTTTAATAGTTATGTTAAAAGTAAAATAAGTTTAGATAAACTACCTGATAAACACATTTCTAAAAAAGTTATCTTTTTAAAAAACTTAAAAGTTGATATTGATTATGATAATAAAACTTTAGTTGATCAAAAATATGAAGAACTAATTAGTTTACATAAAAAATACATAAAAGAATTTAAAGATAATAGAAAACTATTAGTTGATCAAATTAATAACCAAGCTAAAAATTATTTAAAAACAGCTAAAACTAATTATTTAAACTCTAAACTAAAATTAGAAAAACAATTAACTGAGTTAAAAGTTGATATTAAAGACATTGAGCAACAAATTAAATTGCAAACTGAATCAAATGATTTAAATCAAAAATTACAAGATCAAAAAACTAAATTAACAAGTATTAAAGACTTATTAAAATCACTAAAAAGAGAGTATAAAAAAACTGTTTTATTTACAAAACAAACTAGAACTATCAAACTTTGAAATTTAGATTATTAAATGTCGCATCCATTTTCAGTAGATGAAATTAAACAAATTCATCAAGAAATTTCTAAAATAATTCATTATACACCTTTACATTATGCAGATAAATTATCAGCTTTAACTGGTAATAATATTTATTTAAAATTAGAAAATTTACAAAAAACAGGAAGCTTTAAATTAAGAGGAGCAACTAATAAAATTAATAAACTAACTAATGAAGAAAAAGAACATGGAATTATTGCAGCTAGTGCTGGAAATCATGCACAAGGTGTAGCTTATGCAGCTACTAATTTAGGGTTAAAATCAACAATTGTTATGCCTGAAAATGCCCCAATGGCAAAAATTCAAGCAACAGAAAAATATGGTGGAAAAGTTGTTCTAAGTGGAAGATTTTTTGATGATGCTTTAGCTAAAGCAATTGAATTAAAAGAAAAAGAAAATCTAACTTTAATTCATGCTTTTGATGATATTGAAATTATTAAAGGTCAAGCTACTATTGCATATGAAATTGATCAACAAATTAAAAACATCGATTATTGTTTAGTACCAATTGGTGGTGGTGGATTAATGAGTGGTATTGCTACTTATTTAAAACAAGTTAATCCAAATATTAAAATGATTGGTGTTGAAGCTGCTAATGTTAATTCCTATCAACAAGCAAAAGCTTTGAGTAGACCAGTGATGGTTGATTCTAAACCATCAATAGCAGATGGAATTGCTGTTAAAAAAGTTAGTGATTTAACTTTTTCAATATTAAATCAATATGTTGATGATGTAGTTGTTGTAAGTGAAGAAGAAATTGCTGAAGCAATGTTATTTTTAATGGAAAATTGTAAGTTTGTAACTGAAGGTTCAGGAGCAGTTACTGCTGCTGCTTTAATGTTTGATAAATTAAATATTAAAAATCAAAATAAAACAATAGTTGGTTTAGTTAGTGGTGGAAATATTGATATTGCAATGGTTGGTAATATTATTAATAAAGCTTTAATTAAAACTAATAGAAGATTAGTATTATCAGTTAATATAACATCAGATAATAAAGAAATACTAAAAATAATTAATA
			TTATTAATTCTTGTGGAGCTAAAATTTTTAAAATAAAAACTAATAGAGATATTATGTATTTAGAATTAAGTGAAATTCATGCAACATTTATTATTGATTTATCAAATACTGATCAACAACAGCAAATCATTGACAAAATTATTCAAGCTAATTACAAAATTACAAGCATTACAGATTAAATGCATAATCTAAAAACAAAAACTAAAAAAGACAAAGAAAATAGTTTTTATAATAATCTTTTAAATGCATTACAACGTTTAGGAAAAACTTTAATGTTTCCTATTGCAGTTTTACCAATTGCAGCTTTATTAGCTAGATTTGGTGCTTTAATTCAAGATCCACTAGCTAATGGAGGTTCAAATATTTCTGAAATTCAAAAATTCATAGGATTAGTTATAGCTACTCCTGGTCAAATTGTTTTTGATAATTTAGCAATAATTTTTGCTATTGGTATTAGTTTTGGATTAGCAAAAGATAATCGTGGAGAAGCTGCATTAGTTGGTGGTATTGTTTGATTTGGAATGACAGCTTTATTAAAAGAAGGTTTAATTCCAACATTTATTTGAAAAAATGTACTAACTTCAGATAAACTTTTAATTAAGCAAGGTGAACAAATGGTTCCAGCTACTCAACTATTATATTTTTTAAGAAATAATACTGTTAAGTACCAATTGGATTCTGGAGTTGTTGGTGGTATTGTTGTTGGTTGTTTAGTTGCTTTAATCTATAACAAATATAAAGATGTAACTTTACCTCAGGCTCTTTCATTTTTTGGTGGAAGAAGATTTATTCCAATGTTAGGTGTTTTAATGATTGTTCCACTAGGATTAGGATTTGCTATCATTTGACCTTGAGCACAATTTATTTTAATTAAAATAGGAACAACTTTATCTCAAGCAAATGGCTTTGCTAAAGGATTTGCAGTTGGAACTTATGGATTTTTAAATAGAATTGTTCAACCATTTGGATTACACCACATTTTAAATACATTTGTATGATTCCAATTACCAATTGAAGGTAAATTATTAGCTGATGGATCTACAACAATAATTAATGGAGATATTACTGCATTTCAAAAAGGATTGATTGGTTCTGGTTTATTTACTTCTGGTTTTTTCCCTTTATTTTTAGGGGGATTACCAGGAGTTGCTCTAGCTTTAATTTTAGCTTCAGATAAAGATAAAAAAAAGCAAATGACTGCTTTTTATGGGGGTTCTGCTTTTGTTGCTTGAATTACTGGAATTGATGAACCTTTAATTTTTAACTTTATTTTTATTTCTCCAATTTTATATGTTTTAAATGCTTTATTTACAGGTATTTTTTACATGTTTGTAACTTGATCTCAAATTGCTTTAGGTATTGGATTTAGTGCTGGATTTATTGACTATGTAGTTTCGTTTTGAACTTCATGACAAATTTCAACAAAAATCGGATGATACGCTAACCCATTATGAATTTGAGTATTTGCTATTGCTATGTTTGGTTTATATTTTACAACATTTTACTTTTTAATTAAAAAGCTAAATATTCCAACCCCTGGTAGAGAAAATCAATTAGGATTTAAAAAAGAAGTTTTAGAACCAATAACAAGTAATAATAAACAAAATAAATATGAAATAATGGCTAAAAGAATTTTAGATATTGTTGGTGAAGATAATATTGAATTAGTTGAAAGTTGCTCTACAAGATTACGATTGACTGTAAAAAATAATTCAAAACAAGTCATTGATGATGAAAAAATCAAGCAAGTTGGAGCTTTTGGAGTAGTTAGATTAGGTAAAAATAATTATCAAATAATAATTGGAACTGATGTAGAACATGTTGCAGATAAGTTAAAAGAAATTCTAAATTAGATGTTAGATCAAAAAAAATCACAACTATTATTAGATAAAATTAAGCAATATCAAAATATTATTATTACAAAACATAAACAACCTGATTGAGATGCTCAAGGTAGTGCAATTGGATTAGCAAACATTATTAATGATAATTTTAAAAAT
			AAAACTATTTATGTAGTTGGATCTAGAATTAGTGATGATGATAGTTTTTTTATTGATGAAACTAATTTAAGTGATGAATTTGTTAAAAATAGTTTAATTATTACAGTTGATACTGCTACAAAAAAAAGAGTAGATTTTAATAGATTTGATTTAAGTTGTGATAGTTTTAAAATTGATCATCATATAAATGTTGAAGATTATTGTAATAATGATTTAATAGATGATAGTAGTATTTCAAATACTCAAGTTATTAGTTTATGAGCTTTAGAAAATGATTTATTTATTTCACCAACTGCTGCTTATAATTTATATTTAGGTTTATTAACTGATTCAAATAGATTTTTATATGATAAAACTAATCAAACAACTTTTTATGTTGCATCTAAGCTATTAGAAGCTGGAGCTAATTTAAAAAAAGCAAATGACTTTTTATATGTATCAGATCTAAAATTAAGACAATGAGTGATGTATAGTTTTTCTAAAATGAAATTAACTAATACTGGTATTGCTTATATTGTTTTATTAGATGAAGATTTAAAAGGTTGAGATTTGAGTTATGAAGAAACTAAATTAGCACTTTCAGTTATGAGTGGAATTAAAGAAATTAAAATTTGATTTACAATTATACAAGTAGAAGATATTTTAAAAGTTTCATTAAGAAGTAGAGATTTTAGTATTGATAAAATTGCGAATAAATATAATGGTGGAGGTCATAGATTAGCTAGTGGAGCTGAAATTAGTTCATTAGATCAAATTAATGATTTAATTAATGATTTAGAACAATTAATTAAAGGAGAACAATAAATGAATAATACTATTTTTAATGTTTTAAATAAAATAAAAAACACTAACATCAGTCTGAATAAGGCTGATGTTTATCATATTTTAGAACATATTATAAATAAAGATTACCAATGAATTATTAGTAATTTAGATCATAAATTAACAAAAAAACAAATTTATAAAATAGATCAAATACTTGATTTATTAAAACAAAACTATCCTTTAGCTTACATTTTAAAAAGTAAGTATTTTTATTCAAATATTTTTTTTGTTAATAAAGATGTTTTGATCCCAAGAAATGAATCTGAATTAATAATTGATCATGTTAGTGAATTTGTTAAAAATAATAATGATTTATTAATAGTTGATTTGTGTACTGGTAGTGGGTGTTTAGGAATTAGTTGTGCTTTATTAAATGATCAAAATAAAGTGATTTTAACTGATATATCTTATAAATCTTTAAAAGTAGCTAATAAAAATATTAAGAAATTTAATTTAACAAATACTAGTTGTTTAAATGGAAATTTTATTGATGTTTTAATCAAAAATAATCTAAAGGCAAATCTAATAATTTGTAATCCTCCATATATTGATATAAATGATCAAAATATAGATAAAAACGTAATAGATTTTGAACCAAGCATTGCTTTATTTGCACCAAACAAAGGTTTATATTTTTATGAAATTTTAATTAAAAATATAGATAAAATTGTTGATACTAATAAAAACTTTTTAATTGTTTTAGAGTTTGGATGATTACAAAAAGACTCAATAGAACAATTATTGATTAATAATTGTTTAAAATATAAATGAGAATTTAAAAAAGACTACAATGATTATTGAAGAAATTTAATTATTAAAAATTTTTAATTGCTTAAATTTAGAAGTGTTAGAATGAATAATCAAAAAATAATAAATATTGCTGTTATTGCACACGTTGATGCTGGTAAATCTACACTTGTTGATGCTTTATTAAAACAAAGTGGAGTTTTTAGACAAAATCAAGAAGTAATTGAACAAGTTATGGATTCAAATGATCAAGAAAGAGAAAGAGGAATTACAATTTATTCTAAAAACTGTTCTATTACTTATAAAGATTACAAAATTAATATAGTAGATACTCCAGGACATGCTGATTTTTCTAGTGAAGTTGAAAGAATTATGAAAACAGTTGATACTGTAATTTTATTAGTTGATTCAAGTGAAGGACCAATGTC
			TCAAACCAGATTTGTTTTACAAAAAGCTTTAGAAATTGGATTAAACCCAATTTTATTTATTAATAAAATAGATAAAAAAGATCAAAGAAGTTTAGAAGTAGTTGAAGAAGTAATTGAATTATTTTTAGAACTAAATGCAACAGATGAACAACTTGATTTTAAAACTTTATATGGAATTGCAAAAAATGGAATTGCTCAATATAGTCTAGAAGAACAAAGTAATGATTTAACACCTTTATTTGAAACTATTATTAATCAAGTTGGATCATATCCAACTGAACTATCTAATAATGATCTAGTAATGCAAGTTTCAAGTTTAGCTTATGATAGTTTTATTGGAAGAATTGGAATTGGAAGAATTTTTGAAGGAAGTATTAAAGAAAATCAAATCGTAAGTATTGTTAAAAATGATAGAATTATTAAGCAAGGAAAAATTGCAAAATTAATGGTTTATCAAGGATTAAATAGAGTTCAAGTTAAACAAGCATTTGCTGGAGATATTATTACATTTGCTGGAATTGAAGATATTTCAATTGGAGATACTATTAATAATTTAAATATTATTAAACCATTAAAACCAATCCATATTGAAGAACCAACAATGTCTATGAACTTTTTAGTAAATACTTCACCATTTGCTGGAAGAGTTGGTAAATTTGTTACTTCAAGAAATATTAAAGAGCGTTTAGAAAAAGAAGTTGAAGTCAATGTTGGTTTAAGAATTGAACCTTTGATTAATTCTGAAATTGAAGGATTTAAAGTTTTAGGACGTGGAGAATTACATATTTCAGTTTTAATTGAAGCAATGAGAAGAGAAGGTTTTGAACTAGCAATTTCAAAACCAGAAGTAATTTTTCAACGTAATCCAATGACCGGAGATTTATTAGAACCAATTGAAAAAGTAATTATTAATACACCAACTGAATATTCTGGAACTGTTATTAATAAATTAAATCAAAGAAAAGGAATTATGTTAGATATGGATTCTGATGGTATTAGAGATAAAATTACTTATTCTATACCATTAAGAGGATTAATTGGATTTAGATCAGAATTTACAAATGATACTCATGGTGAGGGTATTATGGTTAAAAGTAGTAGTGGATATGAACTATATAAAGGTGAAATTGTCTCAAGACAAAACGGAGTATTAGTATCAATGGCAAATGGTAAAAGTTTACCTTATGCTTTAAATAATCTTGAAGAACGCGGAATTTTATTTATAGGTCCTCAAGTTGATGTTTATGAAGGAATGATTATTGGTCAGCATTCAAGAGATAATGATTTATATGTAAATCCAACAACAGCAAAAAAATTAACTAATACTAGAGCTAGTGGGACTGATGATGCTGTTAAATTAACACCAGCTAGAAAAATGAGTCTAGAAGAAGCTTTAGAATATATTTCAAATGATGAGTTAGTTGAAATTACACCAACAGACATTAGGTTGAGAAAGCGTTGATTAACTCAAGCAGAACAAAAACAACACAGAAACGATAAATACTAGATGACTGAAAAACAAATAATAAGAACAATTAAAAAAATTAGTTTAGATACAGATCATCGTTTTTGTTTTATTGCAAATTATGTTTTAAGTAATTTAGATAGTATTGAAAAAATGACTATTAACCAATTAGCAAAAGCTACATATACATCAGTTGCAACTATTAATAGATTTGTTAAATTTTTAAATTTAGATGGATATAAAGAATTAGTTCATATTATTAAATATTTTAAAAATAGTTTGCAAGGTGATCAAATTACTTACTCACTTACTATTAATTCACTAATACTTAATGCATATAATAATATAATTTCTAGTTTAGATGAAACTTCTAAATTAACAATAGAACAACAAGATACTATTAAAAATTTAATTAGTAAAATCAAAAAAGCTCTTAAAATAGCAGTCTTTGCTGTTGGTGGCACTTTTAATATTGCTAAAGATTTTCAACAAAAGTTATTACGAATTGGTTTTAACATCACAGCTGTTAATGATT
			TTCATAATGGTTATTTATTAGCTAATCAGTTAAATAATAATGATTTAGCAATATTTGTTTCATATTCTGGAGAAACACTTGATTTAATTAAATTAGCTCAAGTTTGTACTAAAAATAATGTTCAAATTGCTGTAGTATGTAAAGCAACCAATAATACACTTTCTAATTTATCTAATTACTTAATAAACATTAGTAGTAATGAAAAAATTGATCGTTTAGTTTCTACTACTAGTAGATTTTCTTTATTATTTGCTTTAGATCTTATTTACATATTTTTATTATCAACTGATTTAAAAAATTATACCGAGTTATTAGAAAAAACAATGATATCAAAATTTTAAATGAAGCAAACAAAAGTTGATATTTGTATCATTGGTGGTGGAATTATTGGTGCTTCTGTTGCAAGAGAACTAGCAAAATTTGATAAAAAAATTGTAGTTTTAGAAGCAAACCCAAGACTTGCCTTAGAAACAAGTAGTCATAACTCAGGATTAGTTCATGGTGGATTTGATCCAAGACCTGAAACTTTAAATGCAAAATTAAATGTTTTAGGTAAAAAACGTTATGAAGACTGAATCAAAGAAATGGATTTTCCATATCTAAGAATTGATTCAACTATAGTGGCATTTAATGATGAAGAAATGAAACACGTTCATATGCTATATGATAGAGGTTTAATTAATGGACTAGATCCAAAAGAAATGCAAGTCATTGATGCAAAAGAACTTCAAAAACGTGAACCAAATATTAGTAAACAAGCAGTTGGAGCTTTAGTATGTAACTCTTCAATTGCTATTGATCCAGTTTTACTAACTACAACACTTATGAGAAATGCTATTAAAAACGGTGTTGAACTAAAAGTTAATTCAAAAGTAGTAGATATTAAAAAAGTTGATAATATTTTTGAAATCAAAACTGCAAAAGATGAAATCATTCAAGCTGAAGTTGTAGTTAATGTAGCTGGACATTATGCTGATGTTATAGCAAATATGGCTGGATATGGTGATTTTAAATTAACTACAAGAAGAGGAGAATACCGTATTTTAGATAAATCTGAAGCAGGTATTGTAAATTCTGTAGTATTTATGGTGCCAACCATTCATGGAAAAGGAGTTATTGTTGCTCCAATGCTAGATGGTAGAGTTATGGTAGGACCAACTGCTTTAGATGGAGTACCAAAAGAAGAAACCTTATTAGTAACTCAACAACAATACGATAACATTGGAAAAATCGGTAAACATTTAATACCAAATATTAATATGGATAAAACTTGTACAGTTTATGCTGGTTCAAGACCTATTGATATTGAAACTAATGACTTTATAATTAGACCAGCAAAAAATGATAAAAAATTTATTAATGTTGCTGGAATGAAATCACCAGCTATTGCATCAGCTCCAGCTATTGCAGATATGGTATGTGATTTAGTAAAAAATGCATTTGATAAATTAGATAAAAAGGCTAATTGACAACCAAAAGAAGAAGCTATTCTTCCATGAAAATAGATGACAGATAGTAAAAAATACATCTTAACACTAGATGAAGGAACAACAAGTGCAAGAGCTTTAATTACTGATAAACAAGGTAATATTATTGCTGTTGAACAATCAGAATTTACTCAATACTTTCCAAAAGAAGGATGAGTAGAACATGATGCTATTGAAATTTGAAATACTCAACGTTCTGCATTAGTACAAGTTTTAAATAAATCTGGAATTGATCCAAGCCAGATTGAAGCAATTGGAATTACTAATCAACGTGAAACTGCTGTTATTTGAAATAAAGAAACTGGATTACCAATTTATAATGCTATAGTTTGACAAGATCAAAGAACAGCTGACTATTGTCAAACATTTGATAAAGATACTTTAGAAATGGTAAAACAAAGATCTGGATTAATAATTAATCCATACTTTTCAGGAACTAAAGTAAAATGAATTTTAGATAATGTTCCAAACGCTAGACAACTAGCAAAAGAAGGAAAGCTAATGTTTGGAACA
			ATCAACACATGATTAATTTATCGTCTAACAGGTGGAGAAGTATTTGTAACAGATCATACTAACGCACAAAGAACTTTACTATACAATATTCACACAAATGACTGAGATGATGAATTATTAAAATTATTTGATATTCCAAGAAACATTCTTCCTGAAATTAAATCATGTAGTGAAGTTTATGGATACACATTTAAAGGGCTATTTTCTAAAGGCAATGAGCAAAGAATCAAAATTGCATCATCAATTGGTGATCAACAAAGTGCTTTGTTTGGGCAATTATGCTTAGAAAAAGGTCAAGTAAAAGTAACTTATGGAACAGGATGCTTTATTTTAACAAATACTGGTGAAGAAATTGTTAAATCAAATCATGGTTTATTAACAACAGTTGCTTATTCATTTAAAGACAAAGTATATTATGCTTTAGAAGGTTCAGTAATGATTGCTGGAGCTGCTGTTCAATGATTAAGAGATAATCTAAGAATTGTTTATAATGCTATTGAAACAGAATGATATGCTGGTCAAGTTAAAGATGATAGAAGAGTTTATGTTGTTCCATCATTTACTGGATTAGGTTCTCCTTATTGAGATTCATTCTCACGTGGTGCTATTTTTGGACTAGATCGTGGAACTAGACGTGAACATATTGTTAGAGCAACTCTAGAAGCTATTGCATACCAAGCAAATGATGTTGTTGATGCAATGAGAAAAGATATGAAAAAACCAATCGAAATTTTTAAAGTAGATGGTGGGGCCGCAAATAACAAATTCTTAATGCAATTCCAATCAAATATTTCTCAATCTAAAGTTATAAAACCAACAAACGTAGAAACTACTGCTATGGGAGCTGCATTTATGGCAGGATTAGCTGTTGGATATTGAGAAAATGCTGAAGAATTGAAAAAAACTTATAAAGTTCACTTTGAATTAACACCAGAACTAAGTAAACCAGAAGTTGATAAATTAATTAAAGGTTGAAAAGTAGCTGTTCAAAGAACATTTAAATGAGTAGAAGAAATTGAATAAATGACTAAAGAAAAATTACAAAAGAGAATGAAGCGAACCAAAGTAATTACAACAATTGGTCCTTCAACTCACTCTGCAGAAGCTATTAAAGAATTATTTAACAATGGAATGACAACTATTCGTTTAAATTTTTCACATGGTAGTTATGAAGAACACGGTTATAGAATTAAAGCTGCAAAAAAAATCTCTAAAGCTTTAAATAAGCCAATCTCAATAATGTTAGACACTAAAGGTCCTGAAATAAGATTAGGAAAATTTAAAGATAATAAACAAGAAGTAGTAAAAGGTCAAGCAATTACTATTTATACAGATAATTATTCTTATTTAAACAAAGAATGTGTTCAAGGTGAAATGACTGTTGCTTATGATATGTCAGTTGATTTAAAACCTGAAGATATGATTTTAATTGATGATGGTAAATTAGAATTAACAGTTGATTCAGTTGAACCTCAAATTATTAAAGCAACTGCATTTAATCATCACATTGTAAAAACTAATAAACGTGTTAACTTACCTGGAATTGATTTTTCATTACCATTTTTATCTGAAAAAGATGAAAAAGATATTTTATTTGGATGTGAACAAGATGTTGATTATATAGCTGCATCATTTGTAAATACAGCTGAAAATGTAAGACAAATTAAAGAAATCTTAACTAAAGCTAATGCAAATCATATTCAAATTATTTCAAAAATAGAATCACAAGTTGGATTAGATAATATTGATGAAATTATTGAAGAATCTGATGGAATTATGATTGCGCGTGGTGATTTAGGATTAGAAATTCCATATTATGATGTACCTTATTGAGAAAAAATTATCATCAGAAAATGTAGAGAAAAAGGAAAAATCGTTATTGTTGCTACTCAAATGTTAGAAACAATGACAGAAAATCCATCACCAACTAGAGCTGAAGTAACTGATGTTTATTATGCAACTGAACTTGGTGCTGATGCTACAATGTTATCTGGTGAATC
			AGCTGCTGGAGATTATCCATTTTTAACAGTTCATACAATGTCAACAATTAATAAAAGAGCAGAAGTTGAATTCTACAACAAAATTTACTACCAAGTACAATTAGATAATGCAAGAAACTCAACATCAGGACCTAGAGCTGAAATCGCAGACTTATTAGCTACAAAAACAAAAGATGGTGAATATAAGTATGCAATTGTTTTATCAAAAACAGGTGAATTATTAAAAACCATTTCTAAATTTAGACCAAATGTAACAATTTTAGGAGTTAGTCCAGATAAGAAATTGTGAACTTCATTTGGTGTATGACATTCAATTTTTATGAATAAAGTTGATACTTTAGATAATTTAGATAATAATGTTGAAAAACTATCAGAAATTGCTAAGTCTTGAGGAGCTAAGTTTGGTGAAAAAGTTTTAGTTGTAAGAAGTACAGCTATAAAAGAAATAGAAGTTATTTAAATGAAAGTTATAGTACTAGGTACTAACCATGCTGGAACTACAGCTGTTAGAACTTTAAAAAGATTAGATCCTACTTGTGAAGTAACTACTTATGACAAAAATGATGCCATTTCATTTTTAGGATGTGGTATTGCTTTATGAGTAAAAGGTGAAGTTAAAGACCCAAATATGTTATTTTACGCAACTCCTGAAATTTTAAGATCTGAAGGAGTTAACGTGTTTATGAATCACGAAGTACTATCAGTTGATGACAAAGCAAAAACTGTTACTGTTAAAGATTTAAAAACAGGTGAAGTAAAAACAGATAACTATGACAAATTAATTGTAGCTACAGGAACTTGACCATTAATTCCACCAATCCCAGGAATCGATTTAGAAGGTGTACAAATTTGTAAAAACTACCACCATGCTAAAAAAATTCTAGAACACAACTTAGATAAAAGTTATAAAAAAATTGCTGTAGTTGGTGCAGGATACATTGGTGTTGAATTAGTTGAAGCATTTAATGAGTATGGAAAAGATGTTACTTTAATTGATGTTGCTAATAGAATTATGCCAGTTTATTATGATCAAGAATTCACTGATCTAATGCAAGAAAAAATGACTAAAGCTGGAGTTAAATTATCTTTAGGTGCAAAAGTTATTGAATTTAAAGGTGAAAATGGAAAAGTAACTCAAGTTGTAACTGATAAAGGAAACATTGATGTTGATTATGTAATCTTTTCAGTAGGTGTAAGACCACAATCAGCTATTTTAGAAGGTATTTGTGATTTAGATGACAGAAAAGCTATTGTAACAAATGACTTTATGCAAACTACAAATCCAGATATTTATGCAATTGGAGACTGTGCTCAAGTTTATAACAAAGCAATGAATAAAAACGTTCCAATTCAATTAGCAACAACAGCTGTTAGAACTGGAGTTATTGCTGCATTTAACGTAATTAAAGGAAATGGATTAAAATCTCCAGGATTCACAGGAGCTAATGGTATTTCAGTATTTGGATTACACATGGCAAGTGTTGGAATCAGTGTTGAAGCCGCAAAAAGAATGGGATATGACGTTGACTTTATCAACTTTAAAGATCTAGACAGACCTGAATTTATGTCAACAGCAAATGAAGTTCTATTTAAAGTTGTATGAGATAAAAAGACAAGAAAAATTATTGGAGCTCAAGTAGCTAGTGAAAAGAATCATACAGAAGTTATGTATATGCTAGCTTTAGGTATTCAAAAAGACTTAACAATTGATGAATTACCACTAGTTGATATTTTCTTCTTACCACACTTTAACAAACCATTTAACTTTATTTCACTAGCAGGACTAGAAGTTTTAGGACTAAACTACTTTAAAAAGGAAAAATAGATGATCAACTTATTGATTTCTAAGTATCACGATCCTGCTATGAATTTAGCAATCGAAGAATATTTAACTTATCATTATAAAGCTAAAGAACCTATTGTATTTTTCTGACAAAATGCTAATACTATAGTTGTTGGAAGAAATCAAAATGCTTTTGCTGAAATTAACTTAGAGGCTG
			CTCAAAAAGATAACGTTAAGATTGTTAAAAGAAATACAGGTGGGGGAACTGTTTATCAAGATTTAGGTAATGTTTGTTATTCATTAATTGTTGATAATTCAACTGATGATGTTGATTATCAAAAAGCCTTACAACCAATTATTACTTATTTAAATCAAAAAAATATTAATGCAATGTTTTCTGGGCGTAATGATATGGTAATTGATGGTTATAAAGTATCAGGAAATGCTCAATTAAAAACTAATGAAAAAACACTAGTTCATGGTACATTACTATTTGATGTTGATTTATCTAAAATGCCTAAATATTTAGTTGTTGATCCTGAAAAATTAAAACATCAACAAATCAGATCAAAACCTGCCAGAGTTAGAAATATAAAAGAGTTTTTCAAAGATATTAATATCGATATTGATTTAAATACTTTTATTAATGATGTAGTTAGTTCATATGTACAAAATGAGAAAATTAAATGAATTGAATTAACTGATCAAGAAAAACAATACATTCAGTCAAGAAAAGAAACTAAGTTTGAACAATGAGACTGAACGTTTGGGAAAAATACTGTATTTTCTCTAGTTAAAAAACAATACCTTGAATCTAAAGGTTTTATTACCCTAAACTTAGATGTCGATAATGGAGTTATTACTAACATTAAAATTTATGGTGATTTTTTAGGAACTCAAGGAACTGAAAAATTAGAAGCAAAATTAATTGGGGTTAAATTTAATAAAAAAGATGTAGAAAATGTCTTAAACCAATTTGACTTAGAAGCTATTTTTGCTAAGAATTTTACAAGTGATGATATCACCAACTTATTATTTAAAGATTAAATGGCTATTATTAATAATATTAAAGCTGTAACTGATGCTTTAGATTGCGCTATGCAACGCGATCCAAATGTTATTGTATTTGGTGAAGATGTTGGAACTGAAGGTGGAGTTTTCAGAGCTACTCAAGGATTAGCTGTAAAATTTGGAAATGACCGCTGCTTTAATGCTCCTATTAGTGAAGCAATGTTTGCTGGTGTTGGTTTAGGAATGGCTATGAATGGTATGAAACCAGTTGTAGAAATGCAATTTGAAGGATTAGGATTAGCTTCTTTACAAAATATTCTTACTAATATTTCAAGAATGAGAAACCGTACACGTGGTAAATACACTGCTCCAATGGTTATTAGAACACCAATGGGTGGAGGAATTCGTGCTTTAGAACATCATAGTGAAGCTTTAGAAGCAGTATATGCTCATATTCCAGGAGTTCAAATTGTTTGCCCATCAACTCCATACGATACAAAAGGATTAATTTTAGCTGCAATTGATTCACCAGATCCAGTTATTGTTGTTGAACCAACAAAACTATATAGAGCATTTAAACAAGAAGTTCCAGATGAACACTACATAGTACCAATTGGAGAAGCTTATAAAATTCAAGAAGGTAATGATTTAACTGTTGTTACTTATGGTGCTCAAACTGTTGATTGTCAAAAAGCTATTGCGTTATTAAAAGAAACTCATCCAAACGCAACTATTGATTTAATTGATTTACGTTCTATTAAACCATGAGATAAAAAAATGGTAGTTGAATCAGTTAAAAAAACAGGAAGATTATTAGTTGTTCATGAAGCTGTTAAATCATTCTCAGTTTCAGCTGAAATCATTACAACTGTTAATGAAGAATGTTTTGAATACATAAAAGCACCTTTATCAAGGTGTACAGGTTATGATGTTATTACTCCATTTGATAGAGGAGAAGGTTACTTCCAAGTTAACCCTAAAAAAGTTCTAGTCAAAATGCAAGAATTGTTAGACTTTAAATTTTAAATGGATAATTTAGAGCAAAAAACGATTCGCGAAGTTCAACAAGAACTAAATACAAATATTAAAACTGGATTATCAAATCAAACAGCTAGTGAATTACTAATTAAAAATGGTAAAAATGAACTAGCAAAAAATAAACAAACTCCAGCTATTTTAATCTTTTTAAAATCTTTAATTCAACCG
			ATTCAAATTGTTTTATTTATCGCTGCAATTATTTCAGTAATTGCTCCATTAATTTCATCTAAACACTTTGAGGTTAAATTTGATGATTTTATTGATTTTATAGTAATTATGGGTGTTATTTTATTGGATGCTACTTTAGAAACTATTCAACAAATCAAAGCCAGAAAATCAGTTGATGCTTTAAAATCACTTTCTAAACCATCTGCTGTTGTTTTAAGAGATTCGGTTGTTAAAGAAATTGATGCTAGTGAATTAGTAGTTGGTGATATTGTAATATTAGAAGCTGGAAAATATGTTCCAGCAGATTTACGTTTATTAGAATCAAGTGATTGTATGATTGAAGAATCAATTCTAACTGGTGAATCAGTTCCAGTTGAAAAAAGTAGTAAACCAATTAAACAAACAAATATTTTAGCTGAAAAGAAAAATATTTGTTTTATGTCAACTTTTGTAACTTCAGGAAGAGCAATTGGAGTTGTTATTAAAACTGGGATTGATACAGAAATTGGAAAAATTTCAAAAACAATTTCAGATAATGAAGAACAAGTAACACCACTAGAAAAGAAAATGAATAAATTTAGTTATTTAATTTCTATTCTTGCAATTATTATTAGTATTTTTGTATTTATTAGTTTTATGATTTCATCAAATAAAAGCAATTGAGCTACTTATTTGATGATTTCTATAACTTTAGCAATTGGTGTTATACCTGAATCACTTTCAGCAATTGTTTCTATTGCTTTATCTTTTGCTACAAAAAGAATGGCAAAAAACAATGTTATTGTTAAAAAATTAGAAAGTATTGAAACTTTAGGATCAGTTAATGTTATTTGTACTGATAAAACTGGAACATTAACTCAAAATAAAATGGCTATTAAAAAACTAATTTGAAATAATGAAATTATTTTAGCTGATGAATTTATCAATAAAACTAAAAATGAACAAGCAAAAGACCTGTTTTTAAAATCTTTAATCTTACCAAATGATTCAATAACTGAAAATGATGAAAGAATTGGAGATCCAACTGAACTTGCATTAGTTGATTTTGCTGAACAAATGAAAATTGATGAACAAGAGTTTAGAAAGAAATATCCAAGAATTTTTGAAATACCTTTTGATAGTGAACGTAAATTAATGACAACTGTTAATGTTTTAGAAAATGAACAACAATTTGTTTTTACAAAAGGTGCTTTAGATCAAATATTAAAAAAATGTACTAAGATTTTTATTAATAATAAAGTTGTTAAATTAACTAATACTCACAAAAAAGAAATTAAAAAGCTTTCAACTTCATTAAGTGATGATACTTTAAGAGTTTTAGGATTTGGTGTAAAACAAATTATAACTCAAGATCAAAAAACTGAAGATGATTTAATTTTTATAGGAGCAGTTGGAATGATTGATCCTATAAGAAAAGAAGCTTTAATTGCTATTCAACAAGCAAAAGCAGCTGGTATTAAAACAATTATGATAACTGGTGATCATGCAATTACTGCTTTAGCAATAGCAAGAGATTTGGATTTAGCTTATACTCAATATGAAGTAATGTCTTCTGAAAAACTAGAACAATACACTGATCAAGAATTAGAAAGTGCTATTGATAATATTAAAATTTTTGCAAGAGTTAATCCTGAACATAAAGTGAGAATTGTTCAAGCTTTACAAAAAAAAGGATATATTGTTTCAATGACAGGTGATGGAGTTAATGATGCTCCAAGTTTAGCAATAGCTGATATTGGTGTTGCTATGGGTGTTAGTGGAACAGATGTTGCAAAACAAGCTGCTGATGTCATTTTAACTAATGATGATCTAAATACAATGATGGTTGGAGTTTTAGAAGGACGTAATGTTTATCAAAAAATCAGAAGAGCTATTGTTTTATTATTAGGATTTAATTTTGCAAATGTTATAAGTATTGTAATTATTTCTTTATTATTAAAAATTTCTCCACTAACTGCTACAAATATTTTATTTATTAATTTAGTTGTTGATTCTTGTTT
			AGCTTTTGGAATTGGAATGAGCCCAATTGATAGAACACTTTTAAAAAATAAATCTCAATTAAGAAATAAAAGTATACTTAATGAAATAATATGACCATTATTTAAAGTAGGTTTATCTTTATCAGTTGCTCAAATCATTTCATTTATAATTGGAATGTCAGCAACAAATCTTGATTATTATAATAATTTAAGTAGTTATACTAAAGCTCAAAATTGATTTTTATTTATTCAAGAAAATAATCAAATATTATTATCTAATATAGAAGATATGCATGACTTTGTAGTTTTTGGAAGAACTAATATGTTTATTACAAGTATTATTTCACCAATTTTATTTACACATTTAATCAAACTAACTAATTGAAAAGATACTAAAAAAATAGATTGAACTATTTCAAAACCTCTAATTTATTCATGTATAATCGCTTTATTAATTTCAATAATTGTTTTTTCAATACCTGTGTTTAATTCAAAAGTATTTGGTCTAGCTGGTATTAATGATACAAAAGCATATATTAATTGAAGTTCTAAAAATATGTGAATTTTATTTTCAAGTTTAGCATGTGCTTTAATTCCGTTTACATTTATATTAATAACTGATGCTATTGAGTTTTATTCATATCATTTATCAAATAGAACATGAGAAAAAAGACAAAAACTAATAAAACAAATTATAGATCAAGAACAAAAAGAAAAACTTAGAGAAGATAAAAAAAATCAAGGATAAATGCAAGGGATTTTAATAAAAAAAGATAGTAATGAAAGTTATGTCTTTTATAAAAACAATATATATAAAGTATATGCAAAAGGTAATTTAAAAAAAGAACTAAAACCTAAAGTTGGAGATATTGTTGAATTTAGTATTTTAGAAGATGGAAATGGCTATATTAAAGAAGTTAAACCAAGAAAAAATAGTCTAGATAGACCAAAAATTGCAAATGTTGACCAAGTTTTAATAGTTACTGCATTATATGAGCCTTTATTTTCATCATTTTTATTAAATAAATATATTATGATGTTAGAAACACTAAAAATTAAGCCTATTTTAATTTTTACTAAAGTTGATTTATTAAAACAAACACAATATTATCAAGAAGTTATGCATAAAATTAATTGATATAAAAAAATGCATTATCAAGTTTTAATCATTAACAATAAAGATGATTTAGAAAATAAAAAAGAAATTATTTTAAAACTAAAAGAACTTTTAAAAAATAAAATTAGTGTTTTTACAGGACAAACTGGAGCTGGAAAATCAACTACTTTAAATAACTTTTTAGATATTAATAGCCAAATTAAAACTAATGAAATTTCAAAAAAACTAAATAGAGGAAAACATACTACAACTAGTATTCAACTTTATAATTTAGAAAATGATATTTTTATAGCAGATACTCCAGGATTTTCAGCATTTGATTTAAATAATATTGATATTGAACATATTTTATATTCTTGAGAAACATTTATTCCTTTTTTAAACAAATGTAAATTTGTTGATTGTACACATACTCATGAAACTAAATGTGAAGTAAAAAAAGCCGTAGCTGAGCATTTACTACCAACATTCATTTATAATGATTATGTAAAAGTATATGAAGAATTAAAGCAAAATAGAAAGAATAAATATTAAATGGATAAATCTAAAATTAGAAATTTTAGTATTATTGCTCATATTGATCATGGTAAATCTACATTAGCTGATCGTATTTTAGAACTAACAAACACAGTTGAAAAAAGAGAAATGCAAGATCAATTATTAGATTCAATGGATATTGAAAGAGAAAGAGGAATTACAATTAAATTAAATTCAGTTCAATTAAAATATCATTCAAAAGATAATCAAGATTATATTTTTAATTTAATTGATACTCCAGGTCATGTGGACTTTACTTATGAAGTTTCAAGAAGTTTAGCTGCTTGTGAGGGTGCTATTTTAGTTGTTGATGCTTCTCAAGGAGTTGAGGCTCAGACCTTAGCTAATGTTTATTTAGCAATTGATA
			GTAATTTAGAAATAATTCCAGTAATTAATAAAATTGATTTACCTAGTGCTGATGTTGATAAAGTTAAACATGAGATTGAAGAAATTATAGGATTAGATTGTAGTAAGTCCCCTTTAATTTCAGCAAAGACTGGATTAAATGTTGAAGATGTTTTACAAGCAATAGTTGAAAAAATTCCATCACCAAGTGATGCTATTGATAATGCCCCTTTAAAAGCTTTAATTTTTGATTCTTATTATGATAAATATTTAGGTGTTGTTATGTCAATAAGACTAAAACAAGGGATGTTAAAAGTTGGTGATAAAATCAAATTAATGTCTACTAATGCTGAATATGAAGTTACTTCTTTAGGAATAAAAACTCCAAAAATTGTTAAAAAAGATTTTTTAGAAGCTGGTGAAGTGGGTTGAGTTGCAGCTTCAATTAAAACTATTAAAGATGTCAATGTTGGAGATACTATTACAAGTGTTTTAAATCCAGCTGATGAACCACTTGATGGTTATAAAAAATTAAAACCAATGGTATATTGTGGAATTTATCCAATTGATACTAATAAATATCAAGATTTTAAAGAAGCTTTAGAAAAAATTGAATTATCTGATTCTTCTTTAGTTTATGAACCAGAAACTAGTCAAGCTTTAGGATTTGGTTTTAGGTGTGGTTTTTTAGGATTATTACATATGGAAGTAATTCAAGAAAGACTAGAAAGAGAATATAATCTTGAACTAATTGCAACTGCTCCAAGCGTAGTTTATAAAGTTCATTTAACAAACAAACAAGTAATTGAATTAGATAATCCTGCACTACTACCTGAAGCTCAAAAAATTTCAAAAATTGAAGAGCCATTTGTTGAAATTAAAATAGCAACACCAAGTGAATATATTGGAGATTTGATGAACTTGTGTCAAAACAAACTTGGTATTTATAAAAATATGGAAGTAATTGACAATAATAGGCGAATTTTAATTTATCAAATGCCATTAGCAGAAATTATTTTTGATTTTTTTAATAAATTAAAATCTATTTCTAAGGGATATGCTTCTTTTGAATATGAACTTATTGGTTATAAAGAATCAAAATTAGTAAGAATGGATATTAAGTTAAATGGAGAAATGGTTGATGCATTTTCAATGATAGTTAACCAAAAATTTGCTTATCAAAGAGGAAGTGCCTTAACTTTAAAACTAAAAGAATTAATTCCAAGACAAAACTTTGAAGTACCAGTACAAGCAACAATTGGAAATAAAGTAATTTCAAGAGAAACTATAAAAGCTTATAGAAAAGATGTTACTTGAAAACTTCATGCTGCAGATAAATCAAGAAGAAAAAAATTACTAGAAAAACAAAAAGAAGGTAAGAAAAAGATGAAAGAGATTGGAACTGTAGAAGTTCCACAAGAAGCCTTTGTTGCTATTTTAAAAATAGATGATTAAATGAAACACTGACAAGAATTAACAATTGATCAATTTTCAGGTCCAATTGAATTATTGTGATTAATGATTAAAGAAAAAAAACTAGATATTATTGAACTAAGTTTAATAGAAATTGTTGATCAATATCTAGCATATATTAAACAAAATCAACAACTAGATATTGAAATTGCTAGTGAATATTTAATTATTGCATCACAACTAATTGAATTAAAATCTCGACATTTATTATTTAAAGATCAACAAGTAGATCAAAAACAAGCAGTTGATTATGATGATTTAGTTTATCAAATTAGTCAATATAACCAAATTAAAGAAATTTCTGACAGACTTTTTAATGCTCAAGAAACTTATTTACAAACTTTTTCAAAAAAAAGATCAAAACAAAACTTTAAAAAAGATTTAGTTTTTGAAAATCCAGATCCTTTAATTGATTTAAATGATTTGGATTTAGATAAACTAACTGAAATTTTTTATAGTGTAATTACTAATTCAAATGCTTTTAAATACCAAGCTGATTTTGATTTAGAAACTGAAATTTATCAAACTTTAACTACCCCAAGTCTTACT
			GTTCATGAAGTGATTTTAGATGTAGTTAATAAAATAACTTCTCAAAAACTTAAAGAATGAAAATTAGAAGAATTACTAGAAATCTTAGAACTAAATTTAAAAAACTTTGTTGTAATATTTTTAGCAGTTTTAGATTTAGTGAGATATCAAATTTTAGTAATTGATAGTATAGATGATCAAATTTATATATATTTAAGAAAAGAAGTAATTGAAAATGAAAACTTAATTACTCAACAATTAGAGGTGATTGTAAATGAATCAACAATATAGATGAAAAAGAAAATTGTAGCAATTATTGGAAGACCAAATGTTGGTAAATCAAGTTTATTTAATAGAATTATTAAAGAAAAAAAATCTATAGTTGATAATAAACCAGGAGTTACAAGAGATAGAATTTATAGTAATGCTGAATGATTAACTAGAGAATTTATTTTAGTTGATACTGGTGGAATTAGTATTGATCAACAATTGTTTTCAAATGAAATTCAAATACAAACTCAAATTGCTATTGAACAAGCTGATGTTATTATTTTTGTTGTTGATTTTTTAAATAGATTAGATAAAGATGACAAAATGATTGCTAAAATTTTACACAAATCTAAAAAACCAGTAATTTTAGCAATTAATAAATATGATAAAAAAACTATTGATGATCATAACTATGAATTTATGAATTTAGGATTTAGTGATTTATATTTTATTTCTTCAACTCATGGAATTGGGATTGGTGATCTATTAGATAAAGTGATTTCTTATATTTCTAAAAATGATGTAGATTTAAAAGATGATTCAACTAAAATAGCAATTATTGGAAGACCAAATGTTGGTAAATCAAGTTTAGTAAATTCTTTAGTTAATGAAAACAGAATGATAGTTAGTGAAATTGAAGGAACTACTTTAGATGCTGTTGATATTAGTTTTTCTTATAATAAAAATAAATATACAGTAATTGATACAGCAGGAATTAGAAAAAAATCTAAACTAGGTCAAACTGTTGAAAAATATAGTTATTTAAGATCATTATCTGCAATTACTAATAGTGATATTGTTTTATTAATGATTGATGCAACAAAACCAATAACAGATCAAGATACTAATATTGGTGGATTAATTTATGATGAAAAAAAACCTGTAATTATTGTTGTAAATAAATGAGATCTAGTTAAAAATAAACAAGAACAAATTCTAAAAAAAGAAGAAGAAATTAGAGCATATTTTAAATATATTTCTTATGCAAAAATTATTTTTATTTCAGCACTTGATAAAACCAGAGTTACTAAAATTTTAGATTTAGTTGCAGATATTAAACAAAGTTTATCAGTTAAAGTTAAAACGTATGTGTTAAATGAGGTTTTAAATAAAGCTCAACTAATTAATCCAGCTCCTGAATTTAACGGAAATAGATTAAAAATTTATTATGCTAGTCAAGTTCAAGCTTACATTCCAACATTTGTTTTATTTTGTAATCACCCAAATTATTTACACTTTTCATATAAAAGGTTTTTAGAAAATCAAATTAGATTTAGTTTTGGATTTGATAGCATTCCTATTAATTTAATTTTTAGAGAAAGAAAATAAATGAGTTCAAAAGCAACAAAAACTGTTAAATCAAAATTTGATATCATAAATAATCAATTACGTGATGATTTAATAGATTTTAGATCAGGAGACACTATTAGAGTTGATGTAAAAATTAAAGAAGGAGACAAATTCCGTATTCAATCTTTTGAAGGATTAGTTATTAAAACTCAAGGATCAGGAATTACTTATTCTGTAGTTGTTAGAAAAATGTCAAATGGTGTATTTGTTGAAAGAACTTTTCCTTTACACTCACCAATTATTGACTCAGTTACTTTAATTAAACGTGGTAAAGTTAGAAGATCTCGTATTTACTACATTAGAAAACTTTCTGGTAAAGCTGCTAGAATTAAAGAAATTATGCCAACAAAACAAGCTAAAGAAATCAAATAAATGAAATTTGTTGATTCTGCTGATTTAAT
			TATTAAGGCTGGAAAAGGAGGAGATGGAGCAGTTAGTTTTTTACATGCTTTATTTGTTCCTAATGGTGGTCCTAATGGTGGTGATGGTGGTGATGGTGGGTCTGTTTATTTTCAAGGAGATGAAGGTAAACATTCACTATTAGATCTAAAATTACAAAAAAAATATAGTGCTCAAGATGGTTTTAAAGGTGATATTAAAAATATGCATGGTGCTAAAGGTGAAGATAAAATCATTAAAGTACCCGTAGGAACTATTTTATATGATAAAAAAACTAATAACATATTAGCTGATATCAATGAAAATAATAAATTAGTTTTAATTGCTAAAGGTGGAAAGGGTGGAAAAGGAAATGCAAGATTTGCAAATTCAAGAAATAAAGCCCCAACTATTTTTGAAGCAGGTGAATTAGGTCAAGAATTTGAAATTAGAGCTGAATTAAAAGTTTTAGCAGATGTTGGATTTGTTGGTTTACCAAATGCTGGAAAATCAACTTTATTAAGAGCAATTTCAAACTCTAAACCTGTAGTTGCAGATTATCCATTTACTACTATTACTCCACAACTTGGGGTTGCTAGAACTAAAAACAATGATACTTTTATAGTAGCTGATTTACCCGGACTAATTCAAGGAGCTAGTTTAGGAAAAGGTTTGGGTCATCAGTTCTTAAAACATATTGAAAGATGTTTAGTGATTTGTCATATAATAGATGCTTCTGGAAATTTTGGTTCAGAAGATATTATTAAGAATTATGAATTAATTAGAAATGAACTAAAAACTTATAATTTAAATTTAGAAAAAAGAGCTGAAATTATTGTTTTAAATAAAATGGATTTAGATGAAGCTCAATTAAATTTACTAGATGAAAAAATAATAAATTATTTTAAAAATAAAAAAGTCATACAAATTTCAGGTTTAAAAAAAGAAAATATAGATCAATTATTATTTATGATTTATGAAGAATTAAAAGTTGCAAAAAAACAATCTTTATGAGAATTAGATAAAAATAATAATCAAGATGAAATGGTAATTTATAAATTTGAAGAGCAAAAAGAAGATATTCAAGCTTATAACAAAGGCAATAATCGTTGAGAAATTGCTGGAGAAACTATTTTTAAAATTTATCAAAAATTTCCAATATGAACAGAAGATAACTTATTAATGTTTAATGAAAAACTAAAAGAAACTGGTGTTTATGAAACATTAGTTAAAAAAGGCATTAAAAAAGGTGATTTTGTAAAAGTTTTTGATTATGAATTGGAGTGAACAGACTAAATGCAAAATAAAATTAAAGTTGTTTTTTGTGGCACTCCAAAAATTGGAGCTGATGTTTTAAAAGCTTTAATTGAAATGAATCAAGTTGAAATTGTTTTAGTAATTAGTCAACCAGACAAACCAATTGGTAGAAAAAAACAAATAGTTCATACACCAGTTAAAAAATTAGCTTTAGAAAATAATTTAAAAGTTGTTCAACCAAATAAAATTGGTGAAATTTATGATGATTTAGCTAAATTAGAGTTTGATTTTTTAATTACTTGCGCTTTTGGTCAATTTATTCCAACTAAAATTTTAAAATTAGCAAAAATTGATTCAATTAATTTTCACGGTAGTTTATTACCAAAATTAAGAGGGGGAGCTCCTATTCAATATGCTATTAAAAATGGAGATAAAAAAACTGGGATTACAATTATGCAAATGGTTAAGCAAATGGATGCTGGTGATTATTATGTTCAAGAAAGTATTGATATTTTAGATAGTGATGATTCTGGTAGTTTATTTGAAAAAATGGGTCACTTAGCTTATAGTATGTGCAAAAAATATTTAGTTGATATTTATAATCATAAGTTTGAGTTAATTAAACAAAATGAAGATGAAGTTACTTTTTGTAAGAATATTTCTAGTGAAGAAGAAAAAATCAACTGAAATAATACTAGTTTAGATATTTTTAATTTAATTAGATCATTATCACCAAGTCCTATTTCATATACAACTATTAATAATC
			AAAGATATAAAATCAAAAGTTCTAAAGTAATTGATTTAGATAATCAAAATAAAAATGCTATTCCTGGAACTATTCTTGGTATTAATAAGCAAGGAATAGTTGTTAAAACTTTAGATAAAGCTTTATTAATTTTAGAAATTCAAAAAGAAGGTAAAAAAATGATTTTAGCTTCTAATTATTATTTAAATAAATTAAGTGATTTAAAAATAAACGATAAGTTTGACTAAATGAGTAATTTTAAATCTGGATTTGTAAGTATTATTGGAAGACCAAACGTTGGAAAATCAACTTTATTAAACAAACTTATTGGAGAAAAAATTTCAATAGTGACAAACAAACCACAAACTACAAGAAATAATATTAGAGGAATTTTAACTAAAAAAGATCAATATCAAATTGTTTTTATTGATACACCAGGAGTGCATACTTCAAAAAAACAATTAGATAAATTTTTAAATACAAGTGCTTTAAAATCTACAAAAGATGTTGATGTAATTTTATTTTTAGCTCCAAGTGATGAAGTTATTGGAAAAAATGATTTATTTTTATTAAAACAAATTAAAAACTTAGATGTTTTTAAAATTTTAGTAATAACTAAAGCTGATAATGTTACAAAAGAACAATTAATTTTAAAAGCAAACGAATGAAGTAGTTATCAAGATCAATTTGATGAAATTATTATTACAAGCTCAATTACTAATTTAAATATTGAAAAATTACTAGAATTAATTGTAAATAATTTATCAGATAATGATTATCAATTTTATGATGATGATATTTTAACTGATCAGTCAGATCGCTTTATGATAAAAGAAATTATTAGAGAAAATATTTTATTAAAAACTGGTCAAGAAGTACCTCATAGTGTTGCAGTTTTAGTTGAGCATTTAGAACAAAATGAAAATGAAATTAATATTAGTTGTGCAATTATAGTTGAAAGACAATCTCAAAAATCAATAATAATTGGTAAAAATGGAGTAAAAATTTCAGATATTAGATATAAATCTAAAAAACAAATTCAAGCATTATTTAAAAAACGTATTAATTTAGAACTATTTGTAAAAGTTCAAGAAAATTGAAGAAACTCACCTAGTCTAATTAAAAAAATGGGTTATAACAAGGATCAATATTAAATGGTATATATCTCAAATGAGAAAATTAGTGAAATTATTTCAAAAGCTAATATTGTTGATATAATTTCTTCTTATTTGCATTTAATTAAAAAGGGAAGAAATTATTTAGCTGTTTGTCCTTTTCATAATGATTCAAATCCTTCTTTAACAATTTCACCAGAAAAAAGAATTTATACATGTTTTAGTTGTAAAGCAACTGGTAATGTAATTAATTTTGTTAAAGACTTTGAACATGTTGATTTTGTAACTGCTTTAAAAATTGTTTGTGATAAAACAAACATTTCACTAGATGAGTTAAAAAATTATAATCAACCAATAAAAGACCTAGAATCAGAAACAATTTTTAAACTAAATTCAGAAGCTAATAATATTTTTAAAACTACACTATTTTCAAATTTAGGTATTGATGCTTTAGAATATTTAAAATCAAGAAATATTAGTATTGAACAAATTAAAAAATTTGAAATTGGATTTGCTAGTGATAAAACAAATTTAGTTCAAAAACTTTTAGATAAAAATTATAATAGTTTAGATATTGAAAAAGCCAATTTAGGAATTATTACAAATAGTTATACAAAAGATTACTTTACAAATAGAATTATTTTTCCTATAAAAGATGAAAATGACCAAGTAATTGGGTTTAGTGGTAGAAGTTTTACAAAAGATAATGATCCAAAATACTTAAATACTAAAGAAAATAAAGTTTTTAAAAAATCACATTTAGCTTATAATATAGCTAGTACTTTAAAAATCAGTAAATCTTTAAAAAAAATTATTGTTTTAGAAGGATTTATGGATGTTATTAGTTTAAGTAAAATTGATATTAATAACACAATTGCTTTAATGGGAACTAGTTTGTCTAATTAT
			CATTTAAATCTGTTTAAAAGACACAATTTAGATGTGTTATTATTTTTAGATGGTGATGATCCTGGAATTCAAGCAAATATTAAAATTAGTCACCAATTATTAAAAGAAAAAATTAATGTTTTAGTAATTGATAATCAAACTAATAATGATCCTGATGAATTAGTAAATAATAATGTAGAATATTTAAAACAAATTATTAATCAACCAATTCACCCTGTTAATTATCTAATAGACAAATTATGAAATAAAGTTGATAATAATGACCCTAACCAAATTGAAAATTTCATTAAAAAAGTTTTAAATTTTATTTTTGATCTTAATAATGAAATTTTAGTTGAAGCTACTATTAATAAACTTGTTGAACTAACTAAAATTTCAGAACAAACTATTAAAAATAACTTAATAGAATTAAAAAAACAATTAAAACTAAATAATAGTTTTAATAAAAATTCAACAACACAAGTATTTAAAACAAATACTCAAACTAATAAAGTTAATAAACAACAATTTAAAACAAAACCAAATGATTTTATAAAAAAAGAATATATTAATGCTGAAAAAAGAATTTTTATCTCACTTTTAATTAGTGACCAATTTTTAGATAAAATAGCTGCTAATGTTGAAAAAATGATTCATCCAGATATAAAACATGCAACAATTAACTTGATTAATCTTTATAATAAAAAAATTTATCAAGGAAATGATATTAATAAAGCATTTGACTTACTTAAAGAGTATAATCTTACAGGCTTTGATAAAAAACAAGAAGAAATTATTAATAATTCTTTACTTACAAGTATAAAAATTAGAGAATCTGAAATTGATGATGCTTTTAGTAAACTAGATTCATATCACAATGATACAGAAATTTCAAATTTAAAAAAACTGCTTGCTGAAAGCAAAAATAAAACAGAGAGATTTCAAATTTGAAATGGAATTGATACTCTGAAAAACAAAAAGAAAAAGAGGTAAATGACTAAATTTAATAACAAATCAGAATTAAAAAAGATTGCTTCATTTAATGATTTTTTAGATTATACAGTTTCATTTGCTAATAAAAATAATAATGAAATTTCATCTGAAGATGTATTAGAAGTTTTTGCAAACATTTTTCCAAATGCATCAGATAATGAATCAGAAAAAATATTAGATGTTTTACAACAAAAAGGAATAGTTTTTTCAGATTTAGTAGATGATGATATTGAACAAGAAGAACTAGAAGAAGTAGAAGAAGAAATTGAAGATCTTAATTTAGAAGAACTAGAAGAATTAGAAAATTTAGAATATCTTGATGATTTAGATTTTGATTTAGATAGTACTTCAAATAATTTAGATGATTATGATGAAAATGCTAATGATGATTTAGACGAATTTAAAGAAGCAAAAAGTGCAGCTATAAAAGGTAGAAAATCAGCTAAGTCATCAAATCATATGAAATATCGCGTTGGTGGTATTAGTAATGAAACTAAAATTCAAGACATTATTAAAACTTATTTTTATAAAATAGGTCAAGCACCAATTTTAACAAAAGAACAAGAAATAATATATGCTAAAATGGCAGTTAGTGATGATCCTGAAGATGTACAAGAAGGTAGAAATAAATTAATCGAATCTAACTTAAAACTAGTTATTTCTGTTGCTAGAAAACATTTAAACCGTGGATTAGATTTTGCAGATTTAATTGAAGAAGGAAATATTGGTTTAATGAAAGCTGTTGATAAATTTGAATATGAAAAAGGATTTAAATTTTCAACTTATGCTACTTGATGAATTCGTCAAGCAATAACAAGAGCTATTGCTGATCAAGCAAGAACTATTAGAATTCCAGTTCACATGGTTGAAACAATTAATAAATTAGCAAGAGTTGAACGTCAATTAACTCAAGAATTAGGAAGAGAACCTAATGCTGATGAAATTGCTAACAGAGTTGGTGAAGGAATTACTGGTGATAAAGTTATTGAAATTAAAAAACTTTCAATTGAACCAGTAAGTTTAGAAAA
			ACCTTTTGGTGATGAAGATGATACTCATTTTGGAGATTTTGTTGAAGATAAAGACATGGTTTCTCCAAATGAATATACTGAAAAAGAAATTTTAAAAGAAGTAATGGATAAAGTTTTTGAAGATATGCCACCAAGAGAAGAAAAAGTGATTAGAATGAGATATGGAATTGTTCCAACAAGACTAAGAACTTTATTAAGACTTACTCAAGAATGTAATGATACAAATGCTAAAGAATTAAAACAAGCAATTGAAGAATTAGATATTCATTTAGATACACCAATTGAAAAAGTTAGAAAATTTAATAATCAAATCATCAATAATAATTTAGCAAAATATGATTCAGCTAGAACTTTAGAAGAAGTTGGAAAAGAATTAAATGTTACTAGAGAAAGAATCAGACAAATTGAAGCAAAAACTATTAGAAAATTAAAACAACCATCACCAAACAATAAATCTGGAAAAACATTAAAAGAATTTTATAAAGGATATTAAATGTCAAGTAATAAAATATTAGATCGCGATCTTGACCAATTAAGATCACTTATTGAAAACATGATAGAAGAAACTAAAATCCAATATGCAAATAGTTATCTTGTAATTAAAGAAGAAAACAAATTAATTGATGCTCAAAAAGTAATTGAACATGACAAAATCATTAATGATATGCAAAATGAGTTTACTTCAATTGCTTTATGAAAAATTTCAAAACAAAAATTAGTAGCAAAAGATTTAAGATTAGCAATTGGTGGAATTTTAATCACTAGAGAAATTGAAAGAATTGCTGATTATTCAAAAGGAATTTCTAAATTTTTTATTCACTACAAACCAAATGAAAAACATCTTTTAATGATTAGTGAATTATATGAGTTAGTTGTTGAAATGTTAGATATTTTTTCAGATATTTTTGAAAATTTAAAAGTTGATAAAGAACAACAAGTTTTAAGTTTAGAAGAAAAAATTAATACAAAATTTAGATCATTTTATGATCAATTAATAGATGATATTAGACAAAAAACAACAAAGTCTGAAGCTGAAGAAATAGCAGCTGTTTTAAAACAAATGTTTAATTTAGAAAGAGCTGGAGATCATTTATTAAATGTTCAAGAAATCATTAATTTCATAAAAACAAGTAAGTTTATAGAAAAAACTGAAAAAATAAATAAATAGATGAATAAAAAAGTAAAAATCATTGGTGCTGGTTTAGCTGGTTGTGAAGCTGCATATTTTTTAGCAAATAATAACATACAAGTTGAATTATATGAAGTTAAAACTCTAATTAAAAATGAAGTGCAAAAAACAAATAACTTTGCTGAATTAGTATGTTTTAATACTTTTAGAAGTCAATCATTATTAAATGCTGCTGGTATTTTAAAAGCAGAAATGAGACGTTTAAACTCTTTAGTTATAAAAATAGCTGATGGTTGTAAAATTGATGGAGATGATGCACTAGCTGTTGATAGAGAAGATTTTTCAAAAAAACTAACTGAAGTTATTAAAAATCATCCAAACATTACAATTATTGAACAAAATGTTAGTCATATTGATGATGAAAATGACTTAACATTAATAGCAACTGGACCTTTAACTACAAATGAGTTAAAAGAAGATATTCAAAGATTAATTGGAAAACAAAAACTATTTTTTATAGATGCTTCAGCTTCAATCATTACAAAAGATTCAATTGATTTTAATAAAGTGTATTATTCAGGAAGACACAAACTTGGTAAATATATTTGTTGTCCATTAAATGAACAAGAGTTTAATGAATTTGCAGATAATTTAATTAATGCTGAACAAGTACAACTAAAAGAATTTGAAAAATCAATCTTTTTTAAAGGTTGTCAACCAATTGAACAACTTGCAAAAACTAGTAAAAAACTCTTATTAAAAGGACCAATGTCACCAAATAATTTATTAGATCAAAATAATCATCAACCTTATTCAGTTGTACAATTGCGTCAAGATGATGCAAAAGATAGTTTATATAATATGGTTGGAT
			TTCAAACTAATTTAAAATGACCAGAACAAAAAAGAGTATTTCAAACAATCCCAGGATTAGAAAAAGCAAAAATAGTTAGATATGGAGTAATGCATAAAAACTATTATATAAATTCTCCAAAAATTTTAAACTTTAAACTACAAGTTATGAGAAAGAAAAATGTCTTTTTTGCAGGACAAATTACTGGAGTTGAAGGATATATTGAATCAGCTAGTTCTGGTATATGGGCTGCTATTAACATTCTAGCTTTTATTAATAATAAAAAAATAAAACCTTTACCAAACACAACAATTTTAGGTGCACTAACTAACTATATAACTAATTCTAAAATTTATAGTTTAAAACCTATGAAATGTAATTTAGCTATTTTAGAACAAGAAAATAAGTATCAAAGTAATGATAAATTTTATTCTTTTAATAATTCTAAAAATTCTTTAGAAGAATATATAAAACAATTGAATCAAATTTTAGGTACTAGTATTTAAATGATATTAAAAAATGCCAAAATTGTTTTAGAAAATAAAATTATTAATAATGGTTATTTGATTATTAAAGATAAAAAAATACTTGAAATTGGATCTGATTATAAAAAAAAGAATGGAATTGATTTAAATAATCAGTGATTATTACCAGGATTTATTGATTGTCATGTTCATGGTGGATATGGAGTTGATTTTGAAACTGGAAATAAAAATAGATTTAAATATTTTGCAGATAACATAATAAAAGAAGGAGTTACTAGATACATTCAAACAAGTGTAACTAATAGTGTTAAAAAAAACAACCAAATTTATAAAGAATTTGGAGAGTTTATAAAATTAAATAATGGTAAAGCTAAGTGTTTAGGAGCTCATTTAGAAGGACCTTTTATTTCTAAATTTAAAAAAGGTGCTCATCAAGAAAACTTGTTATTAAATCCAGATATTAATTTAACTAAAAAATGAAATAAATTATCTAATAATAGTTTAAAAATAGTTACTTATGCTAGTGAATTAGATGATGGAACTTATACTCAATTTTTAATTAATAATCAAATTATTCCAAGTATTGGTCATTCTAATTTAAAAGCAAATCAATTTGAACAACCTTATTTATTAGGTGTTAGACATATTACTCATTTATTTAATGGAATGAGTGGAGTTGATCAACATAATCCTGGTTTAGTTGTTGCTAGTTTTAATCATAAAGATGTTTTATGTGAAATTATAAGTGATGGAATCCATTTAGATAAAGAAATTTTAAAAATGATTTACAATTTTAAAACAGCAGATAATTTATGTATTATCACTGATTCTATGAATGCTAAAGGTTTAGATGATGGTGAATATAAATTAGGTAATTTAGAAGTTTATAAAAAAGGTATAGAAATTAGATTAAAAAATAATAATGCTTTAGCTGGAGCTGGTTCAACTTATGATCATAATGTTAGAGTTATAAAACAAGTTTGTGATGTTAAAATGACCGATTTAATTAAAATGACTTCTATTAATATAGCAAAACAATTAAATATTTTTGACAATACTGGAAGTATAGAAGTAAATAAGTTAGCTGATTTAGTAGTTTTAGATGATAATTTATATGTAAATAAAGTACTAGTTGAAGGAAAAATTGTTTTTAAAAATACTAAAAATAAAAAATTATAAATGAGTAAAAAAGTTAGCATTATTTTAATAGCTGGCGGTAGTGCTAGTGGAAAAACAACTATTGCTAGTAAAATAGCTAATGAGATTTTAAAAGATAAATCTGTAGAACATATTTCAATGGATAATTACTATAAAGATTTTACTAATTTATCTTTAGAGCAGAGAAACCATATTAATTTTGATCACCCAAATTCAATTGATATTGATCTTTTAATTAAAGATTTAAAACAACTTTTAAAAAGACATGATATTTTTGTTCCAACTTATGATTATAAAAAACATATTAGAACAAATAAAGAAAAACTAATTAAAGCTAGTGATGTTATTATAGTTGATGGCATCTTTTCATTACATTTT
			GAAAAATTACGCGAACTTGGAGATATTAAAATATTTGTAAAAACTCCTGATGATTTAAGATTTATTAGAAGATTAGTCAGAGATATAAAAGAACGTAATAGAACTATTGAAAGTGTTATTGATCAATACTTAACTGATGTTAAACCTATGCATGATCTTTTTATAGAACAAACTATTGATTATGCAGATATTGTATTTAAAAAAGGAAATGATGTAGCTATTGATATAGTTGCTTCAAAAATTAAAGACTTATTAAATTAAATGAAAATTGATGAAAAAGAATTAATATCTAAATATTTCGATCAAGCTTTAAATGAAACAAAAAAGGTTGTCTCAATTCCTTCTTTTTTAACTGAGTCAACAGCTGATGCTCCTTATGGAAAAGCTTGTAAAGAAGTATTAGACTATGTAATTGATCTTGCTAATAATTTAGGTTTTCAAACTTATAAAGATAAAAATAATAAATATGGGTTTGTTGATTATGGAACTGGTGAAAAATTATTTGTCATTTTAGCTCATTTAGATGTAGTTCCTCCAGGAAATATTGAACAATGAGTTACTGATCCTTTTACTCCAATCATTAAAGATAATAAATTAATTGGAAGAGGAACTTTTGATGATAAAGGTCCAGCTATGATGAACTTATTTGCTTTAAAATATTTAAAAGATCATAATTATGTATCTTCAAAATATAAAATCAGATTAATTTTTGGATTAACTGAAGAAACTACTTGAGATTCAATTAAAACGTATGTTAATGATCATGGAGTTGCTGATTTAGGTTATACTCCAGATGGTGAGTTTCCTGTAGTTTATGCTGAAAAATGAATTACAAATTTAGATATTATTTCAGATGAACCAACTGATATTCAAATTAGTGGTGGGGCTGCTTATAATGTAATTTGTGATACAGTTTCATATAAAGGACCAAAAATAAAAGAAATCCAAGATTATCTAATAAAAAACAACATAACTACTAAAATTGAAGATGATAAATTAATTGTTCAAGGAAAAGCAGGACACGGAAGTTTACCTTGATATGGAGTTAATGCAGCAACTTGATTAGCTAAAAGTATGTATGAAAATAATGTTCATCATAAAATTACAGATTATTTAGCAACTAATGTGCATTTAGACTTTAATTTAAAAAATGTCTTTGGTGATATTTCAGATGAAACTGGTGAATTAACTCAAAACGTAGGACTTATTGAAATTAAAAATAAAAATTCTAGAATTGGATTAAACTTTAGAATTCCTGTATTTACTAACCCAACTCAAATATTTATCCCAACATTAACTAAATATTTAGAAAAAATTAACTTATCATTAGAAGTTAAAAAAATTGATAATAGCTTATATGTTCATCAAGAATCAGATTTAATTAAAAAAATTATGAGAGTTTATCAAGAAGTAACTCAAGACTATAAAGCAAAACCAATTGCTATTGGTGGAGGAACTTATGCTAAAGCTATGCCTAATGTTGTAGCTTTTGGTGCAGAATTTGATATTGAAAACTCAACAATGCATGCTTATAATGAGTATGTTAAAATTGATGATCTAAAAAAGATGCTAGAAATTTATACTAAAGCCATTGTTTTATTAACTGAATAAATGTCAAATAAATATAAAGATACTTTATTAATTGGTAAAACTGATTTTGATATGCGTGCTAATTTGAATCAAAAAGAACCTAAATTTGAACAATTTTGACAAGAAAATCAAATTTATAATAAAAAACTAAAATTAAATGAGAATAAAAAAGTCTTTGTTTTACATGATGGTCCTCCTTATGCAAATGGAGATTTACATATAGGACATGCTTTAAATAAAACTTTAAAAGATTTTATTATTAGATTTAAAAATGCAACTGGATATTATGCTCCTTTTATTATGGGATGAGACACTCATGGATTACCTATTGAAAGTGCTGTTACTAAGATGGGTGTTGATCGTAAATCTATGAGTAGTGTTGCTTTTAGAGAACTTTGTTATAAATATGC
			TTTAGAACAAGTTTCAAACCAAGCCAATCAGTTTAATCGCTTAGGAATGTTTACTGATTATGATACTAAATATGTAACTTTAACTCATGACTTTGAAATGTCTGAATTAAGATTATTTGAAAAAATGTACCAAAAAGGTTTAATTTATAAAGATCTAAAACCTATTTATTGATCACCATCAAGTGAATCTGCTTTAGCTGATTCTGAAATTATTTATAAAGATATAAGTTCTCCTTCAATTTATGTAGGTTGTGATGTTATTAATAGTGATGAATTTAAAAACACCCAATTAATTATTTGAACAACAACTCCATGAACTTTACCATCAAATCAATTAATTGCAATTGGTTCAAAAATTAAATATAGTTTAATTCAAGTAGAAAATTCAGATAAACAATTTATTTTAGCTTCTGATTTAATAAATCAAGTATCTCAAAACATTGGTTGAGAAAACGTTAAAGTAATTAAAGAAATTGATGCTAATAAATTAGTTGGTTTAAATTATGTTCATCCATTATATGATACAAAAATCAGTAAAGTAGTTTTAGGACATCATGTTACAAGTGAATCTGGTTCAGGTTTAGTTCATATTGCTTCAGGATTTGGTGAAGATGACTTTTTAATTGCAAAACAAAATAATATTAAGCCTTTTGCTCCAATTGATAATCAAGGTAAATTTACAACTCAAATTAGTGATCTAGATCCACAATTAGTTGGAATGTTTTATGATGATACTAATAAAATCATTACTAAAAGATTAGAAGAAAATAAAAAATTATTAAAACTAAAATTTTTAACTCACTCATATCCACATGACTGAAGAACTAAAAAACCTGTTATTTATAGATGCACTTTACAATGATTTGTTAATTTAGCTCCAGTTAAAAATGATATTTTAAAAAATGTTGATCAAATCAATACTCATCCAAAATGAGCTAAAAAACGTTTATATCAAGTTTTAGATGAAAGAACTGATTGAACTATTTCACGTCAAAGATTATGAGGAGTTCCAATTATTGCTTTTTATGATCAAAATGATGATTTAGTTTTAAATGAACAAATTTTAAATTATGCAATTAATAAAATTGAAGAAGTTGGAACTAATGCTTGATTTAGTTTAGATGCAGATGAATTTTTACCAGAACAATATAAAAATAAATCTTTAAAAAAAGAAAAAGACATTTTAGATGTGTGATTTGATTCAGGAAGTAGTGCAATTGCTTTAAGTCAAAAATATCCAAATTTAAAATTACCATATGATATGTATTTAGAAGGAAATGATCAGTATCGTGGTTGATTTAATGCTTCAATGATAAATTCAACTATTTATTCAAACACTTCTCCTTACAAACAATTAGTCTCACATGGTATGACAACTGATGAAAAAGGAAATAAAATGTCTAAATCACTTGGTAATGGAGTTGATCCAATTGCTTTTGCAAATGATTTAGGTGCTGATATTTTAAGATTATGAGTAGCTTCAACTGATTTTACTGATGATCAAAAAATCGGAAAAGAAATTATTAAACAAATTAGTGAATCATATAGAAAAATCAGAAATACTATTCGTTTTATTTTAGCTAATTTAAATGATTTTAATGTTAAAACTGATTATCAAACTAAATTAAGTGAAGTTGATATGTATAGTTTATTTAATCTAACTAGTTTTAAAAATAAAGTAATTCAAGCTTATCAAGAATTAAACTTTAGTTTAGTTTATACATTAGTTATGAATTATGTAACTAAGAATTTATCTGCTTTTTATTTAGATTTTATTAAAGATATTTTATATATTAATAGTAAAAATGATTTAAGAAGAAGACAAGTGCAAACTGTTTTATATGAACAATTATATTGTTTGATTGATGTTTTAAGACCAATTTTAGTACATACAATTGAAGAAGTTTATCAAAATCTAAATGATAATAATAAAGTTGAATCAGTTCATCTATTAGATAATAAAGAACAAAACTTTGTTTATGATAAAGAGTTTATCAATA
			AATGAGATCAAGTAATGATTTTAAGAGATGATGTTAATAAAGCTTTAGAAATTAGTAGAGAAAATAAAATTATTAATAAAGGATTTGAAGCTGTTGTTAATATTAAATTAGATAAAGAATATGATGATTTAAAAAATATTAAAGATTTAAGTCAAATTTTTATTGTTAATAGTATTAATTTTGTAGATAATATTGATAATAGTTTTATTAAAACAAATATTTCATCAATTAAAGTTGAACAAAAACAAGGATTAAAATGTCAAAGATGTTGACAAATTTTTGATAATTTAATTGATGATGAAATTTGTAATCATTGTAATAACGTAGTTAAATCATTATTGGAGACAAAATGTGAATAAATGCTAACAAATAGGCAAATTAAAATTTTACAAACAATTGTTGAAGAGTTTATAAAAACTAATCAACCAGTTGGATCTAAAAGAATTTTAGAACTATTAAATATGAAAATATCTTCAGCAACAATTAGAAATGAATCTGCAACTTTAGAACATGAAGGTTATTTAGAAAAACAACACACTTCAAGTGGAAGAACACCTTCAACTAAAGGTTATAGATATTATGTTGATAATATTATGAAACTAGATTCAGCTGACTACACTAGATTAAAAATTTATTTAAATCAATTATTAGATTTGAGAAAATATGATATTGATAAAACAATCAATTATGCTAGTGAAATTATTAGTGAATTAACTAAAATGACAGCTGTTGTAATTAAAAAACAAAACATAAAAGATATTAAGTTAAAAAAAATTGAACTAATATTATTATCAGAATTTTTAGCAAGTGTATTATTTATTTTTTCTGATGGTGATGTGCAAAATAAAATGTTTAATTTAAAAGATGTTGCTTTATCTGATTTAAAGATTGCTATTAAATTATTTTCTGATGTTTTAGTTGATGTTAAATTAGATGAAATAGATCAATATTTAAATGACTTAAAACACCAATTATCTTTAAGTATTAAACAGTATGATTATGTCTTAAATACATTTATAAATACTATTTTAGAATCAAAAAATGAGCAAAAAGAAACTCATGGAATGAGATATATGTTAGAAAATCCTGAGTTTAATGATACTAATAAATTAAAAAATGCAGTTAAATTAGTTGAACAATTATCTCCTTTTGATTGGTTTAATATTGCTTATGAATCTAATAAAAATATGAATAAAATAGCAATTAAAATCGGTAATGAAATCGATCAAATAAATGATGATATTTCAATGATTGCAACAGAATTAAAAATTGGTAATTCTTCTACTGTTTTAACTTTAGTAGGACCAAAAAGAGTAGATTATAACCAAGTAAATCAATTAATGAATTTAATTATTGAAATTATTAATACAAAGGAGAATTAAATGAAAACCGGTATTTTATTAAGTTTGTGTTATGATGGTAGTAATTATCATGGTTGAATTAATCAAACTAATGCAATAAGTATTCAAACTACTTTAAATAAAGCTATTAAAAAAGTTATTAAAACTGGTCAATTTAAAACAATTGGAGCCAGTAAAACTGATACTAATGTTCACGCTTTAGATCAAAAAGTTCTATTAATTATTTACTTTACTCCAATTTTAGAAAAATTTATTAAAGCTATTAATAAAGCTTTACCTAGTGATATTAAGATTTTAGATGCTAAATTTGTTGATCCAAATTTTAATATAAGAGAAGTTGAATATAAAATTTATCACTATTATATTAATGATCACCAATTTGATATTTTTACTAATCGGTATGAATATTTTTGAAAACATCAAAAAATCGATATTATAAAACTACAAGAAATTTTTAATCTTTTTATTGGTGAACATGAGTTTAAACTATTTTCTGGGTTAAAGGAAAATGAATGAAATCAATATCAAACAAAAAGAACTATTGATGATATTAAAGTTTTAAGAATCAATAATAAAGTAGTAATTGAATTTAAAGCATCTGGTTTTATTAGATATCAAATTAGAATTATTATTGCAAAT
			TGTTTAAATGCTTATTTAAATCATAAAATTTCAACTACTAAATTAGTTGAAATGTTACAAGGAATTGGAAAAAAAACTCCTTTTATAATTGATGCTAAAGGTTTAGTATTACAAAAAATTCAATTTAATAAAAATTAAATGAAATCAAGATTAGAAATTAAATACAAAGATCAAATTGTTCCTGAATTATTTAAAGAATTAAATTACAAATCAATAATGCAAGTTCCAAAAATCCAAAAAATTGTAATTAACATGGGAATAGGAGATGCTACAACAGATCCTAAAAAATTAGATGCAGCTATATCTGAATTAGAAAAATTATCAGGACAAAAACCAATTGTTACAAAAGCTAAAAAATCATTAGCCGTATTTAAATTAAGAGAAGGTATGGCAATTGGTGCTAAAGTTACTTTAAGAGGTAAAAAAATGTATGACTTTTTAGATAAGTTAATTAATGTTGCTTTACCAAGAGTTCGTGACTTTAGAGGAGTTTCAAAAACTTCATTTGATGGATTTGGAAATTTTACAACTGGAATTAAAGAACAAATTATTTTCCCAGAAGTAGATTATGATAAAGTTATTAGATTACGTGGTATGGATATTACTATTGTAACTTCTGCTAAAACAAATAAAGAAGCGTTTGCATTACTACAAAAAGTAGGAATGCCATTTGAAAAGTAGATGTTACAACCAAAAAGAACAAAATATCGTAAACCTCATAGAGTTAGTTATGAAGGAAAAGCTAAAGGAGCTAAAGAAATTAACTTTGGTGAATTTGGTTTAATGGCTTTAGATGGTGCTTGAATTGATAATCACCAAATAGAAGCTGCGCGTATTGCTATGACACGTTATATGAAACGTGATGGAAAAATTTGAATGAGAATTTTCCCACACATGGCAATGACTAAAAAACCTGCTGAAGTTCGTATGGGTTCAGGAAAAGGAAACCCTGAAAAATGAGTAGCAGTAGTTAAAAAAGGAACAATTATGTTTGAAGTTGCTCAAGTAAATGAGCAAGTAGCTAGAGAAGCTTTAAGACTAGCAATGCACAAATTACCAATTCGTTGCAAATTTGTTAAAAGAGGTGAAAATTAAATGAAATTACAAGTTTTAGACATTAAAGGTAATGAAATTAAAGAAATTGCTTTAAATGATTATGTTTGAGGAATTGAACCTCACCAACAAGCTATTTATGATACTGTAATAAGTCAACAAGCTGCTTTAAGACAAGGAACTAAAAAAGTTAAAACCCGTGCTGAAGTATCTGGAGGAGGACGTAAACCTTGAAAACAAAAAGGAACTGGACGTGCTCGTCAAGGATCAATTAGAGCTCCACAATGAAAAGGTGGGGGAGTTACATTTGGTCCAACACCAGATATTAACTATAAAAAATCTGTTAATAAAAAAGTAAGAGCTTTAGCTTTTAGATCAGTTTTATCTCTAAAAGTTAAAGAAAACAATCTTGTAATCGTTGACAAATTTGAGTTTGCTAAACCATCAACAAAAGAAATGGTTGTAGTAATGAAAAATTTAAAAATTGATGATCAAAAAACATTAATTGTTACTAAAGAAAAAGAAGAATTAGTAGTTAAGTCTTCAAATAATATTACTGGAGTTAAAACAATTTCTGCTAACCAACTAAATGTATTTGATTTATTAAATGCTACTAAATTACTAATTACAGAAGAAGCTGCTATTGCAGTTGAGGAGGTATACGCATAAATGTCAAATAGATTTAATAAAGAGTTTTGAAAAGAATTAGCTCATGATTTTATGTTTGAATTAAATGATGAAGATCTTGAAAACTTAATGAGTGTTGAAGACAAACTTTTTGATGATTTTAAAAAAATCACTAGTATTGATACAACAGATGTTGAACCAACTTTTTATACAGTTAATCAAATTCATTCATATTTAAGAGATGATGAACCAATACAAACTAATTGTCAAAAAGAAATTTTAGAAAATGCGCCAACTAAACATGATGATTACATCACAAT
			AGCAAGGGTGGTCAAATAAATGAGTTTTAACAAATTAGATCAAACTTATTTAGATTGAATTAATCATCCTAATTTAGATCAAGAATTAAAAGAATTATTAAATAAAGCAGATGATAATGAACTAAATGCTGCTTTTAATTTGGAATTAAAATTTGGAACAGCAGGAATTAGAGGAATACTAGGAGCTGGTCCTGGTAGATTTAATGTTTATACTATTAAAAAAGTAACAATAGCTTATGCTAAATTATTACAAACAAAATATAGTAATGACTTAAATAAAGGTGTTGTTATTGGTCATGATAATAGACATAATTCTAAAAAATTTGCTAAATTAGTAGCAGATATTTTAACAAGTTTTAATATTAAGGCTTATTTATTTAAAAATAATGATCTTCAACCAACACCAGTAGTTAGTTTTGCAACAAAAGCTTTAAATTGTATTGGTGGAATTGTTATAACTGCTTCTCATAATCCAGCTGAATATAATGGGTATAAAATTTATGATCCATATGGGTGTCAATTAATGCCACATGATACTGATGTTATTGCTAGTTATATGAATGAAATTACAAATATTTTAGATTGAACATTTATATCAAACAATAACTTATTAGAAATTGTTGATCAAACTGTAATTGATAAATATTTTGAAATGATTAAAAACTTAGAGTTTTATAAAAATCAAGATAAATCTAATTTAAAAATTATTTATTCAGCTGTAAATGGAACTGGAAGCTTATATACTCCAATTGTTTTAAAACAATCAGGATATCAAGTAATAGAAGTAAAAGAACATGCTTTTGAAGATGAAACTTTTAAAAATGTAATTAATCCTAATCCTGAATTTGATCCAGCATGAAAAATACCTTTAGAATATGCTAAAAAATATGATGCTGATATTATTATTTTAAATGATCCAGATGCTGATAGATTTGGTATGGCTATTAAGCATAATAATGAATTTATTAGATTAAATGGTAATCAAACTGGAGCTATTTTAATTGATTGAAAACTAAGTAATTTAAAACGTTTAAATGAATTACCAAAGAACCCAACTTTATATTCTAGTTTTGTAACAAGTGATCTTGGTGATAGAATTGCTAGTGAAACTTATAATGCTAATGTAGTTAAGACTTTAACTGGATTTAAATGAATGGGTCAAGAAATGTTAAAAGAGCCTTTAAATGGTTTAAATTTTGTGTTTGCTTATGAAGAAAGTTATGGTTATGTAATTGATGATTCAACAAGAGATAAAGATGGAATCCAAGCATCAATTATTGCAGCTGAAGCTTGCTGATATTATAAAAATCAAAATATGACTTTAGTTGATTATTTAAATCAGTTATATGAAAAATATGGATATTATTACACAACTACTTATAATTTAAACTTTAAACCTGAAGAAAAAGATTCAAAAATTGCTCCAATTATGAAATTATTAAGAACTACAGGAATTAAACAAATTAATAATTTAAAAGTAGTTCAAATTGAAGATTATATTAATGGGTTATATAATATGCCATCTGAAGATTTATTAAAAATTTATTTAGAAGATAAATCTTGAATTGCAATTAGACCATCAGGAACAGAATCTAAATTGAAAATTTATTTTGTAATAGTTGATAGTTCTTTACAAAAAGCAGAAAATAAAGCTGAAAAGATCTATAAAGAATTAAAAGAAATTTTGAATATTTAGATGTTTACATTTGCAGATATAATAGAAAAAAAGAAACATAATATAGAATTAACTGAACAAGAAATCTCTTGATTAATTAATAGTTATACAAAGGGAGAAATCACTGATTATCAAATGGCTAGTTTTTGTATGGCTACTTATTTTACAGATATGACAGCTAGAGAAACTGCTTATTTAACTAAAGCTTATATTGAATCTGGAGATAGATATGATTTATCTAAAGTTAGTGGTTTTAAAGCAGATAAGCACTCAACTGGAGGAGTTGGAGATAAAACTAGTTTAGTTTATGCACCACTAGTTGCAA
			GTTATGGAATTAAAGTATGTAAATTGTCTGGAAGAGGTTTAGGAAAAACTGGTGGAACTATTGATAAATTAGAATCATTTCCAGGATGAAAATGTGAAGTTACAAATGATGAATTTGTAGATGTAATTAATAAAACAAATATGAGTATTATTGCTCAATCAGATAATATTGTTCCAGCTGATAAAAAAATTTATGCTTTAAGAGATGTAACAGGAACTATTGATTCAATGCCATTAATTGTTGCTTCAATTATGAGTAAAAAAATGATTGTTGAAAATGATGGTTTAATATTAGATGTTAAAACTGGTAATGGTGCATTTATGACAACAATTGAAGATGCTAAAGATTTAGCTAATCGTATGATTGAAGTTGGAAAGCAATATAATAGAAAAGTAGCTGTAGTTTTAACTAATATGGAAAAACCATTAGGTAGAGCTATGGGAAACGCTTTAGAAGTTAAAGAAGCTTGAGAAACTTTAAATGGTAATGGACCTAGTGATTTTAATGAACTAATTGCAACTCTAGTTGGAATTACTTTATTACAAGCTAAAGTATTTACTGATTTAAATGAAGCTAAACAAGATGTTTTAAAGAAATTAAAATCAAAGGAAGCTGCACATTATCTAAAAGACTTTGTAATTGCTCAAGGTGGAGATTGAAGTGTTTTAGAAAATTATGATAAACACTTTAGTTGTAAAAACAAACTAGAAATTAAAGCAACAAATAGTGGATATATCAGATATAAAAGAGCTGAAGAAATCGGAATGATTTTAATAGAAATTGGTGCTGGAAGATTTAAAAAAACAGATAAAATTGATCATGGTGCTGGAATTTATTTTGATAAACAATATGGTGATTATGTTAATGCTGGTGATACAATTATGACTCTTTATACAAATAGAGAAATTAATCCAAAATGAGAAAAAGAAATACATGAGTCATACGAATTACTAGAACAACAGCCCGTCAAAAAGGTGATCTGAGAAATCATATCTGAAGATGTGGAATAAATGATTAAAGAACAAAGATACAAAGAGATTTTAAAAAAATTAGAAATAAATGAATTACTTTCTTTAGATTTTCTATCAACTGATTTAAATATTCCCTTAACTACTTTAAGAAGAGATCTTAAAGAACTAGAACATAGACATAAAGTTATTAGAACACATGGAGGAGTACAACTTAATAAAAGTAAATTAATTGTTGAAGATTATTTAGACAATAAGATTAATTTAAATGTCCAAGCTAAACAACAAATTGCTATTAAAGCTCTTAAAAAAATTAAACCTAGAACTTGTATTTTTTTAGATTCAGGTTCAACAACTTATTATTTAGCAAAAATATTAGATGCTAATTTAGATTTAAAAATTGTTACTAATTCAATTTTAAATGTTCAAGAATTAAGTAAAAATAATCATCAAAATATTTATTTATTAGGTGGAAAATATCAAGTAGTTACTAGTTCTATTTTAGGTTATCAAGCAGTCAATGATTTAAAAAACTATGCTTTTGATTTAAGTTTTATTGGCATTAATGCAGTTGATGATCAAACTAATATTTATACAACTAGTGATGATCATGCTCAATTAAAAATTCAAGTAATTAAGAACTCAAATAAAAGTTATGGGTTAGTTGATCAATCTAAAAAACATTCTAAATCATTTTATAAATTTGCTACAAATCTAGAATTAGAACTAATTGAAGATTAATTGAGATTATTTAGTATGGTATTAGTTTTTGATGTTGGTGGAATGTCTACTAAAATTGCTTTAATTGATAGTAAAACAGATCAAATTATAATAAAAGATCAAATAATTTATTCTAATTTTATAAATGGTAAATCTTTATTATTTGAAATTAAAAAAAAGATAAATCAATTTAAAAATAATAATTCAAAAGCAATTTGTATTTCTAGTTGTGGAATTATTAATTCAATTAGTGGAGAGATTTCAGGTTCTTCAGCTATTAAAGATTATTATTTAATAAACTATAAAAAAGAT
			TTAAAAGAATTTAACCTATCAATTTTTATTGAAAATGATGCAAATTGTGCTGCTATTTGTGAATCTCAAATAGGAGTTGCTAAAAATAATAAAAACGCTGTTTTTTTAGTAATTGGAACTGGAATTGGTGGAGCAATTATTATAAATAAAATGTTATATAAAGGAAGTGATTTATTTGCTGGAGAATTTGGATGTAGTTTAGTTAAGATTCAAAATAATCAGTATATTAATGTTTCGGAAAGTTATTCAGCAAAAGCTATTGAAACTAACTATTTTACTTTAACAAATAAAAAATTAACAGCTAAAGAAATTTTTAATAAATATAAAGAAGATAAAGTTGCTAAAAAAGTTATAAATAAAATAATTAATGGTCTTTGTAAACTAATGATTAACATAACAACTATTATTGATCCAGAAGTGTTTGTAATTGGTGGAGCTATTAGTCAAAATCAATTATTTATTAACTTATTAAATAAGAAGTTTAAAAAGTATATGACTATGTCTAATATTAATTTAGATATAAAGATTAAACCAGCAATGTTTTTTAATGATGCTAATATTTATGGAGCTTATCTTTTATATAAAAAGGATTTAATGTTTAAATTTAAAAAAGATTTTTGATGAGGTGCCGCTAGTTCTGGGTGTCAAACTGAATCAGATAAAGATAAACCAAATTTAAATATTATGGACTATTGATACAAACAAACACCAACAGATTTTTATGATAACAAAGGGCCTAATATTACTTGTGATACTTATTCTAACTATAAAACTGATGTTAAATTAATGAGTGAAATTGGATTAAATAGTTTTAGAACTTCTATTCAATGAACAAGATTAATAAAAAATTTATATACAGGTGAAGTTGATTTAAAACAAGTAGAGTTTTATAGAAATTATTTTTTAGAAATTAAAAAAAATAACATTAAATTAATTGTTAATTTATTTCATTTTGATACACCTATTGAATTAGAAAATATTGGTGGTTGAACTAATAAAAAAACAGTAGAATTATATTTTTTATATGCTAAACAATGTTTTAAATATTTTAGTGATTTAGTTGATTATTGAACAACTTTTAATGAACCTGTAGTTTTAGTTGATGGTTGTTATTTAAACAAGTGATATTATCCAAAAATTAGTAATTTAAAACTAGCTGTGCAAGCAGCATACAATACAATTCTTGCTCATTGTAAAGTAGCTAATTATTTTCATTCTTATTTTAAAAATGATCAAAATAAAAAAATATCAATAATATTAAACCTTACTCCTACAATACCAAAAAACAGTGAATTAAAACATTTAAAAGCAGCAAAAATTAGAGATGAATTACTTAATAAATCTTTTTTAAATGCAGTTATAAAAGGACAATTTAGTACTTTTTTAATCAAATTTTTAAATGAAAATAATTTAATGCCTGAATATGATCAATTAGAATTAAATGAAATTAAAAAAACTAGAATTGATTTTTTAGCTGTGAATTATTATCAACCAGCAAGAGTCCAAGCTCCACTTAATAATTTAACTAGTTCAACTGAATTAAAATTAGAAAACTGATTTTTACCATACACTAATAAAAATATAAGAATTAATCCTTATAGAGGTTGAGAAATTCACCCACAAACACTATATGATATAGCTATAGATATTAAAAATAATTATGATAATATACCTTGAATAGTTTCAGAAAATGGAATTGGTGTTAGTGATGAAAATAGGTTTTTAAATAAACAAGGTTATATTGATGATCAATATCGTATAGATTTTATAAAAGAACATTTAATTTATTTATATAAAGCAATAGAACAAGGTTCAAATTGTTTTGGTTATCAAATGTGAACATTAATTGATAATTGAAGCTGAGCTAATGGTTTTAAAAATAGGTATGGTTTTATAAGTTTAGATACAAAAACATTAAAAAGAACAATTAAAAAATCAGGTTATTGAATTAAACAAGTAATTAAAGATCAAGGATTTGAATAAATGCACTCAAATGTTAA
			AAAAGTTACAGATAAAGATGTAATTAAACCAGTTGGTATACCTTTTGTAGTTTATTTTTCTTCAATTTCAAATAACACGCATAGATTTATTCAAAAATTAGAAATTGAAAATATTAGAATTCCTTATGAATTAGATCAATCAATCAGTGTTAATAGAGATTATGTTTTAGTTACTCCAACTTATAGTGGTGGGGGAGAATATGTTGAAGGTGCTGTACCAAAACAAGTAATTAAGTTTTTAAACAATAAAGAAAATAGAAGTTTTTGTAGAGGTGTTATATCATCTGGTAACACTAATTTTGGTGATACTTTTGGAATTGCTGGACCAATTATTTCTAAAAAGCTAAATGTTCCCTTTTTATACCAATTTGAATTATTAGGAACACAACATGATGTTAGTCAAATAAAGCAAATACTATTTAGGTTTTGAGAGATGGTAATAATGAACGAAAATAAAAACACAATCGTTTTAGATGATGTTGATGATGAATATATTAAATTAAATGCTAGATCTAAGATTTTTTTAAAAGATCAAGACAATTTCCAATTAGATGTTAAAGCAGCTGAATTATATTTAAAAAATTATATTGAACCTAGAATGAAAAAGTTTTCTAGTTTAAAAGAAAGACTAGATTACTTATTAGAAAATCAGTATTATGATTCAGAAATCTTAAATAAATATAGTTTTGATCAAATTAGTCAATTAAATCATTATGCTTATTCATTTAACCATCATTTTCCAAGTTTTATGGGAGCTTTAAAATTCTTTAATGCTTATGGATTAAAAACTTTTGATACTACAATGTATTTAGAAACTTATACAGATAGAGTATTGATGAATGCTCTATTTTTAGGTAATGGTAATTTTAATAAAGCAAAAGACTTATTAAAAGATATGATGTTAGGTAGATTTCAACCAGCAACTCCTACTTTTTTAAATGCAGCTAAAAAGCATAGAGGAGAGTATGTTTCTTGTTATTTATTAAGAACTGAAGATAACATGGAATCAATTTGTAGAACAATTTCAACTTCACTACAACTTTCAAAAAGAGGTGGAGGAGTTGCAATTTGTTTAACTAATTTACGTGAAACAGGTTCTCCTATTAAAAATATTTCAGGTCTAAGTTCAGGTCCAATTCCAGTTATGAAGATTTTAGAAGATTCATTTACTTATGCTGATCAATTAGGCCAACGTCAAGGAGCTGGAGCTGTTTATATTTCAGCACATCATCCAGATATTATTTCAGTTTTAGATACTAAAAGAGAAAATGCTGATGAAAAGATTAGGATTAAATCTTTATCATTAGGATTAGTAATTCCAGATATTACTTTTGAATTAGCTAGAGATAATAAAGATATGGCTTTATTTAGCCCTTATGATGTTCAAAAGACATATGGTAAGCCATTATCAGATATTTCAATTACTGAAAAATATTATGAAATGTTAGAAAATCCTAATATTAAAAAAACATATATTAGTGCTAGAAAATTCTTTTTAACTGTTGCTGAACTACATTTTGAAAGTGGATATCCATATATTTTATTTGAAGACACTGTTAATAGAAGAAATGCTCATGATAAAAAGGGAAGAATTATTATGAGTAATTTATGTAGTGAAATTGTTCAAGTAAGTACAGCAAGTGAATATAATTCTGATTTATCATTTATAAAAACTGGAGAAGATATTTGTTGTAATTTAGGTAGTTTAAATATTGATAAAATGATGAAATCAGGAAAAGAATTTTCAGATTCTATTTATAATGCAATTTCTGCTTTAGATATAGTTTCAAGAAATTCAGATTTAAGTGCATCTCCTTCAATTCAAAAAGGAAATGCTTTAAATCATGCCGTTGGATTGGGAGCTATGAATCTACATGGATTTTTAGCAATTAATAAAATTATGTATGATTCACCTGAAGCTGTTGATTTTACTAATATGTTCTTTTATACAGTTGCTTATAATGCTTTTAAAGCTTCAAATAAATTAGCTCAAGAATTTG
			AAAAATTTGCTTCATTTGATCAATCAAGATTTGCTGATGGTTCTTGATTTGATAAATATACTAAGTGTGAATTTGATAAATGAACACCACAAACAAATAGAGTAAAAGAATTATTTAAAGATTATGATGTTCAAATTCCAAGTCAAGCTGATTGAATTCAATTAGTTGAAGAAATTAAAAAAACAGGTTTAGCAAATTCACATTTAATGGCAGTTGCTCCAACTGGATCAATTAGTTATTTATCATCATGTACTCCTTCACTACAACCAGTAGTTTCAACTGTTGAAGTTAGAAAAGAAGGAAAATTAGGAAGAGTTTATGTTCCAGCATATCAAATTAATTTTGATAATATGGGATATTATGCAATGGGTGCTTATGAATTAGGACCAGATCCAATTATTAATATTGTTGCAGCAGCTCAGCAACATGTTGATCAAGCAATTTCACTAACTTTATTTATGACTGATAAAGCAACAACTAGAGATTTAAACAAAGCATATGTTAATGCCTTTAAACAAGGTTGTTCTTCAATTTATTATGTAAGAATTCGTCAAGATGTTTTAGAAGATAGTGAAAACTACGAATGTGATGCATGTAAAATTTAAATGGAATCTAAAATTATTGAAGTTTTAAAAACTAACAAACATAAAGTTAGTTTAAATAAACTATTAACTTATTTTAATGCTTTAGATTATTCATTAATTAAAAACTACTTAGACCAATTAGAAAAAAATAATAAAATTACTATTTCATTAGAAAATAATATTTACTTATTAGATCAAATTTACAAAAAGGGAACTATTAAATTAAATCCAAAAGGTTTTGGATTTATAAATGATATTAATAAAATTGATGGTGAAGATCATTTTATAGCTAGAGTTGATTTAAATAATAGTATTCATCAAGATGAAGTAGTTTATATTTTAAAACAAGAAGAAGATAATAGATTAAAAGCTATAGTTATTGAACTAATTAAAAGAAATAAAATTTATTTAATTGGTGAAATAAATAGAAGTTTTGATAAAAGGTTTTTAGATTTCATTCCAAACGATAAATCATTTGATAGTTTTAGATTTGTAATTGTTAATAAAAACGAATTTAAATATGAAGAGTTCAATATTATTAAAGCAAAAATTATAAGTTGTAAAGAACGTAAAATTTTTATAAGACTTATAAAAATTATTGGAAACAGTAAAAAAGCAAGTGATCGCATCTTAGCAATAGCTGAAGAATTTGAAATAAAAACCAGTTTTGATAAACAAACTCTAGATAATGCAAAACAAATTAATTTATCAACTGATAAACTAGAAAAAGAATTTTTAAAAAGACAAAATAATTCTTTAGTTAATAAAACGATCGTTACAATTGATGGAATTGATTCAAAAGATTTAGATGATGCTATTTGTGTTGAAAAATTAAAAAATAATAATTATAAACTATTTGTTGCTATTGCTGATGTTTCTTATTTTGTTAGATACAAAACCGCTTTAGATAAAGAAGCTTTATTAAGAGGTAATTCAACTTATTTAGCAAATAAAGTAATTCCAATGTTACCAAACATTTTATCTGATGATTTGTGTTCATTAAATCCAAACACTAAAAAACTAGTTTTTGTGTGTGAAATGGAATTTGATAATAACGCAAACATGTTAAATAAAAAAGTTTATGAATCAGTGATTATTTCTAAAGCTAGATTAAATTATGATGAAGTAAATAATTATTTTAAAACTAAAACATGAACTCATTGTGAACAAACTAAAAAAATGTTAGATGTAGCTTATGAATTGTATAAAAAACTAGAAGATCTAAAAGCTAAAAAGGGAACTATTAGTTTTGATGTTAGAGAACCAAAAATTATTTTAGATAAAAACTTAAATGTAATTGATATTAAAACAAAAACAGCTGATCAAGCTGAAAAATTAATTGAACAATTTATGGTAAGTTGTAATGAAGCAGTAGCTGAATTAATCTATCAAAAAGATTTACCATTTTTATATAGA
			AATCATAATAAACCAGATGAAGATGAATTAATTAATTGATATAAGTCACTAAAAACATTTGGAATCAATCCTAAATTAACTAATAAACAAGTTTTAGATCCAATATTTATTAATCACACTTTAACTCAAATCAAAGAGCAAATTAAAGATGAAACTGAGGTTGAACTATTAAATATTTCTTTATTAAGATATATGGACAAAGCTAAATATGGATTAGAAAATATTGGTCATTTTGGTTTAGCTAGTGATTGTTATACTCATTTTACTTCTCCAATTAGAAGATATTCAGATTTATTAGTTCATAGATATCTAAAACAATACTTAATTACAAAAGATCTAGAAAAAACTAGTTTAGAAAATAATACAAATTATATTAATAAAGTAAGTAATATTATTAATGATACTGAAACTAAAAGTGTTGAATGTGAAAGAGAAGTTATTAAAGCGTGTATGTGTGAATATATGCTAAATAAAATTAATACTACTTATACAGCAACAATTTCAGCAGTTTTAAAATTTGGAATTTTTATTCAATTAGATAATTTAGTTGAAGGATTAGTTCATATTTCAAATATGAATAGTGATTTAGTTTATGATGAAACTAACCGTATTTTAATTAAACCAGATAATACTTATTATAGAATAGGACAAAAAGTTAAAGTTAAACTAATTAGTGTTGATATTAAAAAAAGAACAATTGATTTTGTTTTAATAGAATAAATGCCAAATTTAAAAGGATTAAAAACAGAGATTTTATCTGTTAAAAACATTTCAAGAATTACTAATGCAATGCAATTAGTAGCATCAGCTAAATTAAGAAAAATTAGTAAAAAAGTAATTGATACTCATAATTATGTAAGTGAAGTTTATTCTTTATTTAATGATATTATTAGTCAGGTTGATAAATCTGTTTTTCTAAAAGATAGTAATTTTGAAACTAAAAAAACTTTATGAATTGTTATTAATTCTAATTTAGGTTTATGTGGTGGGTATAATTCAAATGTTAATAAATTAGTTTTACAAAACCTAAAAACTAATGATGAAATTTTTGCAATTGGATCTAAAGCGGTATCATTTTTTAGATCTAAAAAAATTAAAATTAAAGATCAAGTCACAAATATTGATATTAATTTTACAAACGAAAAAGCTAAAATTATTAGCAATGATTTATTAGCTATGTATATTAATCGTGAATTTGATGAAATTAAAATAGTATATACTAAATTTATTAATAACGTTACTTTTGAACCAGCAATTATTAGAATTTTTCCAATAGTTAAATCAGAACTACATTTTACTCATAAACAAAAAATTATTTTTGAACCAGATGCTGATCAAATCTTAAATAACACTATTTCTATTTATATAAATGCCATTATTTATGGAACTGTTATAGAATCACAAGTTAGTGAACAAGCTTCAAGAAGAACTGCTATGGAAAACGCAACAAACAATGGTCAAAATCTTGAACATGAGTTAAGTTTAAAATACAACAGACAACGCCAAGGTGCTATTACTCAAGAAATTAGTGAAATTGTTTCTGGAGCAAATGCCCAATCTTAGATGGTATCTAAAAACACAACAGATAAAAAAAAGAATCAATCTATTGGAAAAGTTATTCAAGTATTAGGACCAGTTGTTGATGTTAAGTTTTCAGAAAACAGCATACCAAAGATTTATGATGCTTTAATTGTTGATAATAATGGTAAAAAACTAGTTTTAGAAGTTGAACAAAACATTGGTGATGAAATAGTTAGAACTATTGCAATGGGTCCAACTGAAGGATTAAAAAGAGGATTAGATGTAATTAATACTAATTCTCCAATCACAGCTCCTACTGGAATGGAAGTTTTAGGTAGAATGTTTAATGTATTAGGTGATCCAATTGATGAAAAACCCGATTTAGATGTCAAAAGAGAACCAATACATAAAGATGCACCAAAATATGAAGAACTAGTTACAACAACTGAAATTTTAGAAACTGGAATTAAAGTTATTGA
			TTTAATGATTCCATTTACAAAGGGTGGAAAAGTTGGATTATTTGGTGGAGCTGGAGTTGGTAAAACTATTTTAATTCAAGAATTGATTAATAATATTGCAAAAGCTCATAATGGGGTTTCAGTTTTTGCTGGTGTTGGTGAAAGAACTAGAGAAGGAAATGATTTATATCACGAATTTATTGAAGCTGGAGTTTTAAATAAAACTTGTTTAGTATTTGGTCAGATGAATGAACCACCAGGAGCTAGAATGCGTGTTGCTTTAACTGGTTTAACTATTGCTGAATATTTTAGAGATCAAAAAAATATGGATGTTTTATTATTCATAGATAATATTTTTAGATTTACTCAGGCAGGTTCAGAAGTTTCAGCTTTATTAGGAAGAATGCCTTCAGCTGTTGGATATCAACCAACTTTATCAACTGAAATGGGTTCACTACAAGAACGTATTACTTCAACAAAAAACGGATCAATTACTTCAGTTCAAGCAGTTTATGTTCCTGCTGATGACTTAACAGATCCAGCACCAGCTACAACTTTTACACATTTAGATGCACGTATTGTTTTAGATAGATCTATTGCTAGTTTAGGAATTTATCCAGCAGTTGATCCTTTAGCTTCTTCATCAAGAGTTCTAGATCCAGAAATTGTTGGACAAGAACATTATGATATTGCTTTAAGAGTACAAATTGCACTTCAAAAATATCAGGATTTACAATCAATCATTGCAATTTTAGGTATGGATGAATTAAGTGAAGAAGATAAATTAATTGTTCAAAGAGCAAGAAAAATCAGAAACTTTTTATCTCAGTCATTTTTTGTTGGTGAAAAATTCACAGGAAGACCTGGGGTTTTTGTTAAAGTAAATGATACTGTTAGATCATTTAAATCAATTTTAGATGGTGAAGTTGATTATATTCCTGAAACATACTTCTTATATTCTTCAATTATTGATGATGTTATTGAAAAATATAACAAAGACAAAGATAAATAAGTGTTATTTCAAGGTTTTAATGTAGTAATTAATGCTACAACTCAAGGTGTTCCAAAGATTGTTGAATCACTTTTTCCAAATTTACCAAACTTTATAGCACACTTATTAGCAACAATTATTTTAGTTATTGTTTTAACAAAATTAGTTTATAAACCATATAAACAAATGATTGAAAAACAAACACAAAAAATTACTGAAGTTTTAAGTGATGCTATTGAAAAACAAACACAAGCAAACATTAAAATAAAACAAGCTAACACATTATTAGAAGATGCTAAAACTGAATCAGTATCAATTTTAAAAACAGCAAGAATTGATGCTGAAATTCAAAAAAATAAAATTATTGATAATGCTAATTTACAAGCAAAAAACATTCAATCATATGCTCAAAATTCTATTAAACAAGAAAAAATTAAAGCACAATTAGAAATTAAAAATACTATAGTTAATTTAGCTATTAATTCAGCTGAAAAAATTCTAAATAAAGAAATTGATAAAAATACTAATAAACAACTTATTGAAGAATTTATAAAAGAACTAGATTAAATGGAAAAATTCACCATAAAAGATCTTACTGATAATTTAAAATTTGAAATTATTTCAGGACAAGATAAACTAGATACAGAAATTAAAAGTTATGGAATTAATAGAGCTGGTTTAGAATTAGCTGACTATTTTAAACCTTTTAAAGACCAAAGCGAATGACGAGCAACTTTAATGTCTACTAAAGAAAGTGGATATATGTTGCAATTTGATGAAGAAACTAAAATTAAAAAATATACTCAATTAATGAAATGTGGAATTCCTGTTTTAATAATTACTAATAAATTTAAAGATAAAACTTTAATTAAAGTTGCAAAAAGACTGAATTTTCCTTTATTAAGAAGCGATTATCCAATTACAATACAATTAGTTCAAAAGATTCAAGATATTTATGATATTTATTTTTCACCAACTGCTGAAGAACATGCTGCTTTAATGAATATATTTGGAACTGGGGTTTTAATTA
			AAGGTAAATCTGGAATAGGAAAATCAGAATTATGTTTAGATTTAATTAAACATAATCATTTATTTATTGGTGATGACCGCATCATTCTAACTAATAAATCAAATAAAATTATTGGAAGAGTACATCCAATTTTAAAAAACTTAATTGAAATTAGAGGAATTGGAATTTTTGATATTGTTAAATCAAATGGGTATCAAGTAATTATGAATGAAAGTCCTGTTGAATTAGTTGTTGAACTAGTTGAATATAAAGAACAAAACATTGATAATAGTGACAGATTAGGAAATGATTGAAGTAAATTTAAAATTCTTGGTGTTGAAATAGAGCATATTCAAATTCCAGTTAGTGCTGGAAGAAGTTTAGTTAATATTATTGAATCAGCTGTTGCTCAATTTAAAATTAATAAATCAAAACAATTTGAAAATGTTTTTGATGTAATTCATAAAAGAACAAAAGAATTTTTAAGTTCTAAAAAATAGATGTCAACAGATAAAATTATTATAAAGGGTGCTAGAGAGCATAATTTAAAAAATATTGATTTAGAACTTCCTAAAAATAAATTAATTATTTTTACAGGTTTAAGTGGTTCTGGAAAATCTTCATTAGCTTTTTCAACAATTTATCAAGAAGGAAGAAGAAGATATATTGAATCACTTTCTGCTTATGCTAGACAATTTTTAGGTGGTAATGAAAAACCTGATGTTGATTCTATTGAAGGTTTATCTCCTGCAATTTCTATTGATCAAAAAACCACAAGTCACAATCCTAGATCAACTGTTGGGACTGTTACTGAAATTTATGATTATTTACGTTTATTATATGCAAGAATTGGTCAACCTTATTGTATTAATAATCATGGTCAAATTAAAGCAGTAAGTATTAAAGAAATTGTTGAAAATATTAAACAATCAACTAGTGATGGTGAACAAATTCATATTTTATCTCCAGTAATTAGAGATAAAAAAGGAACTCATATTGATATTTTAGAAAAACTAAGAAATGATGGGTTTATTAGAGTTATTGTTGATGATCAATTAAGAATGCTAGATGATCAAATTAATTTAGAAAAAAATCAAAGACATAATATAGATATAGTTGTTGATAGAATTATTTATCATAATAATGATGAAATTAATTCAAGAATATTTACAGCTGTTGAAATGGGATTAAAATATTCAAATAACTTAATTAAAATTGCATTTCCAAATTCTAATAAACAAGAAAAATTATTTTCAACTTCTTTTTCATGTAAGGTTTGTGATTTTGTAGTTCCAGAACTTGAGCCTAGATTATTTTCATTTAATGCTCCACTTGGTGCTTGTGAATTATGTAATGGATTAGGTGTTAGTTTAGAACCAGATATAAATTTAATTCTTCCTGATTTAAAATTATCAATTAATCAAGGTGGAGTTGTTTATTATAAAAATTTTATGCATACAAAAAATATAGAATGACAAAAATTTAGAATTTTGTGTGATTATTACTATATTGATCTAAACACTCCTTTAAAAGATTTGACTCAAAAACAAAGAGATATAATTTTATGAGGAAGTGATCGAGAAATTGATATTAAAATTGTTACTGAAAATAATAATAAATATGAAAAATATGATTTTATTGAAGGTAATGCTGCTTTAATCAAAAGAAGATATTTTGAATCTAAATCAGAAGAAGCTAGAAAATGATATGCAAAATTTATGTCTTCTAAAATATGCAAACAATGTAAAGGAAGTAGATTAAACGATATTGCTTTATCTGTAAAAATTAATGAAAAATCTATATTTGACTATACTAATATGAGTATTTCTGAACAATTAGATTTTTTATTAAACATTGATTTAACTGCAACTCAAGCTATGATTGCAAAATTAGTTTTAGATGAAATTATTTCAAGAACTAACTTTTTAAATGAAGTTGGGTTAGGGTATTTAAATCTATCAAGAACAGCTACAACTTTAAGTGGTGGAGAATCTCAAAGAATTAGATTAGCTAAACAAATT
			GGATCTCAATTAACTGGAATTTTATACGTTTTAGATGAACCATCAATTGGATTACATCAAAAAGATAATGATAAATTAATTAAAACTTTAAAACATTTAAGAGATCTAGAAAATACTTTAATTGTTGTTGAGCATGATGAAGATACAATGAAAAGTAGTGATTGAATTGTTGATATTGGCCCTAGAGCTGGAGAGTATGGTGGAGAAATTACTTTTAGTGGAACATATCAAGATATTTTAAAATCAGATACTATTACTGGTAGATATTTATCAAGAAAAGAAGGTATAGCAGTTCCTAAAACTAGACGTGGTGGTAATGGTAAAAAAATTGAAATTATTGGAGCTAGTGAAAACAATTTAAAAAATATTAATGTAACTATTCCTTTAAATAAATTTATAACTATTACAGGTGTTAGTGGATCTGGAAAATCAACTTTACTAGAAGATATTGTTTATAAGGGAATTCATAATAATTTATCAAAAGAGTATTTACCAATTGGAAAGGTTAAAGAAATTAAAGGTATAGAAAATATCAATAAAGCTATTTATATTTCTCAAGAACCAATCGGAAAAACTCCTAGATCAAACCCAGCAACTTATACTTCAGTTTTTGATGATATTAGAGATTTATTTACTAATCTTCCAGAAGCAAAAATTAGGGGTTATAAAAAAGGTAGATTTTCATTTAATGTTCATGGTGGTAGATGCGAGCATTGTCAAGGTGATGGAGTAATTACAATTTCTATGCAATTTATGCCAAGTGTTGAAGTGGTTTGCGAAATTTGTGATGGTAAAAGATATAATGATGAAACTTTAACAGTTAAATATAAAAACAAATCAATTGCTGATGTTTTAAATATGAGTGTTAGTGAAGCTTATGTCTTTTTTGAAAATATTCCTCAAATTAAACAAAAGCTAGAAACTATTTTAGAAGTTGGTTTAGGTTATATTAAACTAGGACAAAATGCTACAACTTTAAGTGGTGGAGAATCTCAAAGAATTAAATTATCTACTTACTTATTAAAAAAACAAACTGGAAATACTATGTTTTTATTAGATGAACCAACAACTGGTTTGCATGTTGATGATGTTAAAAGATTAATTGGTGTTTTAAATAAATTAGTTGATTTAGGAAATACAGTTTTATGTATTGAACATAATCTAGATTTTATTAAAGTTTCAGATCATATTATTGATCTTGGTCCTGATGGTGGAGAGTATGGTGGTCAAGTTATAGTAACTGGAACTCCAGAACAAGTAATTCATCATCAAACTTCTTATACAGCTAAATATTTAAAGGATTATATAATTAATGATTAGATGAAACAAGAATTAACAGTTGCTGAATTATTATATGCTGAACGTTTTGTTTTAGGTGTAGCTATGAGTTTTTCTAATGCTTTAGCTGACATTGTTTCAGTTTTAAAAGTTGATGATTTTTCAATTCCTGCAAATAAATATATTTATCAAGCAATTATTGATTTAAATAATAAAAATAAATCCATATCTCCAATTTCAGTAATTAATAGATTAGAAGCAATTAATAAATTAGAACAAGTTGGTGGAGATGTTGTAGTTTATGAAATAGCTGCTGAAAACTACACAGATCAAGGATTAGAAGAATATATTGATATTATTCATAAAGCTGGAGTTATTAGAAAACTAGATATTGTTATTAAAGAATTAGAAATTAAAAGAAATAATTCAAATACTGATGTTGATGAATTATTAAAAGTTGCTCAAACTAAGCTTTTAGATATTGATCTTTCTATTAAAAGATTTGAAATAGAACCAATTGGTGAAGTTGCAAATAGAGTTGTTGAAAAAATTAAAGAACTTGAAATGAAAGCAGAAATTATTTCAGGAGTTCCAACTGGATATAATTACTTAGATTTAGTTACTTCAGGTTGACAAGAATCTGATTTTATTATTTTAGCAGCTCGTCCAAGTGTTGGAAAAACCGCCTTTTCTTTAAATTTAGCTTTTAATGCTGCTATGCA
			AAAATATCCTGTGGCTTTTTTTTCACTAGAAATGCCCGCTGAACAACTAACTCAACGTTTATTTACTAGACTTACAAGTGTTGATTCAACTAATCTAAGAACTGGAAAAGGTTTAAGCAAACAAAACTGAGAAAAAATTCAAATTGCAAAAGAAAAATTAGAAGAAATTCCAATTTATATTGATGCTAGTCCTGGCATTTCAACTCAAGAAATTAGATCTAAACTTTATAAAATGAAAAGAGATCATAATATTAAATTATGTGTTATAGATTATTTACAATTAATAGTTGGATCGCAAAATAAAGACAGACAAAATGAAGTTAGTGAAATTTCAAGACAACTAAAACAAATTGCAAGAGAAACTTCTATTCCAATTATTTGTTTATCACAATTAAGTAGACGAGCTGAAACTAGAGAAGATAAACGTCCTATGTTATCTGATTTAAGAGATTCAGGAGCTATTGAACAAGATGCTGATATTGTTGCATTTTTATATCGTGATGATTATTATAAAAAAGATTTAACTGATTTAGATAAAGAAAAAACTGAACTAATTTTAGCAAAGCATAGAAATGGTGCTACTGGAACTGTCTTACTAAGATTTATTAAAGATTTTGGTGTATTTAGAGACTGATAAATGACTTATGAAGAAATTAAACAATTAGAAGATGAAATATTAGAAGCTAAAGGACAATGATTTGTTATTTCTTGTCAAACTGGGCATGAAGAAAAAGTTTTAGGTGATCTACAACAAAAAATTAAATCAGCTAGTATTGAAGATGAAGTTTTTTCAATTAAAATTTCAAAAGCTAATTTAGTAAGTAAATCAGGAAAATCTTCAATTAAAAATAAATTTCCAGGATATATTTTTATTAATATGATCATGAGTGAGAAAGCTTGATTTTTAATTAGAAATACTCCAGGAGTAACTGGATTTATTGGATCAAGTGGGCGTGGAGCTAAACCTTCTCCTTTAACAACTGAAGAAACTTTAAATATCTTAGTACCAAATCTTGAAGAAATTGAACAAGCTCATAAACAAGAACAACAAGAAGAAAATTTAAAAAATGAGGCTGTTAATAAAAAAGAATTATTTACTGCTAACTTTAAAGTTGGAGATGTTGTTAGAGTTAAATCAGGTATTCACGAAAATGAAGAAGGTACTGTTAAAGATATGGACTTTTCTAAAGGTGTAGCTTTTGTTGCTATTGAAATGTTTGGAAGATGAACAACTTTAGAAGTTTCATTTAAAAATGTTGAACCTATTAAAGAATATTAAATGGCTAAAATTAGTAAAAGATTCAAAGAAGCTTTAAGCAAAGTTGAAAAAAATAAAGTTTATCCATTAACTCAAGCTCTAGATTTAGCAAAACAAACTTCTACAACTAAATTTGATTCAACAGTTGAAGTTGCATTTAATTTAAATATTGACCCAAGAAAAGCTGATCAACAAATTCGTGGTGCTGTGGTTTTACCTGCAGGAACTGGAAAAACTCAAAGAGTTTTAGTTTTAACTAATACTAAAACTAAAGAAGCTGAACAAGCAAAAGCTGATATTGTTGGTGGAGAAGAATTAATTAACAGAATTAAAAATGAAAACTGATTTGATTTTGATATTATTGTTGCTACTCCAGAAATGATGGCAAAATTAGGAGCAATTGGTAAAATTTTAGGTCCTAAAGGATTAATGCCAAACCCAAAAACTGGAACTGTAACTATTGATGTTGCTAAAGCAGTTGATGATATTAAAAAAGGAAAAGTTGAATATCGTGCTGATAAAGAAGGAAATATTCATTTAATTATTGGTAAAGTTTCATTTGAAATTGAAAAATTAGAAGAAAACTTTAAAGCAGTTATTGATGAAATTAGAAGAGTTAAACCTCAAACTGTAAAAGGTGATTACATCAAAAACATAACTTTATCAACAACAATGGGTCCTGGTATCAAAGTTCAATTTTAAATGGCTTATAAAATTAGAAAAATTAATCGTAATGTAGAAC
			GTCGTGATTATACTAAAGTGTCAATGAACCTTTCTCTACCAAACTTAATTGGTATTCAAACTGAAACTTTTGAATGATTTAAAACTAAAGGAATTCAAGAAGTTTTAGATGAATTTTTCCCAATTTTATCATTTGATGGATCAAGTGTTTTAACTTTAGAAAACTGAGGGTTTAAAGAACCTAGATTAAGTGTAAGACAAGCAAAAGAAGAATCAAAAATTTATGATGCTCCAATTTATGCTAATTTAAAACTATCAGTTAATAAAACAGAAGAAATTCAAAAAGAATTTGATGGTGTTGTTTTAGATGATGCCTTACAAATTTTAAGTAAATGATTAGAAGAAAAAACTGTAAGTAAAAACATAACTTTTAAACAACAATCTCAAAATTCATACTTTTTTGAATTAACTATTAAAAAATCAGAAAAACCAGATCTAATTCAAATTGATATTATTGAAGATAAAAAAACTTCATTGATTTGTAATGTATCTATTTATAAATCAGGTGAAGTGTTTTTAGGTGATTTTCCATTAATGACAGAAGCTGGAACTTTTATTATTAATGGTTCTCAAAAAGTCATTGTATCTCAATTAGTAAGATCTCCAGGAGCTTATTTTAATAAAGAATTAAATCGTAAAACTGGAGAAATGATTTATTTTGCAGACATTATTCCAAGTAGAGGAACTTGATTAGAATACGAAACTGATTCTAAAAAAATTGGAAATGATGCAATTAATCCTTTATATGTAAAAATTGATAAATCAAGAAAAACTACAGCCACTTCTTTATTATTAGCTTTTGGTATTAGTAAAGATGATATTTTAAATATTTTTGATAATGATGAAGTATTAGTTGAAACTTTACAACAAGACTCAATTATTGGCGATTTTAAAATAGATTGATCAAATCAAGTTCAAGAAATTTATAAAAAAATTACACAAGGTGAAACTGCAACTAGTGAAGGTGCTTCTAAATTTATTAATAGTATTTTATTTGATAAAAGAAAATATGATTTAACTAAAGCCGGAAGATTTAAACTAAAACAAAAATTATCAATTAAAAATAGAATTTTAAATAGAGTAATAGCAGAAGATATTGTTGATGCTAATAATAATGTATTAATAGCTAAAGATACTGAAGTTAATAAACATAATATTAAACAAATTAGTGAAATCTTAGATCAAGATGTAATGAGTATTGATCTAAATTATTTATCAGATATTCCAGGAACTAGAAAAGTTCAAAAGATTAAAGTTTATAAAGATAGTGAACTAAAAACTGATACTACTTGTTTAATTGGTTTAACTAGTTCATCTAATGAAGAATTTATAACAGTAGCTGATATTTTATCAACTGTTTCTTATTTATTAAACTTAAAATATAACATTGGTGAAATTGATGATATTGATAATTTAGGAAACAGAAGAGTTAGAACTGTTGGTGAATTATTACAAAATCAATTTAGAATGGGATTAAACCGTATTGATAAAAATGTTAAAGAAAAATTAGCTACAAGTGATTTGTATAAAGTTAAAACTTCAACAATTATCAATGCAAAACCTTTAACTGCAATTATTGGTGAGTTCTTCAATTTATCACAATTATCTCAATTTATGGATCAAATTAATCCATTATCAGAATTAACTAATAAACGTAGATTAACAGCTTTAGGACCTGGTGGTTTATCAAGAGATAGAGCAGGATTAGAAGTTCGTGACGTTCACCCATCTCATTATGGAAGAATTTGTCCTATTGAAACTCCAGAAGGACCAAACATTGGATTAATTAATAACTTATCAACTTATGCAAGAGTTAATGAATATGGATTTATTACAACTCCATATAGAAAAGTTATTAATGGAATTATTCAAAATGATCAAGTTGAATATTTAACAGCTGATCAAGAAAAAAACTTTATTATTGCTCAATCTAATGTTAATCAAGATGAAAATGGAAAAATTCTAGATGAAATTATAGTTTCACGTTTTAATGGTGATGAC
			TATATGGCTAAAGTTGAAGAAATAGATTATATTGATGTTTCTCCAAAACAAATTGTTTCAGTTGCTACAAGTGGTATTCCATTTTTAGAAAATGATGATGCCAACCGTGCTTTAATGGGTGCTAACATGCAACGTCAAGCAGTACCTTTAATTAAACCAGAATCACCAATTGTTGCAACTGGTATTGAATTTGAAGCAGCACGTGATTCAGGTGAAGCTATTGTTGCTAAAGAAGATGCAATTGTTAAATATGTTGATTCAAAAACTATTATTACTGATGGAGAATCTGGAATTAGAACTTATATTCTATCAGATTATGAAAGATCAAATAATGGAACTTCATTAACTCAATCACCAATTGTTAAAGTTGGAGATGTAGTTAAAAAAGGTGAAATTATTGCTGATGGTCCATCAATGGATCAAGGTGAATTAGCAATTGGTCAAAATGTTGTTGTTGCCTTTTCAACTTATAATGGATATAACTTTGAAGATGCGATCGTTATGAGTGAAAGAATTGTTATAGATGATCGTTTTACTTCAACTCATATTGATGAATATACTTTAGAAGTAAGAAATACAAAACAAGGTCAAGAAGAAGTAACTAGAGAGATTCCTAATATGTCAGAACAAGCTAAAAGACATTTAGATGCTGAAGGAATTGTAGCTATTGGTACTGAAGTTAAAGTTGGAGATGTTTTAGTTGGAAAAGTAACTCCAAAAGGACAAGTTCAACTTTCTCCAGAAGATAAATTATTACATGCTATATTTGGTGAAAAATCTAGAAATGTTAAAGATAATTCATTAAGAGTTCCAAATGGTGGAGAAGGAATTGTTCAATCAATTAAACGTTTTAAAGCAAAAAGTGCATTAAATCCTGATGGAATTGAATTACCAGCTGACATTATAGAAGTAATTAAAGTTTATGTTGTTCAAAAACGTAAAATCCAAGAAGGAGATAAAATGTCTGGTCGACATGGAAACAAAGGTATTATTTCAAGAATTTTACCTGTTGAAGACATGCCACATCTAGAAGATGGAACACCAGTTGATATTATCTTAAACCCACAAGGGGTTCCTTCACGTATGAATATTGGTCAAATTTTAGAAATCCATTTAGGAATGGCTGCTAAAAAACTAAACCAAAAAGTTATTACTCCTGTTTTTGAAGGATTAAATGAAAAAGAATTAGAAGAAATAATGGCTGAAGCTGGAATGACAAATTATGGTAAAGTTACTTTAATTGATGGTCAAACTGGTGAACCATTTGATAAACCAATTGCAGTTGGAGTTATGTACATGTTAAAACTATCTCACATGGTTGATGATAAAATTCATGCACGTAATGTTGGTCCTTATTCATTAATTACTCAACAACCATTAGGAGGAAAAGCTCAAAATGGTGGTCAACGTTTTGGAGAAATGGAAGTTTGAGCTTTAGAAGCTTATGGAGCTGCTCATACACTACGTGAAATTCTAACAATTAAATCAGATGATATTAAAGGTCGTTCAAAAACTTATGAAGCAATTGTTAGATCTAAAAAAATTCCTGAACCTGGAATTCCAGAATCATTTAACGTGTTATCAAAAGAAATTATGGGTCTAGGATTTAATATGTATATGATTGATGAAACTGGTGAAAAATCAGTAATTAATGCATATGATAAAAAAAACTTTGACGCAGATAATTATGAAGATGATGAAATTTTAGTAAAAACAGATACTTTATATATTGATGATGAAGATGTTGATGCTGAATTTGAAGATCTAACTTATGTTGATGAAAATGATATTTTAAGATCGTTTGAATCAGAAAATGATATTGATGAAGAAGAATAAATGGAAAATCTAAATCGTAAAAAAGCAATAAAAATTGAATTAGCTAACCCTGATACAATTCGTTCATGATCACATGGTGAAGTTTTAAAACCAGAAACTATCAACTATAAAACATTAAAAGCTGAAAAAGATGGGCTATTTGATGAAAGAATTTTTGGTCCAAC
			TAAAAATTATGAATGTGTTTGTGGAAGATATAAAAAAGCCAACCCTATGAATAAAGGGAAAAAATGTGAAAAATGTGGTGTTGAATTAACTGAATCAATTGTTAGAAGAGAAAGAATGGGACATATTGAATTAGAAGAACCAGTTACTCACATTTGAATGTTAAAAGTTGCTCCTTATAGAATTGCTGCAATTTTAGATCTAAAAGCAAAAGAACTAGAAGAAGTAGTTTATTTTGTTTCACATATTGTCTTAGAACAAGGAAATCAAAAACATTTTGTAGAAAAAGAAGTTCTAGATTTAGGTTCATCAAGAATTACTAAAACTAGAGAAAAATTACAATTAACAATTTTAGATGTTATTGATCTAATTAATGATCCAAATCATAGAGACACAAAAAAAGCTAATAGATTATTAGAAGAATTAAAAAATACTGCTGTGCCATTTTCAATTGATGAAGCTACTAGTTTAATTAGTAAATATACTGGTGCAAAATTTGGAATTGGAGCTAGAGCTGTTGAATATCTATTAGAAAAAGTAGATTTAACTAAAGAAATTGAAGCAATCAAAATTCAACTTGAAAATTCTAAAAAAACCCCAAATGAAAGAACTAAATTATTAAAACGTTTAGAAACTTTTGATTCTTTAAAACGTTCTAAACAACGTCCTGAATGAATGGTTATGAGAGTAATTCCAGTTATTCCACCAGACATTCGTCCAATTATTCAATTAGATGGTGGTCGTTTTACTACTTCTGAAATTAATGATTTATATAGAAGAATCATTATTAGAAATGAAAGATTAAAAAAAGTTAAAGAAATGGGTGCACCTTCAATTATTGTTAATAATGAAAAGCGTATGTTGCAAGAAGCTGTTGATGCTTTATTTGATAATGAAAGAAAACCAAAACCAGTTCAAGGAAAAAACAAACGTCCATTAAAATCTTTAACTAGTGTTTTAAAAGGAAAACAAGGTCGTTTTAGACAAAACTTATTAGGAAAACGTGTTGATTATTCAGCTAGATCAGTTATTGCAATTGGACCAGATCTAAAGATGTATCAAGCAGGTTTACCAAGAGAAATGGCAATTACTTTATTTAAACCATTTGTAATTCAATGACTTCAAGATCATGAGTATGCTGAAAATGTAAAAATTGCTGAAAAAATGTTATTACAAAATGATCCAAAAGTTTGAGAAGCACTAGAACAAGTAATTAAAGATAGACCTGTTTTATTAAATCGTGCTCCTACATTACACCGTTTAGGAATTCAAGCATTTGAACCTAAGTTAGTTAAAGGAAAGGCAATTCGTTTACACCCACTAGTTACAACTGCATTTAATGCTGACTTTGACGGGGATCAAATGGCAGTTCACGTACCTATTACAAAAGAAGCTGTTGCTGAATCAAGAGCTTTAATGTTAGGTTCAAGTGCTATTTTAGGACCAAAAGATGGAAAAGCAATTGTTACTCCTGGTCAAGATATTATTTTAGGAAACTACTATTTAACTACTGAAGAAAAAAACGCTAAAGGTCAAGGAATGATTTTTTCAAGTTTAGATGAAGCATTTATGGCTTATGATAGTGGTCAAATTCATTTAAACTCATTAATTGGAATTGCTTTATCAGCTTTACCTGAACAAAAATTTAGTGATAAAAATCAAAGATTAAATTCTTATTTACTAACAACTGTTGGAAAACTTTACTTTAATCAAATTTTTGATGATAATTTCCCATGAATCAATTCAAATAATATTTGAAATGCTAAAGAAGCGGTTAAAGAATTTATTTATTATTTTTCACAAGACATTAATAATGTAATTGAAAATATTCAAGTTCAACAACCAATTAAGAAAAAAGAATTATCACTTATTATTGAAAGATACTTTGAAACTCATGGAGCTAGAAAAACTGCTGAAATGCTAGATAAGATGAAAGATCTAGGATTTAGTTTTTCAACAAAATCAGGAACTACAATTTCAGCTGGAGATGTTGTTGCCTTTA
			CTCATAAATATGATGAATTTAAAGAAGCAGATCAAAAAGTTGAACAAATTACTGATTTTTACAATATGGGTATGTTAACTAATAGTGAAAAGAAACGTAGAATTATTGAAGTTTGATCTGATGTTAAAGATAAAATTCAAGATGAATTAGCAACAGTATTGCGTAAAGATGTTAAAAATCCAATTTTTGTAATGGTTGATTCAGGAGCTCGTGGTAATATTTCAAACTTTACTCAATTAGTTGGTATGCGTGGATTAATGAACGATACTAAGGGAGATATTAAAGAAATTCCTATTAAGTCATCATTCCGTGAAGGATTGACTGTTTCAGAATACTTTGTTTCAACTCATGGAGCTAGAAAAGGTATGGCAGATATTGCCTTAAAAACTGCTGATTCAGGTTATTTAACTAGAAGATTAGTTGACGTTAGTCAAGAAATTGTTGTTGTTAATGAAGATTGTGAACCAAGTAAAGGATTTGAAGTATCAGCTATTATTGATACAAAACATGATAATGTTATTGTTCCACTAAAAGATAGATTAGTTGGAAGATTTACATTTGAAGACATTTATGATGATGATAAAAACCTAGTTGCTTTTGCTAATACATTAATTGATAAAAATATTGCTGAAAAAATTATTATGTCAGGAATTAGTTCAGTAGTTATTAGATCGGTTTTAACTTGTGATAACAAACGTGGTGTTTGTCAAAAATGTTATGGATTAAACTTAGCTACTGCTTCAGTTGTTAATATTGGTGAACCAGTTGGAGTTATTGCTGCTCAATCAATTGGAGAACCAGGAACTCAATTAACAATGCGTAATTTCCATACAGGAGGAGTTGCTGGTAATGTTGATATTACTCAAGGGCTTCCACGTATTAAAGAATTATTAGACGTTACAACTCCAAAAGGCGCTGTTGCTATAATTTCTGAAGTTGATGGAGTAGTTAGTGAAATTGAAGATTATAATGGTGTATTTGTAATTAATATTGTTACTGAAAATGAAGAAGTTAAAAAGTATAAAACTGAATTTAACTCAGTATTACGTGTTGAACAAGGATCAAGTGTTGTTGCTGGTCAAAAATTAACTGAAGGAGCTATTGATTTACACCAATTATTAGAATTTGGTGGAATTCAAGATGTACAAAATTACATTTTAAAAGAAGTTCAAAAAGTTTATAGATTACAAGGTATTGAAATTTCAGATAAATATATTGAAATTATCATTAAACAAATGTTAAACAAAGTAAAAATTACTGATGGTGGTGATTCTGATTTATTACCTGGAGAAGTTATTACAATTCAAAACTATAAAGAAGTTGTTCAAGATTGTATTGTTAAATCAATTAGACCTCCTTTATCAAAAGCTCAAATCTTTGGTATTAAAAAAGCACCTTTAGAATCAAGTTCATGATTATCTTCTGCTTCATTCCAAGATACTGCTAGAGTATTAACTAGAGCAATTATTAAAGGAAAAGAAGATAAATTAGAAGGACTAAAAGAAAATATTATGTTAGGTAATTTAATTCCAGCTGGTACTGGTTTAACTGGAACTCAAGAAGTTGAACAACTAGCAGAACAATACCATAACAATGAATATTAA
		</sequence>
		<sequence>
			<taxon idref="2003-036"/>
			ATGTCACAAGAATATAGTGCAGAATCGATTAAAGTTTTAAAAGGTTTAGAAGCTGTTAGAACACGTCCTGGAATGTATATTGGATCAACTTCAAAAACAGGTTTGCATCATTTAGTATGAGAAATTTTAGATAACTCAATTGATGAAGCAATGGCTGGGTATGCTGATTTAATTAATGTAACAATTACAAAAGAAAATGAAATAATTGTTCAAGATAATGGAAGAGGAATTCCAGTTGGTATTAATTCAGATACTAAAAAATCTGCATTAAGTTTAGTTTTTACTCAATTGCATGCTGGTGGAAAATTTGATTCAGAAAGTTATAAGATTTCTGGTGGTCTTCATGGGGTTGGAGCTAGTGTTGTTAATGCTTTATCTTTATATGTTGAAGTTGAAGTTTATAGAAACAATATTCACTATCATCAATTATTTAGTGAAGGTGGAACTAAAGAATCAGAATTACAGCAACTAGGTCACACTGATTTAAGAGGAACAAAAGTTAAATTCAAACCAGATCCAGAAATTTTTAAAGAAACTGTAGTATTTGATTATGAAGTTATTAAAAATAAAGTTAAGCAGTTAGCATTTTTAAATAAAGGTTTAAAAATTACTTTAACTGATGAAAGAATTGAGAAAACAGTTGAATACTTATTTTTAAATGGGATCTTAGACTATATTAAAGAAAAAAATGAAACTAAAAATAAAATAAACCCAAATATTTTTTATGTAGATTCAAAATATGAAGACATTGAAGTTGAAATGGCACTTCAATATAATTCTGATTATCAAGAAAATATCATTACTTTTGTAAATAATATTAATACTCATGAGGGTGGAACTCATGAAGATGGTCTAAAACAAGCTCTAATTAGAGATATTAACAGATATGCTGATACAGTAATAAAAAATAACAAAACCCCTTCTAAATTCTCTTGAGATGATATTAAAGAAGGTATGATGTGTATTTTATCAGTTAGACATACAGATCCACAATACGAAGGTCAAACTAAAACTAAATTATCTAACCCCGATGCTAAAGAAGCAGTTAATATAATCATTGGAAATGCTTTTGAAGAATTCTTATTAAAATCACCAGAAGATGCTAAAGCTATTTTAGATAAAAACGTTAATGCTCAAAAAGCAAGAATTGCAGCTCAAAAAGCAAGAGAAGAAACTAGAAGAAAATCTGCACTAGATTCGTTTTCATTACCAGGTAAGTTAGCAGATTGTGAAACCAAAGATTCAAGCATAGCTGAACTTTATTTAGTTGAGGGAGATTCAGCTGGCGGTAGTGCTAAAACTGGAAGAAATAGAAAATTTCAAGCTATTTTACCTTTAAGAGGTAAAGTATTAAATGTTGAAAGAGTAACTGAAGCTAGAGCTTTTTCAAATAATGAAATTAAATCAATTATTACAGCTATTGGTACTGGAATAAAAGAAGAATTAGACTTATCTAAATTAAGATATAAAAAGATAGTTATTATGACTGATGCAGATGTTGATGGTGCTCACATTAGAACATTATTATTAACATTCTTTTATAGATATATGAAACCATTGGTTGCTAATGGTCATATTTATATTGCTCAACCTCCTTTATATAAAATTGAAGCAGGTAAAAAAATAGCTTATGCATATACTGATAGTCAATTAGATGAACTAAAAAACAATGAATTTAATAATTTAAAATACACAATCCAGCGCTATAAAGGACTTGGAGAAATGGATCCGCTACAATTATGAGAAACAACAATGGATCCACAACAAAGAACTATGTTACAAATTTCACTTGAAGATGCTACTTTAGCAAATGAAGTATTTTCAGATTTAATGGGTGAAGATCCTGAATTAAGAAAAATTTATATTCAAGATAATGCTAAATTTGTTGAAAATATAGACTTTTAGATGAAAAAGCTTTTAACAGTTTTAACAACACTTATTGGAATTAGTGGTTCAGTTTCAATGGTGATTTCATGTAAAGTTCCAACTTTTTCTGAAGG
			AATTTTAGGCCAAAGAGTTTTAGTTGTTACTGATGGTGGTAACATTAGAGATAAAACTTTTAATGAAAGTTCTTGAGAAGGTGTAATTAAATATGGGTCTCAAATTCATAGTAATTTTGATATTAAAAATGAATTAGAAGCAAGACAATTTAATTACAAAAGTTCAATTGGTGGGCACACTAAATGAGATGAAAAACAACATATGTTTATAAATGAAGATTATGAATATGCAAAACAAAATAGTAATAACTATGTCGAAACGCCCGATCATACAATTGATGCTTTTAGAACTTCTTATAATACAGCAATCTATAAAAAAGCAGATGCATTATTACTAGCTGGATTTGGTCATTTAGGAGCAGTTGATTATGCTGCTGATAGAATGAAAAAAGCCGGTAATAAAACTGTTGTTTTTTTAGATGCACAATATAAAAAAGATAATGTTATTTCAGTTATTTTTAATTCAGAACTAGCTGGATTTAATGCGGGTTGAGATGCAATAATGTGAGCAAATCTCCCCAAAATGACTAGCTTAAATAGTGGTGAGTTTTCAAAAGAGGCTATTGATGCATCAAAATCTAAAACTGATATGGTCTTACAAGGTTCAACAACAGGTAATAAATATATTTCAATAGGTATGTTTGGTGGAATTACTAACAAAAATGCTGTTGATAATTATATGTGAGGATTACTTGCTGCAATGCATGTTTATAATAATAGATTTGCAGGAAAAGAAATTGAATTAACAGATAATAAGCAAAATAAAGTTAAATATAAACTACAACCAGTTTATTATGCTAATTTAGGATCAAAAGCTAAAGTTGAAAAACTAAATGATGTTAATGAAAGTTCTTGATTTTCAAAAGGATTTGATGTTGGTGGAGCTAAAAAATCAGGAATAGTTGATTCTTTAATTAAAAATCAAGCTGATATTATTTTTCCAGTTGCTGGATCTCAAATTAATGATGTTTTAGAATCAACTGGTCATAAACCTTATGTTATTGGTGTTGATACTGATCAAGTCACAAGTGTTGGTTCTTCTAAAAAAGGTAATGAAACTAGATTTATTACAAGCGCAAAGAAAAACATTGTTTCAGCTTCAGTTTATGCTTTAAATAGAGCAAGATCACTACAAAAAGCTATTATTAAAGATAAAACATATACATCAAAACATGAAAAAGAAATTAAAGACGGAACAACTTTAGTTGGAGAACAAGCAGATTGATCTATTTCATCATCAAGAAAAGCAGACACTAAATGAAGTGTTGAAAAAGTTAATGGTTCATTAACAAATGCTGCTAATTTATCAGTTGAATCAATAGATTATTCAATAGATAAGGCAAAAGAAATAGAAAAAAATCTTAAAGAAACACTACTTAAATCAGGTGAAACTTTTAAACAATACTTAACAAAAAAATCATTAGATAAAGCATTAGAATCAATTTCAAAAAGCATTAAAGATGAAGAATGAGAAAAATTAACATTAAACAATAATGGTATAGCAGGAATAAAAAATTATTGAGAAATGTTAATTCAATCTACTAAACAAGGAGCATAAATGAATAAAGAACAAAAAGTTGATTATGCTATTGAAATGCAAAATATTACTAAAACTTTTTTAAATGGTGCTATTGTTGCTAATGATGACATAACAATTAAAGTTAAAAAAGGTGACATACACGCTCTTGTTGGTGAAAATGGGGCTGGTAAGTCTACATTAATGTCTATTTTATTTGGTTTATATCAACCAACTTCTGGAACAATTAAAGTTAACGGAAAAGAAGAGGTTATTTCAAATCCAATCAAAGCAAATAAACTTGGTATTGGTATGGTTCATCAACATTTTAAGCTAGTCGAAGTTAATACAGTTTTAGAAAATATTATATTAGGTGTTGAACAAACAAAATCAAATATATTTTTAAATAAAACTAAAATGCGAGCAGAAATAATTGAAATAATGAATAAATATGACTTATATGTTGATTTAGATGCAAAAATTC
			AAGATATTTCAGTTGGTTTACAACAACGTGTAGAAATTTTAAAAGTTTTATATAGAAAGGCAGATATTTTAGTTTTTGATGAACCTACTGCAGTTTTAACTCCTCAACAAATTCAAAGTCTTTTACAAATTATGAAAAACCTACAAAAAGCAGGAAAAACAATAATTTTTATTTCACATAAAATGGATGAAATAAAACAAGTCGCTAATGTTGCTACTGTTATTAGATTAGGTAAAAAGATCGTTGATTTAGATGTTTCAGAAGTTAGTGGAAATGAAATCGCTGAAGCAATGGTTGGACGAAAACTTGTTGAAGTTAAAAACAAATATAAAAAACCCCTATCTGATGAACCTATATTAGATGTAATTAATTTAACAGTTAAAAAAAGTACAAATCATAAAGTTTATGGACTAGAAACTTTTAATATAAAGGTTAGACCAGGAGAAATTGTAGCTGTTGCTGGAGTTGAAGGAAACGGACAACGTGAATTGATTCAAACAATAACAGGATTAGTAAAACCAGTTAGTGGTGGTATTATTTATAAAAAAATAAATATTGTTAATAGTAATATTAAAACAAGATATGATATGGGAATGAGTCATATTCCTGAAGATCGTCATAAGTATGGTATGTTATTAGACTTTTCAGTTGAAGAAAATATTGTAAGTCAAGAAATAGATAAAAAACCATTTTCTTCATTTGGGTTTATAAATAAAAAAGCGATTTCTAGATATGCTCAATTAATTATTAAAGAATTTGATATAAGAGGTTCTAGAAATGGAACAGCAATTGCAAGAGGATTATCTGGAGGAAATCAACAAAAAGCTATTGTAGGAAGAGAAATTAAAAAAGAACATGATCTATTAATAGTTATTCAACCTACTAGAGGATTAGATGTTGGTGCTATAGAAAATGTTCATTCTCACATTTTAAAAGAAAAAGAAAAAGGCAGAGCTATTTTACTAGTTTCTTATGATTTAAATGAAGTTATTGCTTTAGCAGATAGAATAGTTGTTATTAATGAAGGAAAATTAATTGGAGAACTACCTGCTAAAAAAGTTAAAAAAGAAGAAATCGGAGCTTTAATGATTGGTCAAACTTTAGAACAAATCAAACAAAATCAAATTACTAAAACAACAAAAAATAGAAAGGAGATGAAAACTATGCAATCTAAAATATCTTGAACATTATCTAAAAAATCTAAATATTTATTTGGTTCAGATTCTACAAAAACTAAACTAAAATACATTAAAGGTTCTTTTTTTTCAATTATTGTTGGGTTTATAGTTTCAGGTATTTTCTTATCATTTTTAAATATTAATCCATTTACATATTTTGCACTTTTATTTGGAATTAATTTTGATAAGAACTTTTATCAAATTAGTTTAAACTGAATGGCTGTATATATTGTTGCTGGATTATCAATGGCAATTGCTTTTAAAGCAGGAGTATTTAATATTGGAGCATCAGGTCAAATACTAACTGCAACAAGCATTGCTACAATTATATTTTTTTCTATAAGTGGAAAAGACGCTAGTTCTATAAGTCCATTTATGATCATTTTAATGTTAATAACTTGTATAATATCAGCTGCTTTTATTGCTTTTATTGCAGGTATATTAAAAGCCTTATTTAACATACATGAAGTTGTTTCTACTATATTATTAAACTGATCAGTATTTTATATCTTTAAATGATTCTTTGGAAAATACAAAGATTTTTCTTCAGGATTATCTTATACTTCAAAAAATATTCCATCAGATCAATTAAGCATTGGATCAAATACTGTTATTATTCCCTTATTAATTGCTTTAGTTTGTGTAATTATTATTTGAATATTATTTTCAAAAACAGTTTTAGGTTTTAAATTAAAAGCAGTTGGATCATCAGTAACTGGATCAAAATATATTGGAATCAATGTTAAAAAACAAATTATAACATCATTAACTTTATCTGGAGCTGTTGCTGGAATAGCTGGATTTTTATCAATGTTTACAGTT
			TCACCAAATAACTTCTTTGCTTCAAATAGCTTACCAACTTTAGGATTTGATGCAATTGCAGTCTCACTAGTTGCATTTAATAATCCAATAGGAATCATTGCTATTGGTTGGTTATGAGCAATTCTTAAAACTGGTGGTGGTCCTATTTCATCTCTTTATAGTATTTCAACTCAAATTAGTGGTTTAATTTCTGGAATTTTAATTTACTTTACAGCTATTGTTTCAGTATTTATTACCTTTAAACCTTGAGAATTACTAAAAAACAAATACAATTTATATACTTCAAAAGTTAATAGAGAAATTTATTGAAAATTAAAACTATATACTTTTAAACTAAGACTTAAAAAAATCTTTTTAATTTTTACAAAAGACTACAAACAAGAAGTTAATAATAAATATCAAATTTATACTAAACAAAATCAAATTACAAATAAAACTTCAAATCCACACCTATTTTGAAATGGTAGAAAAAATATTAAAACAGAATTAAAAAATGATTTAAAACAATCAATTTATTTAGTTAAATCTAAAATTGATGAAATTAAAAAATTTGTTGATCAAGATAAAAATTCACTTAATGTTAATGGATTAAAAAATGATTTAAATAAACAAGTTAACTTACTAGCTTATAAATACATTCAAAATCTACGCGATCTTGACTTAGAATTAGCTGATCACAAATATAAAATACAAAAAATAACCTCAAGCATTTTAAATGAATATCAAACAAACATCAAACAAGCTAAAAAAACACATAGATTAAAAATTCAACAAATTAAAGTCTTCAAAGAAAGTCAAATAGGAATTATTACTTATAAATTTGATTCTTACAACAATATTATTGAAATTAAAGCAAACAAACTAAAAACTATTGCTCAACTTAAAGAACAAATCAAAAACATTAAATCAGAACTAAGATTAGAAAAACAAGTATCTAATTTAAATAAAAGTTCAACTCAAACTAATAATTCTGAAAAACTTGAAAAAATTAAACAACTTAAAGAACAAATAAAAGTTGTAAAAAAACAAGCTAATGATAAAATTTTAGAACAAAAAAATAAATATAAAAACCAAAAAAATATTGTTAAACAAGAACAAGTTCAATTACAAGACATTTTACATCAATACAATAATTGTTTAAATAAAGAAAAAGATTGCTTTAAAGAATCTAAAAAAGCTGCATTTGTATTAAAACAAAAGCGTTTACAAGCAATTGATATGAATCTTTCCCAAAGTGATGTTAATAAAGCAGTTAGCTTATTAAATGATTTAAAAACTTTAATTACAGATAATTTAGATTTAAATCTTAACAAACAAACAATTAAATCTAATCAAAAAACTTTAAAAAATGCTTTAAAAATTAAATTTCAAATTGATGAAGTTCTAACACAAAATATAATTAGTGAATATGATGCACCAGAACATATTAAACAAAAATCAAAAATCAGTTTAACTACTTTTAAACTAATTACTAATCTTAAAAAACAAATTAGTTATGTTATTACAAGAGTTGAAGAACAAGAACTAATTGATAAATATAAACAATGAATTAGTCAAGCTAAACAAGTTGTACAAGATGAAAAAAATAACTACGAACAAATAATAAAAAAAGCACCAAGAAAAAATCTAGCTGATTTAGAAAATTTATTTAATTTAGAAAAATCTTTAAAAGAACAAACTAATTTAAAAATTCTAAATTTAACAAACACAATGTTAAAGGAGACTAAAATGACAATTTTATTTAATACTAGTATTTTAACTTGAGCATTAGCTTTAGTTGGTGTCTTATTGTTTGCTTCTTTATCATCACTTGTTAGTGAAAAAGCAGGAGTTGTTAATATTGCAGTTGAAGGTATGATGATTATTGGAGCACTTGTTGTTTCAATTTTAGGAACATATCTTACATCAAATGATAATAAAAGTAATTATACTCAAATTCCAATAGTTTTATTAGCTGGTGTAATTACAGCTGTATTTGCTTTACTGCATGCTTTTCCAGC
			AATTACATTAAAAGCAAATCAAATCATTTCAGGAACAGCAATTAATATTTTAGCTTTAGGATTAGGAATTTTCTTATCAACATCAAATTGATTTGGAAAACAATCTCAAGTTATTGCAAGCGGATATTCATCAATAGATGTTATTAATATTACTAAAGTAGTTAATGGTAAAACACAACAAGTTGCAAGTATGCTTCCAATTTGAACAATTATTGCAATTATTCTAGCAATTGGTTTATTTGTATTTTTTAAATATACAAAACAAGGAATGAGATATGCAATGGTTGGTGAAAATCCTAATGCAATTGACGCTGCTGGAATTAGTGTAACTAAATATAGATATCTAGCAGTAATATTATCAGGGTTTTTAGCCGGAATTGGTGGTGGAGTATTTGTTGTAACTGCAGTTAGTGGTGGTGGTTTATTTAGTGGAAACATGTTAGGATACGGATTTTTAGGAATTGCAATTATGATATTTGGACAATGAAGAATTAGTTTTATTGTAATTGGTTCAATTATATTTTCATGACTATTTGCTTTAGGTCAACAAATCGGAACACTTTCAACAAATAAAACAATTCAAGCAATTTCAACTTTATTTAACACTTTACCATTTGTTTTAACAATACTAGCTATGGTTGCATTTAGTAAGACCTCAAGAGCACCAGCTGCAGTTGGTGTACCTTTTGATAAAGCAAAAAGATAGATGAGTAAAGTTCTTGTTTTAAAAACAACTGCTCAAGCAGATGAAGTATCTAATTCTGTTGCTTTAACTAATAGATTTTTAGAAGAATATAAAAAATTTAACCCAGATGATGAAATTATTATTGTTGATTTAAATAAAGATGAAGTTGGAACTAGTATTTTAACTTCAGAAACATCTTCAACTTTTTATCAACAAGAAGTTACTAAAAAATATATTAATTTATTAAAAAGTGTAGATAAATTAGTAATTGCTTGTCCAATGTATAATTTTTCAACCCCAGTAACATTAAAATCATTTATTGATCACGTTTCAGTTGCTAATGAAACATTTTCATACAAATACTCTAAAAAAGGAGATGCAATTGGTTTAATTACTAATTTAAAAGCTCAAATTTTAGGAGTTCAAGGAGCACCATTAGGATGATATCCTTGAGGACAACACACTCAATATGTTGAAGGAGCTATGAGATTTTTAGGAATCGATTTTAACAAAACTGTTTTACTAGCAGGAGTAAAAGTAGCTCCACTATTACAATTAACTCCAGAACAAAGAGTAGAAACAATTATTGATGAAGTTATAGAAGCTGCTAGAACTTTTTAAATGAATACAAATAAAGAATCTTTATATAGAACATATAGACCAAAAGATTTTAATAGTGTTGCTGGTCATAATAACATAAAAGAAATACTAGAAAAACAAATTAAAGATAATAGAATAAATCATGCTTTATTGTTTTCTGGTCAAAGAGGAACTGGAAAAACAAGTGTTGCTAGAATTTTTGCAAAAACTATTAATTGTTTAAATTTAACAAACTCAACAGCTTGCGAACAATGCAATAATTGTAAATTAGCAAATCAAAATCAGTTAATAGATATTATTGAAATTGATGTTGCTTCAAATAATGGTGTTGATGAAATTAGAGAAATTAAAAATTCTGTTTCAACTCTACCATTAAATAGTAAATATAAAGTTTATATTATTGATGAAGTTCACATGTTAACAAAACAAGCTTTTAATGCTTTATTAAAAACTTTAGAAGAACCTCCAGTTTATGCAATTTTTATTTTAGCAACTACAGAATTTAATAAAATCCCTCAAACTATTCTATCAAGATGTCAAATTTTTAACTTTACAAAAATTGATAAAAATTCTTTAAAAAACCGCTTGCAATATATAGCAAATCAAGAAAATTATCAAATTGAAAAAGAAGTTTTAGATGAAATATTTTATCTTTCAGAAGGTTCTTTAAGAGATGCTATTAATATTTTAGAGCAATTAATGTTAGCTACAGATG
			ATCTAATTACTATAAAAAGTTTAAAATCAATTTTTTTAATTGCAACAAAGCAAGAACAATTACAAGTAATTCATCAATCATTAAATAATAACACTAGTTTTATAATTTCTTATTTTCAAAAAGCAAATGATCAGGGAATGAATTGAGATGTTTTTGCTTTAGGTTTAATTGAGATTTTAAAAGAAATTATTGAATATAAACTAACTAATAACACTGAATTTTTAAATATTTTAGAAAAAAATGAAGTTGAACAATTTAATAGTATAAATGTTAATAATCTTTTTATACTAGCTGATAATCTAGCTGAAGCTTATTTTAAAACAAAAGCCGCTAACATTAGTTTTAATTATTTATTATTAAGTTTATTAAAAACAATTAATTCAAATAATAACAACTTACAAGCAGTATCAAAAACTATAAACACAAAACAAATTGAACAAAATCAAGAAATTTTAAAACCAAATGATATAACACCTGAAATTTTAGATAAACCTATAATTGATGAACCTGTTATACAACAACCTATAATTGATGATTTGTTATTAACAAAAGATCTTGATGATCAAACCTTAATTAAGAACACTATTGAAAATGACAAACCACTAGATAGTACTAATTTAGATGATCAAATTAATGAGTTTGATTTTTATAATCAAAAAGAACAAGCAATAGATGAGATTTGTAAAACTCTTAGTGAATTAAAAATAAAATTTAATATTCATATTTCTCAAGCCATAGATAGTAAAGTAAAAATGCTTTTTAATGAAGATTTAATTAGTATTTTAATAGAAACTAAAAACTATAAAAATCAAATCCATAATATTGAACAATTACTTGAAGACTTATTTTTACAAAATGATGATCAATTAGTAAATGCTCAAATAGCTTCTGAATTATTTATGTTATTAGATAGTAAGATCATTTCTTTAACTAATGATGTAATTGTTTTAAAAACTCAAACAAAAGCCCAAGCTAATTTAATTAATGATTCAATGTTAGATAATCATGTTTTACAACAAATTTATAATTGATTTAAAAAGCCATATTTAATTTTTGCTATTGATAAAATGAAGTGAGATGAAATTAAAACTATTTTTATTGATTTAAAAAACAAAAATAAATTATCTGAATATAGTGAAATTAATTTAAAACAATTAAAAGAAAAATATTTGACTATTAATGATGAAATTGATCAAGATTTAATTAATAAAGCTAAAGATCTATTTAATGATGATTTTATGATAGGTGATTAAATGAAGATATTTGATTATGATGATGTGCAACTTATTCCTGAAATGTGTATTGTTAATTCAAGAAAAGAATGTGAAACTACTGCAACTTTAGGAAAGCACACTTTTAAATTACCTGTTGTGCCCGCAAATATGGCAACAATAATTAATGAAGAATTAGCTGAAAAATTAGCAAGGAACGATTATTTTTATATAATGCATAGATTTAATGTTGATCAATTAAAATTCATTAAAAACATGAAAGATAAAAACTTGATAACTTCAATTTCTTTAGGTGTTAAACCTGATGAATATAAATTAGTAGATCAAATGGTTCAACAAAATTTAATTCCAGACTATATAACAATTGATATAGCTCATGGTCATGCTTTAAGTGTTAAAAATATGATTAGTTATATTAGAGAAAAAATGAAAGATCAAGTTTTTATTATTGCTGGAAATGTAACAACACCAAAAGCAGTTAGAGATTTAGAATTATGAGGAGCTGATGCTACTAAGATTGGAATTGGTCCTGGAAAAGTATGTATTACTAAATTAAAAACAGGATTTGGAACTGGAGGATGGCAACTATCTGCACTTAAATATTGTGCAAAAACTGCATCAAAACCAATTATTGCTGATGGTGGATTAAGAGTTCATGGAGATATTGCAAAATCTATTAGAATGGGTGCTAGTTTTTGTATGATTGGAAGTTTATTTGCTGCACATTTAGAATCACCTGGAAAAGAAGTTGAAATCAATAATTGTATT
			TATAAAGAGTATTATGGATCAGCTAGTGAATATAATAAAAGTGAAAAACGTTATGTTGAAGGTAAAAAAGAATTAATTAAAATTAGAGGAAGTATTTTTGATACTTTAAAAGAAATGACTGAAGACTTGCAATCATCAATTTCATATGCTGGTGGAAAAGACTTACAAGCAATAAAACGTGTTGATTATGTTTTATTAGGTGATTATAAAGATTAAATGCTTAATAAAAAAATAATTAAAGATAGAAATTTATTTAAAATAGGTAATCACTACACAAAACCACCAAAGCGTGTTTTTACAATTTGTTTTACTATTGGAATAATAATATTTGTAGTTTTAGGATTTGCTTTAGCTGATCAAGATTGAGAGCAATTCTTTGGTAATTTTGATAAATTGACAAAACTTTTTAGTGAGTTCTTTAAATGAGAACTTAATAGTTGAAATCAAAAACAAGGACTGCCAAATACTTTTTTAGAAACTAGTTTTTATAATTTATGACAAACAATTAAATTAGCTTTTATTGGTACTTTTTTAGGAATCATATTATGTCTTCCTTTTTCAGTACTAGCTTCAAGAAGTATAGTTTCAAATAAATATATTAACAATCTTTCCAGAGGATTTTTATCACTATTTAGAACTATACCGAGTTTTGCATTAGCCATGATTGTTGCTGGTTATTTTTTAACTAGTTATGGATCATCAGTTATTGGTATTATATTCTTTTCATTTTCAGTATCAGGTAAATTGTTTTATGAAAAAATAGAACAAATTGATACAAAAGTATTTACCACAATGCAAGCTACTGGAGCTAATAAGTTTCAATCATTTAGAAAAGCAGTAGTTCCACAAATTTCAACTAATTTATTATCAATTTCACTTTATACATTAGAAACTAATATTCGTTACTTTTCAGTTATTGCAATCGTAACAGGATTAGACAGTTATGGTGATTTAATACGTTCTACTTTAGATTCATCTCAATATAATAAAGCTGGATTCTTATTAACAATATTTGCAGTAACTATTTTATTAATTGAATTATTTATCTTTTTAATTAGAAATTACATAATAGAAGAAAAAGATTATTTATTAGAAAAAAAACTAATAAATAAAATTCAAAAACCATATAAAAATATAGATAAATTAAGTAATATTAGATTTTATATAAATTACATTCTAACAAAAGAAGTCAATGAAAAAATAGCAAAAACTACTGATAGTAATGAACTTCAATCTTTAAAACTAGAAAAGAAAAAATTAATTTCTGAATTTAAAAAACAATATAGTCTTAATGTTAAAAAAGATAAAGAAAAATATAAAAAGTTATTTAAAGAAAATAAAGAAAACTTGTTTGTAAGAGTTGATTTTGTAGATCATTTAGTAAGAATTGATAAAATCACTCAAACTAAACTTGCAAATGAATGTTTAATTATTAGAGAACAAATTAAACGTCAAGTTGAAGATGAAATAAAAACAGAAACTACAAAATTTAAAAAAACACTAACACCTGAAGTTGTTTTAAAAAAAATGCCAAAAACATATATTAAAAGAATTGTGTTTTTTGCAATTATTCTATTCTTATTTATTTTCTTAATTAAAGATGTTAACTTTTCTCTAGCAAGTAGTTCATCAATAAAATCAACTAATGAAAAAATATTAAAAATATTAAATATTAACTGAGAATCATTATATTATGCAAATCCAAATGCTGATATAAATAAGACTGCACAATCATTTTCAGTTATTTATATACTTTGAGAAACACTAACAATTGCTATTTTAGGAACTGTAATTGGAGCTGTATTTGCTTATATATTAGGATTATTAAGTTCATCAAAAATAGTTCATCC---TATTATTGCAAAGCCAGTTTTATGTTTAACTACTTTAATTAGAGCAATTCCAACATATATGTATGCTTATATTTTTGTTTTTGCAGTTGGTATAGGTCCATTTGCTGGTTCATTAGCTTTAGCTGTCGGAACAACTGGAATGCTAAC
			AAAATATAATAGAGAAGTGTATGAAACAATAAACTTTAAAATAGTTAACCAATTAAAAGCTTTAGGGCTAAATAAATTCCAAGTATTTAGATATGGTATATTGGCTCAAACTCAAAATGAAATAATTTCATATATTATTTATCGTTTTGAAATTAACTTTAAAGAAGTAGCTGCTTTAGGAGTTGTGGGCGCTGGTGTTTTAGGAAAAGTTTTAAGAAGTTATTTTGATGAGTTCTTATATGCAGAATTTGGAGCTTTAGTATTTGGTTTAATTATCTTTACTTTAATTGTTGAAGGCATTTCAAATACATTAAGAGTAAAATTTTTAGAAAATAAAAATCCTAAATGAATCGATTGATTAATAAATAAATATCAACATTATTGTTTTGCAACTTACAAAGCTACTTTAAAACTATTTAAAAAACAAGTTGATATGAGTTATTGGCAAGCTAATGCTTTTAATAGTTATGTTAAAAGTAAAATAAGTTTAGATAAACTACCTGATAAACACATTTCTAAAAAAGTTATCTTTTTAAAAAACTTAAAAGTTGATATTGATTATGATAATAAAACTTTAGTTGATCAAAAATATGAAGAACTAATTAGTTTACATAAAAAATACATAAAAGAATTTAAAGATAATAGAAAACTATTAGTTGATCAAATTAATAACCAAGCTAAAAATTATTTAAAAACAGCTAAAACTAATTATTTAAACTCTAAACTAAAATTAGAAAAACAATTAACTGAGTTAAAAGTTGATATTAAAGACATTGAGCAACAAATTAAATTGCAAACTGAATCAAATGATTTAAATCAAAAATTACAAGATCAAAAAACTAAATTAACAAGTATTAAAGACTTATTAAAATCACTAAAAAGAGAGTATAAAAAAACTGTTTTATTTACAAAACAAACTAGAACTATCAAACTTTGAAATTTAGATTATTAAATGTCGCATCCATTTTCAGTAGATGAAATTAAACAAATTCATCAAGAAATTTCTAAAATAATTCATTATACACCTTTACATTATGCAGATAAATTATCAGCTTTAACTGGTAATAATATTTATTTAAAATTAGAAAATTTACAAAAAACAGGAAGCTTTAAATTAAGAGGAGCAACTAATAAAATTAATAAACTAACTAATGAAGAAAAAGAACATGGAATTATTGCAGCTAGTGCTGGAAATCATGCACAAGGTGTAGCTTATGCAGCTACTAATTTAGGGTTAAAATCAACAATTGTTATGCCTGAAAATGCCCCAATGGCAAAAATTCAAGCAACAGAAAAATATGGTGGAAAAGTTGTTCTAAGTGGAAGATTTTTTGATGATGCTTTAGCTAAAGCAATTGAATTAAAAGAAAAAGAAAATCTAACTTTAATTCATGCTTTTGATGATATTGAAATTATTAAAGGTCAAGCTACTATTGCATATGAAATTGATCAACAAATTAAAAACATCGATTATTGTTTAGTACCAATTGGTGGTGGTGGATTAATGAGTGGTATTGCTACTTATTTAAAACAAGTTAATCCAAATATTAAAATGATTGGTGTTGAAGCTGCTAATGTTAATTCCTATCAACAAGCAAAAGCTTTGAGTAGACCAGTGATGGTTGATTCTAAACCATCAATAGCAGATGGAATTGCTGTTAAAAAAGTTAGTGATTTAACTTTTTCAATATTAAATCAATATGTTGATGATGTAGTTGTTGTAAGTGAAGAAGAAATTGCTGAAGCAATGTTATTTTTAATGGAAAATTGTAAGTTTGTAACTGAAGGTTCAGGAGCAGTTACTGCTGCTGCTTTAATGTTTGATAAATTAAATATTAAAAATCAAAATAAAACAATAGTTGGTTTAGTTAGTGGTGGAAATATTGATATTGCAATGGTTGGTAATATTATTAATAAAGCTTTAATTAAAACTAATAGAAGATTAGTATTATCAGTTAATATAACATCAGATAATAAAGAAATACTAAAAATAATTAATA
			TTATTAATTCTTGTGGAGCTAAAATTTTTAAAATAAAAACTAATAGAGATATTATGTATTTAGAATTAAGTGAAATTCATGCAACATTTATTATTGATTTATCAAATACTGATCAACAACAGCAAATCATTGACAAAATTATTCAAGCTAATTACAAAATTACAAGCATTACAGATTAAATGCATAATCTAAAAACAAAAACTAAAAAAGACAAAGAAAATAGTTTTTATAATAATCTTTTAAATGCATTACAACGTTTAGGAAAAACTTTAATGTTTCCTATTGCAGTTTTACCAATTGCAGCTTTATTAGCTAGATTTGGTGCTTTAATTCAAGATCCACTAGCTAATGGAGGTTCAAATATTTCTGAAATTCAAAAATTCATAGGATTAGTTATAGCTACTCCTGGTCAAATTGTTTTTGATAATTTAGCAATAATTTTTGCTATTGGTATTAGTTTTGGATTAGCAAAAGATAATCGTGGAGAAGCTGCATTAGTTGGTGGTATTGTTTGATTTGGAATGACAGCTTTATTAAAAGAAGGTTTAATTCCAACATTTATTTGAAAAAATGTACTAACTTCAGATAAACTTTTAATTAAGCAAGGTGAACAAATGGTTCCAGCTACTCAACTATTATATTTTTTAAGAAATAATACTGTTAAGTACCAATTGGATTCTGGAGTTGTTGGTGGTATTGTTGTTGGTTGTTTAGTTGCTTTAATCTATAACAAATATAAAGATGTAACTTTACCTCAGGCTCTTTCATTTTTTGGTGGAAGAAGATTTATTCCAATGTTAGGTGTTTTAATGATTGTTCCACTAGGATTAGGATTTGCTATCATTTGACCTTGAGCACAATTTATTTTAATTAAAATAGGAACAACTTTATCTCAAGCAAATGGCTTTGCTAAAGGATTTGCAGTTGGAACTTATGGATTTTTAAATAGAATTGTTCAACCATTTGGATTACACCACATTTTAAATACATTTGTATGATTCCAATTACCAATTGAAGGTAAATTATTAGCTGATGGATCTACAACAATAATTAATGGAGATATTACTGCATTTCAAAAAGGATTGATTGGTTCTGGTTTATTTACTTCTGGTTTTTTCCCTTTATTTTTAGGGGGATTACCAGGAGTTGCTCTAGCTTTAATTTTAGCTTCAGATAAAGATAAAAAAAAGCAAATGACTGCTTTTTATGGGGGTTCTGCTTTTGTTGCTTGAATTACTGGAATTGATGAACCTTTAATTTTTAACTTTATTTTTATTTCTCCAATTTTATATGTTTTAAATGCTTTATTTACAGGTATTTTTTACATGTTTGTAACTTGATCTCAAATTGCTTTAGGTATTGGATTTAGTGCTGGATTTATTGACTATGTAGTTTCGTTTTGAACTTCATGACAAATTTCAACAAAAATCGGATGATACGCTAACCCATTATGAATTTGAGTATTTGCTATTGCTATGTTTGGTTTATATTTTACAACATTTTACTTTTTAATTAAAAAGCTAAATATTCCAACCCCTGGTAGAGAAAATCAATTAGGATTTAAAAAAGAAGTTTTAGAACCAATAACAAGTAATAATAAACAAAATAAATATGAAATAATGGCTAAAAGAATTTTAGATATTGTTGGTGAAGATAATATTGAATTAGTTGAAAGTTGCTCTACAAGATTACGATTGACTGTAAAAAATAATTCAAAACAAGTCATTGATGATGAAAAAATCAAGCAAGTTGGAGCTTTTGGAGTAGTTAGATTAGGTAAAAATAATTATCAAATAATAATTGGAACTGATGTAGAACATGTTGCAGATAAGTTAAAAGAAATTCTAAATTAGATGTTAGATCAAAAAAAATCACAACTATTATTAGATAAAATTAAGCAATATCAAAATATTATTATTACAAAACATAAACAACCTGATTGAGATGCTCAAGGTAGTGCAATTGGATTAGCAAACATTATTAATGATAATTTTAAAAAT
			AAAACTATTTATGTAGTTGGATCTAGAATTAGTGATGATGATAGTTTTTTTATTGATGAAACTAATTTAAGTGATGAATTTGTTAAAAATAGTTTAATTATTACAGTTGATACTGCTACAAAAAAAAGAGTAGATTTTAATAGATTTGATTTAAGTTGTGATAGTTTTAAAATTGATCATCATATAAATGTTGAAGATTATTGTAATAATGATTTAATAGATGATAGTAGTATTTCAAATACTCAAGTTATTAGTTTATGAGCTTTAGAAAATGATTTATTTATTTCACCAACTGCTGCTTATAATTTATATTTAGGTTTATTAACTGATTCAAATAGATTTTTATATGATAAAACTAATCAAACAACTTTTTATGTTGCATCTAAGCTATTAGAAGCTGGAGCTAATTTAAAAAAAGCAAATGACTTTTTATATGTATCAGATCTAAAATTAAGACAATGAGTGATGTATAGTTTTTCTAAAATGAAATTAACTAATACTGGTATTGCTTATATTGTTTTATTAGATGAAGATTTAAAAGGTTGAGATTTGAGTTATGAAGAAACTAAATTAGCACTTTCAGTTATGAGTGGAATTAAAGAAATTAAAATTTGATTTACAATTATACAAGTAGAAGATATTTTAAAAGTTTCATTAAGAAGTAGAGATTTTAGTATTGATAAAATTGCGAATAAATATAATGGTGGAGGTCATAGATTAGCTAGTGGAGCTGAAATTAGTTCATTAGATCAAATTAATGATTTAATTAATGATTTAGAACAATTAATTAAAGGAGAACAATAAATGAATAATACTATTTTTAATGTTTTAAATAAAATAAAAAACACTAACATCAGTCTGAATAAGGCTGATGTTTATCATATTTTAGAACATATTATAAATAAAGATTACCAATGAATTATTAGTAATTTAGATCATAAATTAACAAAAAAACAAATTTATAAAATAGATCAAATACTTGATTTATTAAAACAAAACTATCCTTTAGCTTACATTTTAAAAAGTAAGTATTTTTATTCAAATATTTTTTTTGTTAATAAAGATGTTTTGATCCCAAGAAATGAATCTGAATTAATAATTGATCATGTTAGTGAATTTGTTAAAAATAATAATGATTTATTAATAGTTGATTTGTGTACTGGTAGTGGGTGTTTAGGAATTAGTTGTGCTTTATTAAATGATCAAAATAAAGTGATTTTAACTGATATATCTTATAAATCTTTAAAAGTAGCTAATAAAAATATTAAGAAATTTAATTTAACAAATACTAGTTGTTTAAATGGAAATTTTATTGATGTTTTAATCAAAAATAATCTAAAGGCAAATCTAATAATTTGTAATCCTCCATATATTGATATAAATGATCAAAATATAGATAAAAACGTAATAGATTTTGAACCAAGCATTGCTTTATTTGCACCAAACAAAGGTTTATATTTTTATGAAATTTTAATTAAAAATATAGATAAAATTGTTGATACTAATAAAAACTTTTTAATTGTTTTAGAGTTTGGATGATTACAAAAAGACTCAATAGAACAATTATTGATTAATAATTGTTTAAAATATAAATGAGAATTTAAAAAAGACTACAATGATTATTGAAGAAATTTAATTATTAAAAATTTTTAATTGCTTAAATTTAGAAGTGTTAGAATGAATAATCAAAAAATAATAAATATTGCTGTTATTGCACACGTTGATGCTGGTAAATCTACACTTGTTGATGCTTTATTAAAACAAAGTGGAGTTTTTAGACAAAATCAAGAAGTAATTGAACAAGTTATGGATTCAAATGATCAAGAAAGAGAAAGAGGAATTACAATTTATTCTAAAAACTGTTCTATTACTTATAAAGATTACAAAATTAATATAGTAGATACTCCAGGACATGCTGATTTTTCTAGTGAAGTTGAAAGAATTATGAAAACAGTTGATACTGTAATTTTATTAGTTGATTCAAGTGAAGGACCAATGTC
			TCAAACCAGATTTGTTTTACAAAAAGCTTTAGAAATTGGATTAAACCCAATTTTATTTATTAATAAAATAGATAAAAAAGATCAAAGAAGTTTAGAAGTAGTTGAAGAAGTAATTGAATTATTTTTAGAACTAAATGCAACAGATGAACAACTTGATTTTAAAACTTTATATGGAATTGCAAAAAATGGAATTGCTCAATATAGTCTAGAAGAACAAAGTAATGATTTAACACCTTTATTTGAAACTATTATTAATCAAGTTGGATCATATCCAACTGAACTATCTAATAATGATCTAGTAATGCAAGTTTCAAGTTTAGCTTATGATAGTTTTATTGGAAGAATTGGAATTGGAAGAATTTTTGAAGGAAGTATTAAAGAAAATCAAATCGTAAGTATTGTTAAAAATGATAGAATTATTAAGCAAGGAAAAATTGCAAAATTAATGGTTTATCAAGGATTAAATAGAGTTCAAGTTAAACAAGCATTTGCTGGAGATATTATTACATTTGCTGGAATTGAAGATATTTCAATTGGAGATACTATTAATAATTTAAATATTATTAAACCATTAAAACCAATCCATATTGAAGAACCAACAATGTCTATGAACTTTTTAGTAAATACTTCACCATTTGCTGGAAGAGTTGGTAAATTTGTTACTTCAAGAAATATTAAAGAGCGTTTAGAAAAAGAAGTTGAAGTCAATGTTGGTTTAAGAATTGAACCTTTGATTAATTCTGAAATTGAAGGATTTAAAGTTTTAGGACGTGGAGAATTACATATTTCAGTTTTAATTGAAGCAATGAGAAGAGAAGGTTTTGAACTAGCAATTTCAAAACCAGAAGTAATTTTTCAACGTAATCCAATGACCGGAGATTTATTAGAACCAATTGAAAAAGTAATTATTAATACACCAACTGAATATTCTGGAACTGTTATTAATAAATTAAATCAAAGAAAAGGAATTATGTTAGATATGGATTCTGATGGTATTAGAGATAAAATTACTTATTCTATACCATTAAGAGGATTAATTGGATTTAGATCAGAATTTACAAATGATACTCATGGTGAGGGTATTATGGTTAAAAGTAGTAGTGGATATGAACTATATAAAGGTGAAATTGTCTCAAGACAAAACGGAGTATTAGTATCAATGGCAAATGGTAAAAGTTTACCTTATGCTTTAAATAATCTTGAAGAACGCGGAATTTTATTTATAGGTCCTCAAGTTGATGTTTATGAAGGAATGATTATTGGTCAGCATTCAAGAGATAATGATTTATATGTAAATCCAACAACAGCAAAAAAATTAACTAATACTAGAGCTAGTGGGACTGATGATGCTGTTAAATTAACACCAGCTAGAAAAATGAGTCTAGAAGAAGCTTTAGAATATATTTCAAATGATGAGTTAGTTGAAATTACACCAACAGACATTAGGTTGAGAAAGCGTTGATTAACTCAAGCAGAACAAAAACAACACAGAAACGATAAATACTAGATGACTGAAAAACAAATAATAAGAACAATTAAAAAAATTAGTTTAGATACAGATCATCGTTTTTGTTTTATTGCAAATTATGTTTTAAGTAATTTAGATAGTATTGAAAAAATGACTATTAACCAATTAGCAAAAGCTACATATACATCAGTTGCAACTATTAATAGATTTGTTAAATTTTTAAATTTAGATGGATATAAAGAATTAGTTCATATTATTAAATATTTTAAAAATAGTTTGCAAGGTGATCAAATTACTTACTCACTTACTAGTAATTCACTAATACTTAATGCATATAATAATATAATTTCTAGTTTAGATGAAACTTCTAAATTAACAATAGAACAACAAGATACTATTAAAAATTTAATTAGTAAAATCAAAAAAGCTCTTAAAATAGCAGTCTTTGCTGTTGGTGGCACTTTTAATATTGCTAAAGATTTTCAACAAAAGTTATTACGAATTGGTTTTAACATCACAGCTGTTAATGATT
			TTCATAATGGTTATTTATTAGCTAATCAGTTAAATAATAATGATTTAGCAATATTTGTTTCATATTCTGGAGAAACACTTGATTTAATTAAATTAGCTCAAGTTTGTACTAAAAATAATGTTCAAATTGCTGTAGTATGTAAAGCAACCAATAATACACTTTCTAATTTATCTAATTACTTAATAAACATTAGTAGTAATGAAAAAATTGATCGTTTAGTTTCTACTACTAGTAGATTTTCTTTATTATTTGCTTTAGATCTTATTTACATATTTTTATTATCAACTGATTTAAAAAATTATACCGAGTTATTAGAAAAAACAATGATATCAAAATTTTAAATGAAGCAAACAAAAGTTGATATTTGTATCATTGGTGGTGGAATTATTGGTGCTTCTGTTGCAAGAGAACTAGCAAAATTTGATAAAAAAATTGTAGTTTTAGAAGCAAACCCAAGACTTGCCTTAGAAACAAGTAGTCATAACTCAGGATTAGTTCATGGTGGATTTGATCCAAGACCTGAAACTTTAAATGCAAAATTAAATGTTTTAGGTAAAAAACGTTATGAAGACTGAATCAAAGAAATGGATTTTCCATATCTAAGAATTGATTCAACTATAGTGGCATTTAATGATGAAGAAATGAAACACGTTCATATGCTATATGATAGAGGTTTAATTAATGGACTAGATCCAAAAGAAATGCAAGTCATTGATGCAAAAGAACTTCAAAAACGTGAACCAAATATTAGTAAACAAGCAGTTGGAGCTTTAGTATGTAACTCTTCAATTGCTATTGATCCAGTTTTACTAACTACAACACTTATGAGAAATGCTATTAAAAACGGTGTTGAACTAAAAGTTAATTCAAAAGTAGTAGATATTAAAAAAGTTGATAATATTTTTGAAATCAAAACTGCAAAAGATGAAATCATTCAAGCTGAAGTTGTAGTTAATGTAGCTGGACATTATGCTGATGTTATAGCAAATATGGCTGGATATGGTGATTTTAAATTAACTACAAGAAGAGGAGAATACCGTATTTTAGATAAATCTGAAGCAGGTATTGTAAATTCTGTAGTATTTATGGTGCCAACCATTCATGGAAAAGGAGTTATTGTTGCTCCAATGCTAGATGGTAGAGTTATGGTAGGACCAACTGCTTTAGATGGAGTACCAAAAGAAGAAACCTTATTAGTAACTCAACAACAATACGATAACATTGGAAAAATCGGTAAACATTTAATACCAAATATTAATATGGATAAAACTTGTACAGTTTATGCTGGTTCAAGACCTATTGATATTGAAACTAATGACTTTATAATTAGACCAGCAAAAAATGATAAAAAATTTATTAATGTTGCTGGAATGAAATCACCAGCTATTGCATCAGCTCCAGCTATTGCAGATATGGTATGTGATTTAGTAAAAAATGCATTTGATAAATTAGATAAAAAGGCTAATTGACAACCAAAAGAAGAAGCTATTCTTCCATGAAAATAGATGACAGATAGTAAAAAATACATCTTAACACTAGATGAAGGAACAACAAGTGCAAGAGCTTTAATTACTGATAAACAAGGTAATATTATTGCTGTTGAACAATCAGAATTTACTCAATACTTTCCAAAAGAAGGATGAGTAGAACATGATGCTATTGAAATTTGAAATACTCAACGTTCTGCATTAGTACAAGTTTTAAATAAATCTGGAATTGATCCAAGCCAGATTGAAGCAATTGGAATTACTAATCAACGTGAAACTGCTGTTATTTGAAATAAAGAAACTGGATTACCAATTTATAATGCTATAGTTTGACAAGATCAAAGAACAGCTGACTATTGTCAAACATTTGATAAAGATACTTTAGAAATGGTAAAACAAAGATCTGGATTAATAATTAATCCATACTTTTCAGGAACTAAAGTAAAATGAATTTTAGATAATGTTCCAAACGCTAGACAACTAGCAAAAGAAGGAAAGCTAATGTTTGGAACA
			ATCAACACATGATTAATTTATCGTCTAACAGGTGGAGAAGTATTTGTAACAGATCATACTAACGCACAAAGAACTTTACTATACAATATTCACACAAATGACTGAGATGATGAATTATTAAAATTATTTGATATTCCAAGAAACATTCTTCCTGAAATTAAATCATGTAGTGAAGTTTATGGATACACATTTAAAGGGCTATTTTCTAAAGGCAATGAGCAAAGAATCAAAATTGCATCATCAATTGGTGATCAACAAAGTGCTTTGTTTGGGCAATTATGCTTAGAAAAAGGTCAAGTAAAAGTAACTTATGGAACAGGATGCTTTATTTTAACAAATACTGGTGAAGAAATTGTTAAATCAAATCATGGTTTATTAACAACAGTTGCTTATTCATTTAAAGACAAAGTATATTATGCTTTAGAAGGTTCAGTAATGATTGCTGGAGCTGCTGTTCAATGATTAAGAGATAATCTAAGAATTGTTTATAATGCTATTGAAACAGAATGATATGCTGGTCAAGTTAAAGATGATAGAAGAGTTTATGTTGTTCCATCATTTACTGGATTAGGTTCTCCTTATTGAGATTCATTCTCACGTGGTGCTATTTTTGGACTAGATCGTGGAACTAGACGTGAACATATTGTTAGAGCAACTCTAGAAGCTATTGCATACCAAGCAAATGATGTTGTTGATGCAATGAGAAAAGATATGAAAAAACCAATCGAAATTTTTAAAGTAGATGGTGGGGCCGCAAATAACAAATTCTTAATGCAATTCCAATCAAATATTTCTCAATCTAAAGTTATAAAACCAACAAACGTAGAAACTACTGCTATGGGAGCTGCATTTATGGCAGGATTAGCTGTTGGATATTGAGAAAATGCTGAAGAATTGAAAAAAACTTATAAAGTTCACTTTGAATTAACACCAGAACTAAGTAAACCAGAAGTTGATAAATTAATTAAAGGTTGAAAAGTAGCTGTTCAAAGAACATTTAAATGAGTAGAAGAAATTGAATAAATGACTAAAGAAAAATTACAAAAGAGAATGAAGCGAACCAAAGTAATTACAACAATTGGTCCTTCAACTCACTCTGCAGAAGCTATTAAAGAATTATTTAACAATGGAATGACAACTATTCGTTTAAATTTTTCACATGGTAGTTATGAAGAACACGGTTATAGAATTAAAGCTGCAAAAAAAATCTCTAAAGCTTTAAATAAGCCAATCTCAATAATGTTAGACACTAAAGGTCCTGAAATAAGATTAGGAAAATTTAAAGATAATAAACAAGAAGTAGTAAAAGGTCAAGCAATTACTATTTATACAGATAATTATTCTTATTTAAACAAAGAATGTGTTCAAGGTGAAATGACTGTTGCTTATGATATGTCAGTTGATTTAAAACCTGAAGATATGATTTTAATTGATGATGGTAAATTAGAATTAACAGTTGATTCAGTTGAACCTCAAATTATTAAAGCAACTGCATTTAATCATCACATTGTAAAAACTAATAAACGTGTTAACTTACCTGGAATTGATTTTTCATTACCATTTTTATCTGAAAAAGATGAAAAAGATATTTTATTTGGATGTGAACAAGATGTTGATTATATAGCTGCATCATTTGTAAATACAGCTGAAAATGTAAGACAAATTAAAGAAATCTTAACTAAAGCTAATGCAAATCATATTCAAATTATTTCAAAAATAGAATCACAAGTTGGATTAGATAATATTGATGAAATTATTGAAGAATCTGATGGAATTATGATTGCGCGTGGTGATTTAGGATTAGAAATTCCATATTATGATGTACCTTATTGAGAAAAAATTATCATCAGAAAATGTAGAGAAAAAGGAAAAATCGTTATTGTTGCTACTCAAATGTTAGAAACAATGACAGAAAATCCATCACCAACTAGAGCTGAAGTAACTGATGTTTATTATGCAACTGAACTTGGTGCTGATGCTACAATGTTATCTGGTGAATC
			AGCTGCTGGAGATTATCCATTTTTAACAGTTCATACAATGTCAACAATTAATAAAAGAGCAGAAGTTGAATTCTACAACAAAATTTACTACCAAGTACAATTAGATAATGCAAGAAACTCAACATCAGGACCTAGAGCTGAAATCGCAGACTTATTAGCTACAAAAACAAAAGATGGTGAATATAAGTATGCAATTGTTTTATCAAAAACAGGTGAATTATTAAAAACCATTTCTAAATTTAGACCAAATGTAACAATTTTAGGAGTTAGTCCAGATAAGAAATTGTGAACTTCATTTGGTGTATGACATTCAATTTTTATGAATAAAGTTGATACTTTAGATAATTTAGATAATAATGTTGAAAAACTATCAGAAATTGCTAAGTCTTGAGGAGCTAAGTTTGGTGAAAAAGTTTTAGTTGTAAGAAGTACAGCTATAAAAGAAATAGAAGTTATTTAAATGAAAGTTATAGTACTAGGTACTAACCATGCTGGAACTACAGCTGTTAGAACTTTAAAAAGATTAGATCCTACTTGTGAAGTAACTACTTATGACAAAAATGATGCCATTTCATTTTTAGGATGTGGTATTGCTTTATGAGTAAAAGGTGAAGTTAAAGACCCAAATATGTTATTTTACGCAACTCCTGAAATTTTAAGATCTGAAGGAGTTAACGTGTTTATGAATCACGAAGTACTATCAGTTGATGACAAAGCAAAAACTGTTACTGTTAAAGATTTAAAAACAGGTGAAGTAAAAACAGATAACTATGACAAATTAATTGTAGCTACAGGAACTTGACCATTAATTCCACCAATCCCAGGAATCGATTTAGAAGGTGTACAAATTTGTAAAAACTACCACCATGCTAAAAAAATTCTAGAACACAACTTAGATAAAAGTTATAAAAAAATTGCTGTAGTTGGTGCAGGATACATTGGTGTTGAATTAGTTGAAGCATTTAATGAGTATGGAAAAGATGTTACTTTAATTGATGTTGCTAATAGAATTATGCCAGTTTATTATGATCAAGAATTCACTGATCTAATGCAAGAAAAAATGACTAAAGCTGGAGTTAAATTATCTTTAGGTGCAAAAGTTATTGAATTTAAAGGTGAAAATGGAAAAGTAACTCAAGTTGTAACTGATAAAGGAAACATTGATGTTGATTATGTAATCTTTTCAGTAGGTGTAAGACCACAATCAGCTATTTTAGAAGGTATTTGTGATTTAGATGACAGAAAAGCTATTGTAACAAATGACTTTATGCAAACTACAAATCCAGATATTTATGCAATTGGAGACTGTGCTCAAGTTTATAACAAAGCAATGAATAAAAACGTTCCAATTCAATTAGCAACAACAGCTGTTAGAACTGGAGTTATTGCTGCATTTAACGTAATTAAAGGAAATGGATTAAAATCTCCAGGATTCACAGGAGCTAATGGTATTTCAGTATTTGGATTACACATGGCAAGTGTTGGAATCAGTGTTGAAGCCGCAAAAAGAATGGGATATGACGTTGACTTTATCAACTTTAAAGATCTAGACAGACCTGAATTTATGTCAACAGCAAATGAAGTTCTATTTAAAGTTGTATGAGATAAAAAGACAAGAAAAATTATTGGAGCTCAAGTAGCTAGTGAAAAGAATCATACAGAAGTTATGTATATGCTAGCTTTAGGTATTCAAAAAGACTTAACAATTGATGAATTACCACTAGTTGATATTTTCTTCTTACCACACTTTAACAAACCATTTAACTTTATTTCACTAGCAGGACTAGAAGTTTTAGGACTAAACTACTTTAAAAAGGAAAAATAGATGATCAACTTATTGATTTCTAAGTATCACGATCCTGCTATGAATTTAGCAATCGAAGAATATTTAACTTATCATTATAAAGCTAAAGAACCTATTGTATTTTTCTGACAAAATGCTAATACTATAGTTGTTGGAAGAAATCAAAATGCTTTTGCTGAAATTAACTTAGAGGATG
			CTCAAAAAGATAACGTTAAGATTGTTAAAAGAAATACAGGTGGGGGAACTGTTTATCAAGATTTAGGTAATGTTTGTTATTCATTAATTGTTGATAATTCAACTGATGATGTTGATTATCAAAAAGCCTTACAACCAATTATTACTTATTTAAATCAAAAAAATATTAATGCAATGTTTTCTGGGCGTAATGATATGGTAATTGATGGTTATAAAGTATCAGGAAATGCTCAATTAAAAACTAATGAAAAAACACTAGTTCATGGTACATTACTATTTGATGTTGATTTATCTAAAATGCCTAAATATTTAGTTGTTGATCCTGAAAAATTAAAACATCAACAAATCAGATCAAAACCTGCCAGAGTTAGAAATATAAAAGAGTTTTTCAAAGATATTAATATCGATATTGATTTAAATACTTTTATTAATGATGTAGTTAGTTCATATGTACAAAATGAGAAAATTAAATGAATTGAATTAACTGATCAAGAAAAACAATACATTCAGTCAAGAAAAGAAACTAAGTTTGAACAATGAGACTGAACGTTTGGGAAAAATACTGTATTTTCTCTAGTTAAAAAACAATACCTTGAATCTAAAGGTTTTATTACCCTAAACTTAGATGTCGATAATGGAGTTATTACTAACATTAAAATTTATGGTGATTTTTTAGGAACTCAAGGAACTGAAAAATTAGAAGCAAAATTAATTGGGGTTAAATTTAATAAAAAAGATGTAGAAAATGTCTTAAACCAATTTGACTTAGAAGCTATTTTTGCTAAGAATTTTACAAGTGATGATATCACCAACTTATTATTTAAAGATTAAATGGCTATTATTAATAATATTAAAGCTGTAACTGATGCTTTAGATTGCGCTATGCAACGCGATCCAAATGTTATTGTATTTGGTGAAGATGTTGGAACTGAAGGTGGAGTTTTCAGAGCTACTCAAGGATTAGCTGTAAAATTTGGAAATGACCGCTGCTTTAATGCTCCTATTAGTGAAGCAATGTTTGCTGGTGTTGGTTTAGGAATGGCTATGAATGGTATGAAACCAGTTGTAGAAATGCAATTTGAAGGATTAGGATTAGCTTCTTTACAAAATATTCTTACTAATATTTCAAGAATGAGAAACCGTACACGTGGTAAATACACTGCTCCAATGGTTATTAGAACACCAATGGGTGGAGGAATTCGTGCTTTAGAACATCATAGTGAAGCTTTAGAAGCAGTATATGCTCATATTCCAGGAGTTCAAATTGTTTGCCCATCAACTCCATACGATACAAAAGGATTAATTTTAGCTGCAATTGATTCACCAGATCCAGTTATTGTTGTTGAACCAACAAAACTATATAGAGCATTTAAACAAGAAGTTCCAGATGAACACTACATAGTACCAATTGGAGAAGCTTATAAAATTCAAGAAGGTAATGATTTAACTGTTGTTACTTATGGTGCTCAAACTGTTGATTGTCAAAAAGCTATTGCGTTATTAAAAGAAACTCATCCAAACGCAACTATTGATTTAATTGATTTACGTTCTATTAAACCATGAGATAAAAAAATGGTAGTTGAATCAGTTAAAAAAACAGGAAGATTATTAGTTGTTCATGAAGCTGTTAAATCATTCTCAGTTTCAGCTGAAATCATTACAACTGTTAATGAAGAATGTTTTGAATACATAAAAGCACCTTTATCAAGGTGTACAGGTTATGATGTTATTACTCCATTTGATAGAGGAGAAGGTTACTTCCAAGTTAACCCTAAAAAAGTTCTAGTCAAAATGCAAGAATTGTTAGACTTTAAATTTTAAATGGATAATTTAGAGCAAAAAACGATTCGCGAAGTTCAACAAGAACTAAATACAAATATTAAAACTGGATTATCAAATCAAACAGCTAGTGAATTACTAATTAAAAATGGTAAAAATGAACTAGCAAAAAATAAACAAACTCCAGCTATTTTAATCTTTTTAAAATCTTTAATTCAACCG
			ATTCAAATTGTTTTATTTATCGCTGCAATTATTTCAGTAATTGCTCCATTAATTTCATCTAAACACTTTGAGGTTAAATTTGATGATTTTATTGATTTTATAGTAATTATGGGTGTTATTTTATTGGATGCTACTTTAGAAACTATTCAACAAATCAAAGCCAGAAAATCAGTTGATGCTTTAAAATCACTTTCTAAACCATCTGCTGTTGTTTTAAGAGATTCGGTTGTTAAAGAAATTGATGCTAGTGAATTAGTAGTTGGTGATATTGTAATATTAGAAGCTGGAAAATATGTTCCAGCAGATTTACGTTTATTAGAATCAAGTGATTGTATGATTGAAGAATCAATTCTAACTGGTGAATCAGTTCCAGTTGAAAAAAGTAGTAAACCAATTAAACAAACAAATATTTTAGCTGAAAAGAAAAATATTTGTTTTATGTCAACTTTTGTAACTTCAGGAAGAGCAATTGGAGTTGTTATTAAAACTGGGATTGATACAGAAATTGGAAAAATTTCAAAAACAATTTCAGATAATGAAGAACAAGTAACACCACTAGAAAAGAAAATGAATAAATTTAGTTATTTAATTTCTATTCTTGCAATTATTATTAGTATTTTTGTATTTATTAGTTTTATGATTTCATCAAATAAAAGCAATTGAGCTACTTATTTGATGATTTCTATAACTTTAGCAATTGGTGTTATACCTGAATCACTTTCAGCAATTGTTTCTATTGCTTTATCTTTTGCTACAAAAAGAATGGCAAAAAACAATGTTATTGTTAAAAAATTAGAAAGTATTGAAACTTTAGGATCAGTTAATGTTATTTGTACTGATAAAACTGGAACATTAACTCAAAATAAAATGGCTATTAAAAAACTAATTTGAAATAATGAAATTATTTTAGCTGATGAATTTATCAATAAAACTAAAAATGAACAAGCAAAAGACCTGTTTTTAAAATCTTTAATCTTACCAAATGATTCAATAACTGAAAATGATGAAAGAATTGGAGATCCAACTGAACTTGCATTAGTTGATTTTGCTGAACAAATGAAAATTGATGAACAAGAGTTTAGAAAGAAATATCCAAGAATTTTTGAAATACCTTTTGATAGTGAACGTAAATTAATGACAACTGTTAATGTTTTAGAAAATGAACAACAATTTGTTTTTACAAAAGGTGCTTTAGATCAAATATTAAAAAAATGTACTAAGATTTTTATTAATAATAAAGTTGTTAAATTAACTAATACTCACAAAAAAGAAATTAAAAAGCTTTCAACTTCATTAAGTGATGATACTTTAAGAGTTTTAGGATTTGGTGTAAAACAAATTATAACTCAAGATCAAAAAACTGAAGATGATTTAATTTTTATAGGAGCAGTTGGAATGATTGATCCTATAAGAAAAGAAGCTTTAATTGCTATTCAACAAGCAAAAGCAGCTGGTATTAAAACAATTATGATAACTGGTGATCATGCAATTACTGCTTTAGCAATAGCAAGAGATTTGGATTTAGCTTATACTCAATATGAAGTAATGTCTTCTGAAAAACTAGAACAATACACTGATCAAGAATTAGAAAGTGCTATTGATAATATTAAAATTTTTGCAAGAGTTAATCCTGAACATAAAGTGAGAATTGTTCAAGCTTTACAAAAAAAAGGATATATTGTTTCAATGACAGGTGATGGAGTTAATGATGCTCCAAGTTTAGCAATAGCTGATATTGGTGTTGCTATGGGTGTTAGTGGAACAGATGTTGCAAAACAAGCTGCTGATGTCATTTTAACTAATGATGATCTAAATACAATGATGGTTGGAGTTTTAGAAGGACGTAATGTTTATCAAAAAATCAGAAGAGCTATTGTTTTATTATTAGGATTTAATTTTGCAAATGTTATAAGTATTGTAATTATTTCTTTATTATTAAAAATTTCTCCACTAACTGCTACAAATATTTTATTTATTAATTTAGTTGTTGATTCTTGTTT
			AGCTTTTGGAATTGGAATGAGCCCAATTGATAGAACACTTTTAAAAAATAAATCTCAATTAAGAAATAAAAGTATACTTAATGAAATAATATGACCATTATTTAAAGTAGGTTTATCTTTATCAGTTGCTCAAATCATTTCATTTATAATTGGAATGTCAGCAACAAATCTTGATTATTATAATAATTTAAGTAGTTATACTAAAGCTCAAAATTGATTTTTATTTATTCAAGAAAATAATCAAATATTATTATCTAATATAGAAGATATGCATGACTTTGTAGTTTTTGGAAGAACTAATATGTTTATTACAAGTATTATTTCACCAATTTTATTTACACATTTAATCAAACTAACTAATTGAAAAGATACTAAAAAAATAGATTGAACTATTTCAAAACCTCTAATTTATTCATGTATAATCGCTTTATTAATTTCAATAATTGTTTTTTCAATACCTGTGTTTAATTCAAAAGTATTTGGTCTAGCTGGTATTAATGATACAAAAGCATATATTAATTGAAGTTCTAAAAATATGTGAATTTTATTTTCAAGTTTAGCATGTGCTTTAATTCCGTTTACATTTATATTAATAACTGATGCTATTGAGTTTTATTCATATCATTTATCAAATAGAACATGAGAAAAAAGACAAAAACTAATAAAACAAATTATAGATCAAGAACAAAAAGAAAAACTTAGAGAAGATAAAAAAAATCAAGGATAAATGCAAGGGATTTTAATAAAAAAAGATAGTAATGAAAGTTATGTCTTTTATAAAAACAATATATATAAAGTATATGCAAAAGGTAATTTAAAAAAAGAACTAAAACCTAAAGTTGGAGATATTGTTGAATTTAGTATTTTAGAAGATGGAAATGGCTATATTAAAGAAGTTAAACCAAGAAAAAATAGTCTAGATAGACCAAAAATTGCAAATGTTGACCAAGTTTTAATAGTTACTGCATTATATGAGCCTTTATTTTCATCATTTTTATTAAATAAATATATTATGATGTTAGAAACACTAAAAATTAAGCCTATTTTAATTTTTACTAAAGTTGATTTATTAAAACAAACACAATATTATCAAGAAGTTATGCATAAAATTAATTGATATAAAAAAATGCATTATCAAGTTTTAATCATTAACAATAAAGATGATTTAGAAAATAAAAAAGAAATTATTTTAAAACTAAAAGAACTTTTAAAAAATAAAATTAGTGTTTTTACAGGACAAACTGGAGCTGGAAAATCAACTACTTTAAATAACTTTTTAGATATTAATAGCCAAATTAAAACTAATGAAATTTCAAAAAAACTAAATAGAGGAAAACATACTACAACTAGTATTCAACTTTATAATTTAGAAAATGATATTTTTATAGCAGATACTCCAGGATTTTCAGCATTTGATTTAAATAATATTGATATTGAACATATTTTATATTCTTGAGAAACATTTATTCCTTTTTTAAACAAATGTAAATTTGTTGATTGTACACATACTCATGAAACTAAATGTGAAGTAAAAAAAGCCGTAGCTGAGCATTTACTACCAACATTCATTTATAATGATTATGTAAAAGTATATGAAGAATTAAAGCAAAATAGAAAGAATAAATATTAAATGGATAAATCTAAAATTAGAAATTTTAGTATTATTGCTCATATTGATCATGGTAAATCTACATTAGCTGATCGTATTTTAGAACTAACAAACACAGTTGAAAAAAGAGAAATGCAAGATCAATTATTAGATTCAATGGATATTGAAAGAGAAAGAGGAATTACAATTAAATTAAATTCAGTTCAATTAAAATATCATTCAAAAGATAATCAAGATTATATTTTTAATTTAATTGATACTCCAGGTCATGTGGACTTTACTTATGAAGTTTCAAGAAGTTTAGCTGCTTGTGAGGGTGCTATTTTAGTTGTTGATGCTTCTCAAGGAGTTGAGGCTCAGACCTTAGCTAATGTTTATTTAGCAATTGATA
			GTAATTTAGAAATAATTCCAGTAATTAATAAAATTGATTTACCTAGTGCTGATGTTGATAAAGTTAAACATGAGATTGAAGAAATTATAGGATTAGATTGTAGTAAGTCCCCTTTAATTTCAGCAAAGACTGGATTAAATGTTGAAGATGTTTTACAAGCAATAGTTGAAAAAATTCCATCACCAAGTGATGCTATTGATAATGCCCCTTTAAAAGCTTTAATTTTTGATTCTTATTATGATAAATATTTAGGTGTTGTTATGTCAATAAGACTAAAACAAGGGATGTTAAAAGTTGGTGATAAAATCAAATTAATGTCTACTAATGCTGAATATGAAGTTACTTCTTTAGGAATAAAAACTCCAAAAATTGTTAAAAAAGATTTTTTAGAAGCTGGTGAAGTGGGTTGAGTTGCAGCTTCAATTAAAACTATTAAAGATGTCAATGTTGGAGATACTATTACAAGTGTTTTAAATCCAGCTGATGAACCACTTGATGGTTATAAAAAATTAAAACCAATGGTATATTGTGGAATTTATCCAATTGATACTAATAAATATCAAGATTTTAAAGAAGCTTTAGAAAAAATTGAATTATCTGATTCTTCTTTAGTTTATGAACCAGAAACTAGTCAAGCTTTAGGATTTGGTTTTAGGTGTGGTTTTTTAGGATTATTACATATGGAAGTAATTCAAGAAAGACTAGAAAGAGAATATAATCTTGAACTAATTGCAACTGCTCCAAGCGTAGTTTATAAAGTTCATTTAACAAACAAACAAGTAATTGAATTAGATAATCCTGCACTACTACCTGAAGCTCAAAAAATTTCAAAAATTGAAGAGCCATTTGTTGAAATTAAAATAGCAACACCAAGTGAATATATTGGAGATTTGATGAACTTGTGTCAAAACAAACTTGGTATTTATAAAAATATGGAAGTAATTGACAATAATAGGCGAATTTTAATTTATCAAATGCCATTAGCAGAAATTATTTTTGATTTTTTTAATAAATTAAAATCTATTTCTAAGGGATATGCTTCTTTTGAATATGAACTTATTGGTTATAAAGAATCAAAATTAGTAAGAATGGATATTAAGTTAAATGGAGAAATGGTTGATGCATTTTCAATGATAGTTAACCAAAAATTTGCTTATCAAAGAGGAAGTGCCTTAACTTTAAAACTAAAAGAATTAATTCCAAGACAAAACTTTGAAGTACCAGTACAAGCAACAATTGGAAATAAAGTAATTTCAAGAGAAACTATAAAAGCTTATAGAAAAGATGTTACTTGAAAACTTCATGCTGCAGATAAATCAAGAAGAAAAAAATTACTAGAAAAACAAAAAGAAGGTAAGAAAAAGATGAAAGAGATTGGAACTGTAGAAGTTCCACAAGAAGCCTTTGTTGCTATTTTAAAAATAGATGATTAAATGAAACACTGACAAGAATTAACAATTGATCAATTTTCAGGTCCAATTGAATTATTGTGATTAATGATTAAAGAAAAAAAACTAGATATTATTGAACTAAGTTTAATAGAAATTGTTGATCAATATCTAGCATATATTAAACAAAATCAACAACTAGATATTGAAATTGCTAGTGAATATTTAATTATTGCATCACAACTAATTGAATTAAAATCTCGACATTTATTATTTAAAGATCAACAAGTAGATCAAAAACAAGCAGTTGATTATGATGATTTAGTTTATCAAATTAGTCAATATAACCAAATTAAAGAAATTTCTGACAGACTTTTTAATGCTCAAGAAACTTATTTACAAACTTTTTCAAAAAAAAGATCAAAACAAAACTTTAAAAAAGATTTAGTTTTTGAAAATCCAGATCCTTTAATTGATTTAAATGATTTGGATTTAGATAAACTAACTGAAATTTTTTATAGTGTAATTACTAATTCAAATGCTTTTAAATACCAAGCTGATTTTGATTTAGAAACTGAAATTTATCAAACTTTAACTACCCCAAGTCTTACT
			GTTCATGAAGTGATTTTAGATGTAGTTAATAAAATAACTTCTCAAAAACTTAAAGAATGAAAATTAGAAGAATTACTAGAAATCTTAGAACTAAATTTAAAAAACTTTGTTGTAATATTTTTAGCAGTTTTAGATTTAGTGAGATATCAAATTTTAGTAATTGATAGTATAGATGATCAAATTTATATATATTTAAGAAAAGAAGTAATTGAAAATGAAAACTTAATTACTCAACAATTAGAGGTGATTGTAAATGAATCAACAATATAGATGAAAAAGAAAATTGTAGCAATTATTGGAAGACCAAATGTTGGTAAATCAAGTTTATTTAATAGAATTATTAAAGAAAAAAAATCTATAGTTGATAATAAACCAGGAGTTACAAGAGATAGAATTTATAGTAATGCTGAATGATTAACTAGAGAATTTATTTTAGTTGATACTGGTGGAATTAGTATTGATCAACAATTGTTTTCAAATGAAATTCAAATACAAACTCAAATTGCTATTGAACAAGCTGATGTTATTATTTTTGTTGTTGATTTTTTAAATAGATTAGATAAAGATGACAAAATGATTGCTAAAATTTTACACAAATCTAAAAAACCAGTAATTTTAGCAATTAATAAATATGATAAAAAAACTATTGATGATCATAACTATGAATTTATGAATTTAGGATTTAGTGATTTATATTTTATTTCTTCAACTCATGGAATTGGGATTGGTGATCTATTAGATAAAGTGATTTCTTATATTTCTAAAAATGATGTAGATTTAAAAGATGATTCAACTAAAATAGCAATTATTGGAAGACCAAATGTTGGTAAATCAAGTTTAGTAAATTCTTTAGTTAATGAAAACAGAATGATAGTTAGTGAAATTGAAGGAACTACTTTAGATGCTGTTGATATTAGTTTTTCTTATAATAAAAATAAATATACAGTAATTGATACAGCAGGAATTAGAAAAAAATCTAAACTAGGTCAAACTGTTGAAAAATATAGTTATTTAAGATCATTATCTGCAATTACTAATAGTGATATTGTTTTATTAATGATTGATGCAACAAAACCAATAACAGATCAAGATACTAATATTGGTGGATTAATTTATGATGAAAAAAAACCTGTAATTATTGTTGTAAATAAATGAGATCTAGTTAAAAATAAACAAGAACAAATTCTAAAAAAAGAAGAAGAAATTAGAGCATATTTTAAATATATTTCTTATGCAAAAATTATTTTTATTTCAGCACTTGATAAAACCAGAGTTACTAAAATTTTAGATTTAGTTGCAGATATTAAACAAAGTTTATCAGTTAAAGTTAAAACGTATGTGTTAAATGAGGTTTTAAATAAAGCTCAACTAATTAATCCAGCTCCTGAATTTAACGGAAATAGATTAAAAATTTATTATGCTAGTCAAGTTCAAGCTTACATTCCAACATTTGTTTTATTTTGTAATCACCCAAATTATTTACACTTTTCATATAAAAGGTTTTTAGAAAATCAAATTAGATTTAGTTTTGGATTTGATAGCATTCCTATTAATTTAATTTTTAGAGAAAGAAAATAAATGAGTTCAAAAGCAACAAAAACTGTTAAATCAAAATTTGATATCATAAATAATCAATTACGTGATGATTTAATAGATTTTAGATCAGGAGACACTATTAGAGTTGATGTAAAAATTAAAGAAGGAGACAAATTCCGTATTCAATCTTTTGAAGGATTAGTTATTAAAACTCAAGGATCAGGAATTACTTATTCTGTAGTTGTTAGAAAAATGTCAAATGGTGTATTTGTTGAAAGAACTTTTCCTTTACACTCACCAATTATTGACTCAGTTACTTTAATTAAACGTGGTAAAGTTAGAAGATCTCGTATTTACTACATTAGAAAACTTTCTGGTAAAGCTGCTAGAATTAAAGAAATTATGCCAACAAAACAAGCTAAAGAAATCAAATAAATGAAATTTGTTGATTCTGCTGATTTAAT
			TATTAAGGCTGGAAAAGGAGGAGATGGAGCAGTTAGTTTTTTACATGCTTTATTTGTTCCTAATGGTGGTCCTAATGGTGGTGATGGTGGTGATGGTGGGTCTGTTTATTTTCAAGGAGATGAAGGTAAACATTCACTATTAGATCTAAAATTACAAAAAAAATATAGTGCTCAAGATGGTTTTAAAGGTGATATTAAAAATATGCATGGTGCTAAAGGTGAAGATAAAATCATTAAAGTACCCGTAGGAACTATTTTATATGATAAAAAAACTAATAACATATTAGCTGATATCAATGAAAATAATAAATTAGTTTTAATTGCTAAAGGTGGAAAGGGTGGAAAAGGAAATGCAAGATTTGCAAATTCAAGAAATAAAGCCCCAACTATTTTTGAAGCAGGTGAATTAGGTCAAGAATTTGAAATTAGAGCTGAATTAAAAGTTTTAGCAGATGTTGGATTTGTTGGTTTACCAAATGCTGGAAAATCAACTTTATTAAGAGCAATTTCAAACTCTAAACCTGTAGTTGCAGATTATCCATTTACTACTATTACTCCACAACTTGGGGTTGCTAGAACTAAAAACAATGATACTTTTATAGTAGCTGATTTACCCGGACTAATTCAAGGAGCTAGTTTAGGAAAAGGTTTGGGTCATCAGTTCTTAAAACATATTGAAAGATGTTTAGTGATTTGTCATATAATAGATGCTTCTGGAAATTTTGGTTCAGAAGATATTATTAAGAATTATGAATTAATTAGAAATGAACTAAAAACTTATAATTTAAATTTAGAAAAAAGAGCTGAAATTATTGTTTTAAATAAAATGGATTTAGATGAAGCTCAATTAAATTTACTAGATGAAAAAATAATAAATTATTTTAAAAATAAAAAAGTCATACAAATTTCAGGTTTAAAAAAAGAAAATATAGATCAATTATTATTTATGATTTATGAAGAATTAAAAGTTGCAAAAAAACAATCTTTATGAGAATTAGATAAAAATAATAATCAAGATGAAATGGTAATTTATAAATTTGAAGAGCAAAAAGAAGATATTCAAGCTTATAACAAAGGCAATAATCGTTGAGAAATTGCTGGAGAAACTATTTTTAAAATTTATCAAAAATTTCCAATATGAACAGAAGATAACTTATTAATGTTTAATGAAAAACTAAAAGAAACTGGTGTTTATGAAACATTAGTTAAAAAAGGCATTAAAAAAGGTGATTTTGTAAAAGTTTTTGATTATGAATTGGAGTGAACAGACTAAATGCAAAATAAAATTAAAGTTGTTTTTTGTGGCACTCCAAAAATTGGAGCTGATGTTTTAAAAGCTTTAATTGAAATGAATCAAGTTGAAATTGTTTTAGTAATTAGTCAACCAGACAAACCAATTGGTAGAAAAAAACAAATAGTTCATACACCAGTTAAAAAATTAGCTTTAGAAAATAATTTAAAAGTTGTTCAACCAAATAAAATTGGTGAAATTTATGATGATTTAGCTAAATTAGAGTTTGATTTTTTAATTACTTGCGCTTTTGGTCAATTTATTCCAACTAAAATTTTAAAATTAGCAAAAATTGATTCAATTAATTTTCACGGTAGTTTATTACCAAAATTAAGAGGGGGAGCTCCTATTCAATATGCTATTAAAAATGGAGATAAAAAAACTGGGATTACAATTATGCAAATGGTTAAGCAAATGGATGCTGGTGATTATTATGTTCAAGAAAGTATTGATATTTTAGATAGTGATGATTCTGGTAGTTTATTTGAAAAAATGGGTCACTTAGCTTATAGTATGTGCAAAAAATATTTAGTTGATATTTATAATCATAAGTTTGAGTTAATTAAACAAAATGAAGATGAAGTTACTTTTTGTAAGAATATTTCTAGTGAAGAAGAAAAAATCAACTGAAATAATACTAGTTTAGATATTTTTAATTTAATTAGATCATTATCACCAAGTCCTATTTCATATACAACTATTAATAATC
			AAAGATATAAAATCAAAAGTTCTAAAGTAATTGATTTAGATAATCAAAATAAAAATGCTATTCCTGGAACTATTCTTGGTATTAATAAGCAAGGAATAGTTGTTAAAACTTTAGATAAAGCTTTATTAATTTTAGAAATTCAAAAAGAAGGTAAAAAAATGATTTTAGCTTCTAATTATTATTTAAATAAATTAAGTGATTTAAAAATAAACGATAAGTTTGACTAAATGAGTAATTTTAAATCTGGATTTGTAAGTATTATTGGAAGACCAAACGTTGGAAAATCAACTTTATTAAACAAACTTATTGGAGAAAAAATTTCAATAGTGACAAACAAACCACAAACTACAAGAAATAATATTAGAGGAATTTTAACTAAAAAAGATCAATATCAAATTGTTTTTATTGATACACCAGGAGTGCATACTTCAAAAAAACAATTAGATAAATTTTTAAATACAAGTGCTTTAAAATCTACAAAAGATGTTGATGTAATTTTATTTTTAGCTCCAAGTGATGAAGTTATTGGAAAAAATGATTTATTTTTATTAAAACAAATTAAAAACTTAGATGTTTTTAAAATTTTAGTAATAACTAAAGCTGATAATGTTACAAAAGAACAATTAATTTTAAAAGCAAACGAATGAAGTAGTTATCAAGATCAATTTGATGAAATTATTATTACAAGCTCAATTACTAATTTAAATATTGAAAAATTACTAGAATTAATTGTAAATAATTTATCAGATAATGATTATCAATTTTATGATGATGATATTTTAACTGATCAGTCAGATCGCTTTATGATAAAAGAAATTATTAGAGAAAATATTTTATTAAAAACTGGTCAAGAAGTACCTCATAGTGTTGCAGTTTTAGTTGAGCATTTAGAACAAAATGAAAATGAAATTAATATTAGTTGTGCAATTATAGTTGAAAGACAATCTCAAAAATCAATAATAATTGGTAAAAATGGAGTAAAAATTTCAGATATTAGATATAAATCTAAAAAACAAATTCAAGCATTATTTAAAAAACGTATTAATTTAGAACTATTTGTAAAAGTTCAAGAAAATTGAAGAAACTCACCTAGTCTAATTAAAAAAATGGGTTATAACAAGGATCAATATTAAATGGTATATATCTCAAATGAGAAAATTAGTGAAATTATTTCAAAAGCTAATATTGTTGATATAATTTCTTCTTATTTGCATTTAATTAAAAAGGGAAGAAATCATTTAGCTGTTTGTCCTTTTCATAATGATTCAAATCCTTCTTTAACAATTTCACCAGAAAAAAGAATTTATACATGTTTTAGTTGTAAAGCAACTGGTAATGTAATTAATTTTGTTAAAGACTTTGAACATGTTGATTTTGTAACTGCTTTAAAAATTGTTTGTGATAAAACAAACATTTCACTAGATGAGTTAAAAAATTATAATCAACCAATAAAAGACCTAGAATCAGAAACAATTTTTAAACTAAATTCAGAAGCTAATAATATTTTTAAAACTACACTATTTTCAAATTTAGGTATTGATGCTTTAGAATATTTAAAATCAAGAAATATTAGTATTGAACAAATTAAAAAATTTGAAATTGGATTTGCTAGTGATAAAACAAATTTAGTTCAAAAACTTTTAGATAAAAATTATAATAGTTTAGATATTGAAAAAGCCAATTTAGGAATTATTACAAATAGTTATACAAAAGATTACTTTACAAATAGAATTATTTTTCCTATAAAAGATGAAAATGACCAAGTAATTGGGTTTAGTGGTAGAAGTTTTACAAAAGATAATGATCCAAAATACTTAAATACTAAAGAAAATAAAGTTTTTAAAAAATCACATTTAGCTTATAATATAGCTAGTACTTTAAAAATCAGTAAATCTTTAAAAAAAATTATTGTTTTAGAAGGATTTATGGATGTTATTAGTTTAAGTAAAATTGATATTAATAACACAATTGCTTTAATGGGAACTAGTTTGTCTAATTAT
			CATTTAAATCTGTTTAAAAGACACAATTTAGATGTGTTATTATTTTTAGATGGTGATGATCCTGGAATTCAAGCAAATATTAAAATTAGTCACCAATTATTAAAAGAAAAAATTAATGTTTTAGTAATTGATAATCAAACTAATAATGATCCTGATGAATTAGTAAATAATAATGTAGAATATTTAAAACAAATTATTAATCAACCAATTCACCCTGTTAATTATCTAATAGACAAATTATGAAATAAAGTTGATAATAATGACCCTAACCAAATTGAAAATTTCATTAAAAAAGTTTTAAATTTTATTTTTGATCTTAATAATGAAATTTTAGTTGAAGCTACTATTAATAAACTTGTTGAACTAACTAAAATTTCAGAACAAACTATTAAAAATAACTTAATAGAATTAAAAAAACAATTAAAACTAAATAATAGTTTTAATAAAAATTCAACAACACAAGTATTTAAAACAAATACTCAAACTAATAAAGTTAATAAACAACAATTTAAAACAAAACCAAATGATTTTATAAAAAAAGAATATATTAATGCTGAAAAAAGAATTTTTATCTCACTTTTAATTAGTGACCAATTTTTAGATAAAATAGCTGCTAATGTTGAAAAAATGATTCATCCAGATATAAAACATGCAACAATTAACTTGATTAATCTTTATAATAAAAAAATTTATCAAGGAAATGATATTAATAAAGCATTTGACTTACTTAAAGAGTATAATCTTACAGGCTTTGATAAAAAACAAGAAGAAATTATTAATAATTCTTTACTTACAAGTATAAAAATTAGAGAATCTGAAATTGATGATGCTTTTAGTAAACTAGATTCATATCACAATGATACAGAAATTTCAAATTTAAAAAAACTGCTTGCTGAAAGCAAAAATAAAACAGAGAGATTTCAAATTTGAAATGGAATTGATACTCTGAAAAACAAAAAGAAAAAGAGGTAAATGACTAAATTTAATAACAAATCAGAATTAAAAAAGATTGCTTCATTTAATGATTTTTTAGATTATACAGTTTCATTTGCTAATAAAAATAATAATGAAATTTCATCTGAAGATGTATTAGAAGTTTTTGCAAACATTTTTCCAAATGCATCAGATAATGAATCAGAAAAAATATTAGATGTTTTACAACAAAAAGGAATAGTTTTTTCAGATTTAGTAGATGATGATATTGAACAAGAAGAACTAGAAGAAGTAGAAGAAGAAATTGAAGATCTTAATTTAGAAGAACTAGAAGAATTAGAAAATTTAGAATATCTTGATGATTTAGATTTTGATTTAGATAGTACTTCAAATAATTTAGATGATTATGATGAAAATGCTAATGATGATTTAGACGAATTTAAAGAAGCAAAAAGTGCAGCTATAAAAGGTAGAAAATCAGCTAAGTCATCAAATCATATGAAATATCGCGTTGGTGGTATTAGTAATGAAACTAAAATTCAAGACATTATTAAAACTTATTTTTATAAAATAGGTCAAGCACCAATTTTAACAAAAGAACAAGAAATAATATATGCTAAAATGGCAGTTAGTGATGATCCTGAAGATGTACAAGAAGGTAGAAATAAATTAATCGAATCTAACTTAAAACTAGTTATTTCTGTTGCTAGAAAACATTTAAACCGTGGATTAGATTTTGCAGATTTAATTGAAGAAGGAAATATTGGTTTAATGAAAGCTGTTGATAAATTTGAATATGAAAAAGGATTTAAATTTTCAACTTATGCTACTTGATGAATTCGTCAAGCAATAACAAGAGCTATTGCTGATCAAGCAAGAACTATTAGAATTCCAGTTCACATGGTTGAAACAATTAATAAATTAGCAAGAGTTGAACGTCAATTAACTCAAGAATTAGGAAGAGAACCTAATGCTGATGAAATTGCTAACAGAGTTGGTGAAGGAATTACTGGTGATAAAGTTATTGAAATTAAAAAACTTTCAATTGAACCAGTAAGTTTAGAAAA
			ACCTTTTGGTGATGAAGATGATACTCATTTTGGAGATTTTGTTGAAGATAAAGACATGGTTTCTCCAAATGAATATACTGAAAAAGAAATTTTAAAAGAAGTAATGGATAAAGTTTTTGAAGATATGCCACCAAGAGAAGAAAAAGTGATTAGAATGAGATATGGAATTGTTCCAACAAGACTAAGAACTTTATTAAGACTTACTCAAGAATGTAATGATACAAATGCTAAAGAATTAAAACAAGCAATTGAAGAATTAGATATTCATTTAGATACACCAATTGAAAAAGTTAGAAAATTTAATAATCAAATCATCAATAATAATTTAGCAAAATATGATTCAGCTAGAACTTTAGAAGAAGTTGGAAAAGAATTAAATGTTACTAGAGAAAGAATCAGACAAATTGAAGCAAAAACTATTAGAAAATTAAAACAACCATCACCAAACAATAAATCTGGAAAAACATTAAAAGAATTTTATAAAGGATATTAAATGTCAAGTAATAAAATATTAGATCGCGATCTTGACCAATTAAGATCACTTATTGAAAACATGATAGAAGAAACTAAAATCCAATATGCAAATAGTTATCTTGTAATTAAAGAAGAAAACAAATTAATTGATGCTCAAAAAGTAATTGAACATGACAAAATCATTAATGATATGCAAAATGAGTTTACTTCAATTGCTTTATGAAAAATTTCAAAACAAAAATTAGTAGCAAAAGATTTAAGATTAGCAATTGGTGGAATTTTAATCACTAGAGAAATTGAAAGAATTGCTGATTATTCAAAAGGAATTTCTAAATTTTTTATTCACTACAAACCAAATGAAAAACATCTTTTAATGATTAGTGAATTATATGAGTTAGTTGTTGAAATGTTAGATATTTTTTCAGATATTTTTGAAAATTTAAAAGTTGATAAAGAACAACAAGTTTTAAGTTTAGAAGAAAAAATTAATACAAAATTTAGATCATTTTATGATCAATTAATAGATGATATTAGACAAAAAACAACAAAGTCTGAAGCTGAAGAAATAGCAGCTGTTTTAAAACAAATGTTTAATTTAGAAAGAGCTGGAGATCATTTATTAAATGTTCAAGAAATCATTAATTTCATAAAAACAAGTAAGTTTATAGAAAAAACTGAAAAAATAAATAAATAGATGAATAAAAAAGTAAAAATCATTGGTGCTGGTTTAGCTGGTTGTGAAGCTGCATATTTTTTAGCAAATAATAACATACAAGTTGAATTATATGAAGTTAAAACTCTAATTAAAAATGAAGTGCAAAAAACAAATAACTTTGCTGAATTAGTATGTTTTAATACTTTTAGAAGTCAATCATTATTAAATGCTGCTGGTATTTTAAAAGCAGAAATGAGACGTTTAAACTCTTTAGTTATAAAAATAGCTGATGGTTGTAAAATTGATGGAGATGATGCACTAGCTGTTGATAGAGAAGATTTTTCAAAAAAACTAACTGAAGTTATTAAAAATCATCCAAACATTACAATTATTGAACAAAATGTTAGTCATATTGATGATGAAAATGACTTAACATTAATAGCAACTGGGCCTTTAACTACAAATGAGTTAAAAGAAGATATTCAAAGATTAATTGGAAAACAAAAACTATTTTTTATAGATGCTTCAGCTTCAATCATTACAAAAGATTCAATTGATTTTAATAAAGTGTATTATTCAGGAAGACACAAACTTGGTAAATATATTTGTTGTCCATTAAATGAACAAGAGTTTAATGAATTTGCAGATAATTTAATTAATGCTGAACAAGTACAACTAAAAGAATTTGAAAAATCAATCTTTTTTAAAGGTTGTCAACCAATTGAACAACTTGCAAAAACTAGTAAAAAACTCTTATTAAAAGGACCAATGTCACCAAATAATTTATTAGATCAAAATAATCATCAACCTTATTCAGTTGTACAATTGCGTCAAGATGATGCAAAAGATAGTTTATATAATATGGTTGGAT
			TTCAAACTAATTTAAAATGACCAGAACAAAAAAGAGTATTTCAAACAATCCCAGGATTAGAAAAAGCAAAAATAGTTAGATATGGAGTAATGCATAAAAACTATTATATAAATTCTCCAAAAATTTTAAACTTTAAACTACAAGTTATGAGAAAGAAAAATGTCTTTTTTGCAGGACAAATTACTGGAGTTGAAGGATATATTGAATCAGCTAGTTCTGGTATATGGGCTGCTATTAACATTCTAGCTTTTATTAATAATAAAAAAATAAAACCTTTACCAAACACAACAATTTTAGGTGCACTAACTAACTATATAACTAATTCTAAAATTTATAGTTTAAAACCTATGAAATGTAATTTAGCTATTTTAGAACAAGAAAATAAGTATCAAAGTAATGATAAATTTTATTCTTTTAATAATTCTAAAAATTCTTTAGAAGAATATATAAAACAATTGAATCAAATTTTAGGTACTAGTATTTAAATGATATTAAAAAATGCCAAAATTGTTTTAGAAAATAAAATTATTAATAATGGTTATTTGATTATTAAAGATAAAAAAATACTTGAAATTGGATCTGATTATAAAAAAAAGAATGGAATTGATTTAAATAATCAGTGATTATTACCAGGATTTATTGATTGTCATGTTCATGGTGGATATGGAGTTGATTTTGAAACTGGAAATAAAAATAGATTTAAATATTTTGCAGATAACATAATAAAAGAAGGAGTTACTAGATACATTCAAACAAGTGTAACTAATAGTGTTAAAAAAAACAACCAAATTTATAAAGAATTTGGAGAGTTTATAAAATTAAATAATGGTAAAGCTAAGTGTTTAGGAGCTCATTTAGAAGGACCTTTTATTTCTAAATTTAAAAAAGGTGCTCATCAAGAAAACTTGTTATTAAATCCAGATATTAATTTAACTAAAAAATGAAATAAATTATCTAATAATAGTTTAAAAATAGTTACTTATGCTAGTGAATTAGATGATGGAACTTATACTCAATTTTTAATTAATAATCAAATTATTCCAAGTATTGGTCATTCTAATTTAAAAGCAAATCAATTTGAACAACCTTATTTATTAGGTGTTAGACATATTACTCATTTATTTAATGGAATGAGTGGAGTTGATCAACATAATCCTGGTTTAGTTGTTGCTAGTTTTAATCATAAAGATGTTTTATGTGAAATTATAAGTGATGGAATCCATTTAGATAAAGAAATTTTAAAAATGATTTACAATTTTAAAACAGCAGATAATTTATGTATTATCACTGATTCTATGAATGCTAAAGGTTTAGATGATGGTGAATATAAATTAGGTAATTTAGAAGTTTATAAAAAAGGTATAGAAATTAGATTAAAAAATAATAATGCTTTAGCTGGAGCTGGTTCAACTTATGATCATAATGTTAGAGTTATAAAACAAGTTTGTGATGTTAAAATGACCGATTTAATTAAAATGACTTCTATTAATATAGCAAAACAATTAAATATTTTTGACAATACTGGAAGTATAGAAGTAAATAAGTTAGCTGATTTAGTAGTTTTAGATGATAATTTATATGTAAATAAAGTACTAGTTGAAGGAAAAATTGTTTTTAAAAATACTAAAAATAAAAAATTATAAATGAGTAAAAAAGTTAGCATTATTTTAATAGCTGGCGGTAGTGCTAGTGGAAAAACAACTATTGCTAGTAAAATAGCTAATGAGATTTTAAAAGATAAATCTGTAGAACATATTTCAATGGATAATTACTATAAAGATTTTACTAATTTATCTTTAGAGCAGAGAAACCATATTAATTTTGATCACCCAAATTCAATTGATATTGATCTTTTAATTAAAGATTTAAAACAACTTTTAAAAAGACATGATATTTTTGTTCCAACTTATGATTATAAAAAACATATTAGAACAAATAAAGAAAAACTAATTAAAGCTAGTGATGTTATTATAGTTGATGGCATCTTTTCATTACATTTT
			GAAAAATTACGCGAACTTGGAGATATTAAAATATTTGTAAAAACTCCTGATGATTTAAGATTTATTAGAAGATTAGTCAGAGATATAAAAGAACGTAATAGAACTATTGAAAGTGTTATTGATCAATACTTAACTGATGTTAAACCTATGCATGATCTTTTTATAGAACAAACTATTGATTATGCAGATATTGTATTTAAAAAAGGAAATGATGTAGCTATTGATATAGTTGCTTCAAAAATTAAAGACTTATTAAATTAAATGAAAATTGATGAAAAAGAATTAATATCTAAATATTTCGATCAAGCTTTAAATGAAACAAAAAAGGTTGTCTCAATTCCTTCTTTTTTAACTGAGTCAACAGCTGATGCTCCTTATGGAAAAGCTTGTAAAGAAGTATTAGACTATGTAATTGATCTTGCTAATAATTTAGGTTTTCAAACTTATAAAGATAAAAATAATAAATATGGGTTTGTTGATTATGGAACTGGTGAAAAATTATTTGTCATTTTAGCTCATTTAGATGTAGTTCCTCCAGGAAATATTGAACAATGAGTTACTGATCCTTTTACTCCAATCATTAAAGATAATAAATTAATTGGAAGAGGAACTTTTGATGATAAAGGTCCAGCTATGATGAACTTATTTGCTTTAAAATATTTAAAAGATCATAATTATGTATCTTCAAAATATAAAATCAGATTAATTTTTGGATTAACTGAAGAAACTACTTGAGATTCAATTAAAACGTATGTTAATGATCATGGAGTTGCTGATTTAGGTTATACTCCAGATGGTGAGTTTCCTGTAGTTTATGCTGAAAAATGAATTACAAATTTAGATATTATTTCAGATGAACCAACTGATATTCAAATTAGTGGTGGGGCTGCTTATAATGTAATTTGTGATACAGTTTCATATAAAGGACCAAAAATAAAAGAAATCCAAGATTATCTAATAAAAAACAACATAACTACTAAAATTGAAGATGATAAATTAATTGTTCAAGGAAAAGCAGGACACGGAAGTTTACCTTGATATGGAGTTAATGCAGCAACTTGATTAGCTAAAAGTATGTATGAAAATAATGTTCATCATAAAATTACAGATTATTTAGCAACTAATGTGCATTTAGACTTTAATTTAAAAAATGTCTTTGGTGATATTTCAGATGAAACTGGTGAATTAACTCAAAACGTAGGACTTATTGAAATTAAAAATAAAAATTCTAGAATTGGATTAAACTTTAGAATTCCTGTATTTACTAACCCAACTCAAATATTTATCCCAACATTAACTAAATATTTAGAAAAAATTAACTTATCATTAGAAGTTAAAAAAATTGATAATAGCTTATATGTTCATCAAGAATCAGATTTAATTAAAAAAATTATGAGAGTTTATCAAGAAGTAACTCAAGACTATAAAGCAAAACCAATTGCTATTGGTGGAGGAACTTATGCTAAAGCTATGCCTAATGTTGTAGCTTTTGGTGCAGAATTTGATATTGAAAACTCAACAATGCATGCTTATAATGAGTATGTTAAAATTGATGATCTAAAAAAGATGCTAGAAATTTATACTAAAGCCATTGTTTTATTAACTGAATAAATGTCAAATAAATATAAAGATACTTTATTAATTGGTAAAACTGATTTTGATATGCGTGCTAATTTGAATCAAAAAGAACCTAAATTTGAACAATTTTGACAAGAAAATCAAATTTATAATAAAAAACTAAAATTAAATGAGAATAAAAAAGTCTTTGTTTTACATGATGGTCCTCCTTATGCAAATGGAGATTTACATATAGGACATGCTTTAAATAAAACTTTAAAAGATTTTATTATTAGATTTAAAAATGCAACTGGATATTATGCTCCTTTTATTATGGGATGAGACACTCATGGATTACCTATTGAAAGTGCTGTTACTAAGATGGGTGTTGATCGTAAATCTATGAGTAGTGTTGCTTTTAGAGAACTTTGTTATAAATATGC
			TTTAGAACAAGTTTCAAACCAAGCCAATCAGTTTAATCGCTTAGGAATGTTTACTGATTATGATACTAAATATGTAACTTTAACTCATGACTTTGAAATGTCTGAATTAAGATTATTTGAAAAAATGTACCAAAAAGGTTTAATTTATAAAGATCTAAAACCTATTTATTGATCACCATCAAGTGAATCTGCTTTAGCTGATTCTGAAATTATTTATAAAGATATAAGTTCTCCTTCAATTTATGTAGGTTGTGATGTTATTAATAGTGATGAATTTAAAAACACCCAATTAATTATTTGAACAACAACTCCATGAACTTTACCATCAAATCAATTAATTGCAATTGGTTCAAAAATTAAATATAGTTTAATTCAAGTAGAAAATTCAGATAAACAATTTATTTTAGCTTCTGATTTAATAAATCAAGTATCTCAAAACATTGGTTGAGAAAACGTTAAAGTAATTAAAGAAATTGATGCTAATAAATTAGTTGGTTTAAATTATGTTCATCCATTATATGATACAAAAATCAGTAAAGTAGTTTTAGGACATCATGTTACAAGTGAATCTGGTTCAGGTTTAGTTCATATTGCTTCAGGATTTGGTGAAGATGACTTTTTAATTGCAAAACAAAATAATATTAAGCCTTTTGCTCCAATTGATAATCAAGGTAAATTTACAACTCAAATTAGTGATCTAGATCCACAATTAGTTGGAATGTTTTATGATGATACTAATAAAATCATTACTAAAAGATTAGAAGAAAATAAAAAATTATTAAAACTAAAATTTTTAACTCACTCATATCCACATGACTGAAGAACTAAAAAACCTGTTATTTATAGATGCACTTTACAATGATTTGTTAATTTAGCTCCAGTTAAAAATGATATTTTAAAAAATGTTGATCAAATCAATACTCATCCAAAATGAGCTAAAAAACGTTTATATCAAGTTTTAGATGAAAGAACTGATTGAACTATTTCACGTCAAAGATTATGAGGAGTTCCAATTATTGCTTTTTATGATCAAAATGATGATTTAGTTTTAAATGAACAAATTTTAAATTATGCAATTAATAAAATTGAAGAAGTTGGAACTAATGCTTGATTTAGTTTAGATGCAGATGAATTTTTACCAGAACAATATAAAAATAAATCTTTAAAAAAAGAAAAAGACATTTTAGATGTGTGATTTGATTCAGGAAGTAGTGCAATTGCTTTAAGTCAAAAATATCCAAATTTAAAATTACCATATGATATGTATTTAGAAGGAAATGATCAGTATCGTGGTTGATTTAATGCTTCAATGATAAATTCAACTATTTATTCAAACACTTCTCCTTACAAACAATTAGTCTCACATGGTATGACAACTGATGAAAAAGGAAATAAAATGTCTAAATCACTTGGTAATGGAGTTGATCCAATTGCTTTTGCAAATGATTTAGGTGCTGATATTTTAAGATTATGAGTAGCTTCAACTGATTTTACTGATGATCAAAAAATCGGAAAAGAAATTATTAAACAAATTAGTGAATCATATAGAAAAATCAGAAATACTATTCGTTTTATTTTAGCTAATTTAAATGATTTTAATGTTAAAACTGATTATCAAACTAAATTAAGTGAAGTTGATATGTATAGTTTATTTAATCTAACTAGTTTTAAAAATAAAGTAATTCAAGCTTATCAAGAATTAAACTTTAGTTTAGTTTATACATTAGTTATGAATTATGTAACTAAGAATTTATCTGCTTTTTATTTAGATTTTATTAAAGATATTTTATATATTAATAGTAAAAATGATTTAAGAAGAAGACAAGTGCAAACTGTTTTATATGAACAATTATATTGTTTGATTGATGTTTTAAGACCAATTTTAGTACATACAATTGAAGAAGTTTATCAAAATCTAAATGATAATAATAAAGTTGAATCAGTTCATCTATTAGATAATAAAGAACAAAACTTTGTTTATGATAAAGAGTTTATCAATA
			AATGAGATCAAGTAATGATTTTAAGAGATGATGTTAATAAAGCTTTAGAAATTAGTAGAGAAAATAAAATTATTAATAAAGGATTTGAAGCTGTTGTTAATATTAAATTAGATAAAGAATATGATGATTTAAAAAATATTAAAGATTTAAGTCAAATTTTTATTGTTAATAGTATTAATTTTGTAGATAATATTGATAATAGTTTTATTAAAACAAATATTTCATCAATTAAAGTTGAACAAAAACAAGGATTAAAATGTCAAAGATGTTGACAAATTTTTGATAATTTAATTGATGATGAAATTTGTAATCATTGTAATAACGTAGTTAAATCATTATTGGAGACAAAATGTGAATAAATGCTAACAAATAGGCAAATTAAAATTTTACAAACAATTGTTGAAGAGTTTATAAAAACTAATCAACCAGTTGGATCTAAAAGAATTTTAGAACTATTAAATATGAAAATATCTTCAGCAACAATTAGAAATGAATCTGCAACTTTAGAACATGAAGGTTATTTAGAAAAACAACACACTTCAAGTGGAAGAACACCTTCAACTAAAGGTTATAGATATTATGTTGATAATATTATGAAACTAGATTCAGCTGACTACACTAGATTAAAAATTTATTTAAATCAATTATTAGATTTGAGAAAATATGATATTGATAAAACAATCAATTATGCTAGTGAAATTATTAGTGAATTAACTAAAATGACAGCTGTTGTAATTAAAAAACAAAACATAAAAGATATTAAGTTAAAAAAAATTGAACTAATATTATTATCAGAATTTTTAGCAAGTGTATTATTTATTTTTTCTGATGGTGATGTGCAAAATAAAATGTTTAATTTAAAAGATGTTGCTTTATCTGATTTAAAGATTGCTATTAAATTATTTTCTGATGTTTTAGTTGATGTTAAATTAGATGAAATAGATCAATATTTAAATGACTTAAAACACCAATTATCTTTAAGTATTAAACAGTATGATTATGTCTTAAATACATTTATAAATACTATTTTAGAATCAAAAAATGAGCAAAAAGAAACTCATGGAATGAGATATATGTTAGAAAATCCTGAGTTTAATGATACTAATAAATTAAAAAATGCAGTTAAATTAGTTGAACAATTATCTCCTTTTGATTGGTTTAATATTGCTTATGAATCTAATAAAAATATGAATAAAATAGCAATTAAAATCGGTAATGAAATCGATCAAATAAATGATGATATTTCAATGATTGCAACAGAATTAAAAATTGGTAATTCTTCTACTGTTTTAACTTTAGTAGGACCAAAAAGAGTAGATTATAACCAAGTAAATCAATTAATGAATTTAATTATTGAAATTATTAATACAAAGGAGAATTAAATGAAAACCGGTATTTTATTAAGTTTGTGTTATGATGGTAGAAATTATCATGGTTGAATTAATCAAACTAATGCAATAAGTATTCAAACTACTTTAAATAAAGCTATTAAAAAAGTTATTAAAACTGGTCAATTTAAAACAATTGGAGCCAGTAAAACTGATACTAATGTTCACGCTTTAGATCAAAAAGTTCTATTAATTATTTACTTTACTCCAATTTTAGAAAAATTTATTAAAGCTATTAATAAAGCTTTACCTAGTGATATTAAGATTTTAGATGCTAAATTTGTTGATCCAAATTTTAATATAAGAGAAGTTGAATATAAAATTTATCACTATTATATTAATGATCACCAATTTGATATTTTTACTAATCGGTATGAATATTTTTGAAAACATCAAAAAATCGATATTATAAAACTACAAGAAATTTTTAATCTTTTTATTGGTGAACATGAGTTTAAACTATTTTCTGGGTTAAAGGAAAATGAATGAAATCAATATCAAACAAAAAGAACTATTGATGATATTAAAGTTTTAAGAATCAATAATAAAGTAGTAATTGAATTTAAAGCATCTGGTTTTATTAGATATCAAATTAGAATTATTATTGCAAAT
			TGTTTAAATGCTTATTTAAATCATAAAATTTCAACTACTAAATTAGTTGAAATGTTACAAGGAATTGGAAAAAAAACTCCTTTTATAATTGATGCTAAAGGTTTAGTATTACAAAAAATTCAATTTAATAAAAATTAAATGAAATCAAGATTAGAAATTAAATACAAAGATCAAATTGTTCCTGAATTATTTAAAGAATTAAATTACAAATCAATAATGCAAGTTCCAAAAATCCAAAAAATTGTAATTAACATGGGAATAGGAGATGCTACAACAGATCCTAAAAAATTAGATGCAGCTATATCTGAATTAGAAAAATTATCAGGACAAAAACCAATTGTTACAAAAGCTAAAAAATCATTAGCCGTATTTAAATTAAGAGAAGGTATGGCAATTGGTGCTAAAGTTACTTTAAGAGGTAAAAAAATGTATGACTTTTTAGATAAGTTAATTAATGTTGCTTTACCAAGAGTTCGTGACTTTAGAGGAGTTTCAAAAACTTCATTTGATGGATTTGGAAATTTTACAACTGGAATTAAAGAACAAATTATTTTCCCAGAAGTAGATTATGATAAAGTTATTAGATTACGTGGTATGGATATTACTATTGTAACTTCTGCTAAAACAAATAAAGAAGCGTTTGCATTACTACAAAAAGTAGGAATGCCATTTGAAAAGTAGATGTTACAACCAAAAAGAACAAAATATCGTAAACCTCATAGAGTTAGTTATGAAGGAAAAGCTAAAGGAGCTAAAGAAATTAACTTTGGTGAATTTGGTTTAATGGCTTTAGATGGTGCTTGAATTGATAATCACCAAATAGAAGCTGCGCGTATTGCTATGACACGTTATATGAAACGTGATGGAAAAATTTGAATGAGAATTTTCCCACACATGGCAATGACTAAAAAACCTGCTGAAGTTCGTATGGGTTCAGGAAAAGGAAACCCTGAAAAATGAGTAGCAGTAGTTAAAAAAGGAACAATTATGTTTGAAGTTGCTCAAGTAAATGAGCAAGTAGCTAGAGAAGCTTTAAGACTAGCAATGCACAAATTACCAATTCGTTGCAAATTTGTTAAAAGAGGTGAAAATTAAATGAAATTACAAGTTTTAGACATTAAAGGTAATGAAATTAAAGAAATTGCTTTAAATGATTATGTTTGAGGAATTGAACCTCACCAACAAGCTATTTATGATACTGTAATAAGTCAACAAGCTGCTTTAAGACAAGGAACTAAAAAAGTTAAAACCCGTGCTGAAGTATCTGGAGGAGGACGTAAACCTTGAAAACAAAAAGGAACTGGACGTGCTCGTCAAGGATCAATTAGAGCTCCACAATGAAAAGGTGGGGGAGTTACATTTGGTCCAACACCAGATATTAACTATAAAAAATCTGTTAATAAAAAAGTAAGAGCTTTAGCTTTTAGATCAGTTTTATCTCTAAAAGTTAAAGAAAACAATCTTGTAATCGTTGACAAATTTGAGTTTGCTAAACCATCAACAAAAGAAATGGTTGTAGTAATGAAAAATTTAAAAATTGATGATCAAAAAACATTAATTGTTACTAAAGAAAAAGAAGAATTAGTAGTTAAGTCTTCAAATAATATTACTGGAGTTAAAACAATTTCTGCTAACCAACTAAATGTATTTGATTTATTAAATGCTACTAAATTACTAATTACAGAAGAAGCTGCTATTGCAGTTGAGGAGGTATACGCATAAATGTCAAATAGATTTAATAAAGAGTTTTGAAAAGAATTAGCTCATGATTTTATGTTTGAATTAAATGATGAAGATCTTGAAAACTTAATGAGTGTTGAAGACAAACTTTTTGATGATTTTAAAAAAATCACTAGTATTGATACAACAGATGTTGAACCAACTTTTTATACAGTTAATCAAATTCATTCATATTTAAGAGATGATGAACCAATACAAACTAATTGTCAAAAAGAAATTTTAGAAAATGCGCCAACTAAACATGATGATTACATCACAAT
			AGCAAGGGTGGTCAAATAAATGAGTTTTAACAAATTAGATCAAACTTATTTAGATTGAATTAATCATCCTAATTTAGATCAAGAATTAAAAGAATTATTAAATAAAGCAGATGATAATGAACTAAATGCTGCTTTTAATTTGGAATTAAAATTTGGAACAGCAGGAATTAGAGGAATACTAGGAGCTGGTCCTGGTAGATTTAATGTTTATACTATTAAAAAAGTAACAATAGCTTATGCTAAATTATTACAAACAAAATATAGTAATGACTTAAATAAAGGTGTTGTTATTGGTCATGATAATAGACATAATTCTAAAAAATTTGCTAAATTAGTAGCAGATATTTTAACAAGTTTTAATATTAAGGCTTATTTATTTAAAAATAATGATCTTCAACCAACACCAGTAGTTAGTTTTGCAACAAAAGCTTTAAATTGTATTGGTGGAATTGTTATAACTGCTTCTCATAATCCAGCTGAATATAATGGGTATAAAATTTATGATCCATATGGGTGTCAATTAATGCCACATGATACTGATGTTATTGCTAGTTATATGAATGAAATTACAAATATTTTAGATTGAACATTTATATCAAACAATAACTTATTAGAAATTGTTGATCAAACTGTAATTGATAAATATTTTGAAATGATTAAAAACTTAGAGTTTTATAAAAATCAAGATAAATCTAATTTAAAAATTATTTATTCAGCTGTAAATGGAACTGGAAGCTTATATACTCCAATTGTTTTAAAACAATCAGGATATCAAGTAATAGAAGTAAAAGAACATGCTTTTGAAGATGAAACTTTTAAAAATGTAATTAATCCTAATCCTGAATTTGATCCAGCATGAAAAATACCTTTAGAATATGCTAAAAAATATGATGCTGATATTATTATTTTAAATGATCCAGATGCTGATAGATTTGGTATGGCTATTAAGCATAATAATGAATTTATTAGATTAAATGGTAATCAAACTGGAGCTATTTTAATTGATTGAAAACTAAGTAATTTAAAACGTTTAAATGAATTACCAAAGAACCCAACTTTATATTCTAGTTTTGTAACAAGTGATCTTGGTGATAGAATTGCTAGTGAAACTTATAATGCTAATGTAGTTAAGACTTTAACTGGATTTAAATGAATGGGTCAAGAAATGTTAAAAGAGCCTTTAAATGGTTTAAATTTTGTGTTTGCTTATGAAGAAAGTTATGGTTATGTAATTGATGATTCAACAAGAGATAAAGATGGAATCCAAGCATCAATTATTGCAGCTGAAGCTTGCTGATATTATAAAAATCAAAATATGACTTTAGTTGATTATTTAAATCAGTTATATGAAAAATATGGATATTATTACACAACTACTTATAATTTAAACTTTAAACCTGAAGAAAAAGATTCAAAAATTGCTCCAATTATGAAATTATTAAGAACTACAGGAATTAAACAAATTAATAATTTAAAAGTAGTTCAAATTGAAGATTATATTAATGGGTTATATAATATGCCATCTGAAGATTTATTAAAAATTTATTTAGAAGATAAATCTTGAATTGCAATTAGACCATCAGGAACAGAATCTAAATTGAAAATTTATTTTGTAATAGTTGATAGTTCTTTACAAAAAGCAGAAAATAAAGCTGAAAAGATCTATAAAGAATTAAAAGAAATTTTGAATATTTAGATGTTTACATTTGCAGATATAATAGAAAAAAAGAAACATAATATAGAATTAACTGAACAAGAAATCTCTTGATTAATTAATAGTTATACAAAGGGAGAAATCACTGATTATCAAATGGCTAGTTTTTGTATGGCTACTTATTTTACAGATATGACAGCTAGAGAAACTGCTTATTTAACTAAAGCTTATATTGAATCTGGAGATAGATATGATTTATCTAAAGTTAGTGGTTTTAAAGCAGATAAGCACTCAACTGGAGGAGTTGGAGATAAAACTAGTTTAGTTTATGCACCACTAGTTGCAA
			GTTATGGAATTAAAGTATGTAAATTGTCTGGAAGAGGTTTAGGAAAAACTGGTGGAACTATTGATAAATTAGAATCATTTCCAGGATGAAAATGTGAAGTTACAAATGATGAATTTGTAGATGTAATTAATAAAACAAATATGAGTATTATTGCTCAATCAGATAATATTGTTCCAGCTGATAAAAAAATTTATGCTTTAAGAGATGTAACAGGAACTATTGATTCAATGCCATTAATTGTTGCTTCAATTATGAGTAAAAAAATGATTGTTGAAAATGATGGTTTAATATTAGATGTTAAAACTGGTAATGGTGCATTTATGACAACAATTGAAGATGCTAAAGATTTAGCTAATCGTATGATTGAAGTTGGAAAGCAATATAATAGAAAAGTAGCTGTAGTTTTAACTAATATGGAAAAACCATTAGGTAGAGCTATGGGAAACGCTTTAGAAGTTAAAGAAGCTTGAGAAACTTTAAATGGTAATGGACCTAGTGATTTTAATGAACTAATTGCAACTCTAGTTGGAATTACTTTATTACAAGCTAAAGTATTTACTGATTTAAATGAAGCTAAACAAGATGTTTTAAAGAAATTAAAATCAAAGGAAGCTGCACATTATCTAAAAGACTTTGTAATTGCTCAAGGTGGAGATTGAAGTGTTTTAGAAAATTATGATAAACACTTTAGTTGTAAAAACAAACTAGAAATTAAAGCAACAAATAGTGGATATATCAGATATAAAAGAGCTGAAGAAATCGGAATGATTTTAATAGAAATTGGTGCTGGAAGATTTAAAAAAACAGATAAAATTGATCATGGTGCTGGAATTTATTTTGATAAACAATATGGTGATTATGTTAATGCTGGTGATACAATTATGACTCTTTATACAAATAGAGAAATTAATCCAAAATGAGAAAAAGAAATACATGAGTCATACGAATTACTAGAACAACAGCCCGTCAAAAAGGTGATCTGAGAAATCATATCTGAAGATGTGGAATAAATGATTAAAGAACAAAGATACAAAGAGATTTTAAAAAAATTAGAAATAAATGAATTACTTTCTTTAGATTTTCTATCAACTGATTTAAATATTCCCTTAACTACTTTAAGAAGAGATCTTAAAGAACTAGAACATAGACATAAAGTTATTAGAACACATGGAGGAGTACAACTTAATAAAAGTAAATTAATTGTTGAAGATTATTTAGACAATAAGATTAATTTAAATGTCCAAGCTAAACAACAAATTGCTATTAAAGCTCTTAAAAAAATTAAACCTAGAACTTGTATTTTTTTAGATTCAGGTTCAACAACTTATTATTTAGCAAAAATATTAGATGCTAATTTAGATTTAAAAATTGTTACTAATTCAATTTTAAATGTTCAAGAATTAAGTAAAAATAATCATCAAAATATTTATTTATTAGGTGGAAAATATCAAGTAGTTACTAGTTCTATTTTAGGTTATCAAGCAGTCAATGATTTAAAAAACTATGCTTTTGATTTAAGTTTTATTGGCATTAATGCAGTTGATGATCAAACTAATATTTATACAACTAGTGATGATCATGCTCAATTAAAAATTCAAGTAATTAAGAACTCAAATAAAAGTTATGGGTTAGTTGATCAATCTAAAAAACATTCTAAATCATTTTATAAATTTGCTACAAATCTAGAATTAGAACTAATTGAAGATTAATTGAGATTATTTAGTATGGTATTAGTTTTTGATGTTGGTGGAATGTCTACTAAAATTGCTTTAATTGATAGTAAAACAGATCAAATTATAATAAAAGATCAAATAATTTATTCTAATTTTATAAATGGTAAATCTTTATTATTTGAAATTAAAAAAAAGATAAATCAATTTAAAAATAATAATTCAAAAGCAATTTGTATTTCTAGTTGTGGAATTATTAATTCAATTAGTGGAGAGATTTCAGGTTCTTCAGCTATTAAAGATTATTATTTAATAAACTATAAAAAAGAT
			TTAAAAGAATTTAACCTATCAATTTTTATTGAAAATGATGCAAATTGTGCTGCTATTTGTGAATCTCAAATAGGAGTTGCTAAAAATAATAAAAACGCTGTTTTTTTAGTAATTGGAACTGGAATTGGTGGAGCAATTATTATAAATAAAATGTTATATAAAGGAAGTGATTTATTTGCTGGAGAATTTGGATGTAGTTTAGTTAAGATTCAAAATAATCAGTATATTAATGTTTCGGAAAGTTATTCAGCAAAAGCTATTGAAACTAACTATTTTACTTTAACAAATAAAAAATTAACAGCTAAAGAAATTTTTAATAAATATAAAGAAGATAAAGTTGCTAAAAAAGTTATAAATAAAATAATTAATGGTCTTTGTAAACTAATGATTAACATAACAACTATTATTGATCCAGAAGTGTTTGTAATTGGTGGAGCTATTAGTCAAAATCAATTATTTATTAACTTATTAAATAAGAAGTTTAAAAAGTATATGACTATGTCTAATATTAATTTAGATATAAAGATTAAACCAGCAATGTTTTTTAATGATGCTAATATTTATGGAGCTTATCTTTTATATAAAAAGGATTTAATGTTTAAATTTAAAAAAGATTTTTGATGAGGTGCCGCTAGTTCTGGGTGTCAAACTGAATCAGATAAAGATAAACCAAATTTAAATATTATGGACTATTGATACAAACAAACACCAACAGATTTTTATGATAACAAAGGGCCTAATATTACTTGTGATACTTATTCTAACTATAAAACTGATGTTAAATTAATGAGTGAAATTGGATTAAATAGTTTTAGAACTTCTATTCAATGAACAAGATTAATAAAAAATTTATATACAGGTGAAGTTGATTTAAAACAAGTAGAGTTTTATAGAAATTATTTTTTAGAAATTAAAAAAAATAACATTAAATTAATTGTTAATTTATTTCATTTTGATACACCTATTGAATTAGAAAATATTGGTGGTTGAACTAATAAAAAAACAGTAGAATTATATTTTTTATATGCTAAACAATGTTTTAAATATTTTAGTGATTTAGTTGATTATTGAACAACTTTTAATGAACCTGTAGTTTTAGTTGATGGTTGTTATTTAAACAAGTGATATTATCCAAAAATTAGTAATTTAAAACTAGTTGTGCAAGCAGCATACAATACAATTCTTGCTCATTGTAAAGTAGCTAATTATTTTCATTCTTATTTTAAAAATGATCAAAATAAAAAAATATCAATAATATTAAACCTTACTCCTACAATACCAAAAAACAGTGAATTAAAACATTTAAAAGCAGCAAAAATTAGAGATGAATTACTTAATAAATCTTTTTTAAATGCAGTTATAAAAGGACAATTTAGTACTTTTTTAATCAAATTTTTAAATGAAAATAATTTAATGCCTGAATATGATCAATTAGAATTAAATGAAATTAAAAAAACTAGAATTGATTTTTTAGCTGTGAATTATTATCAACCAGCAAGAGTCCAAGCTCCACTTAATAATTTAACTAGTTCAACTGAATTAAAATTAGAAAACTGATTTTTACCATACACTAATAAAAATATAAGAATTAATCCTTATAGAGGTTGAGAAATTCACCCACAAACACTATATGATATAGCTATAGATATTAAAAATAATTATGATAATATACCTTGAATAGTTTCAGAAAATGGAATTGGTGTTAGTGATGAAAATAGGTTTTTAAATAAACAAGGTTATATTGATGATCAATATCGTATAGATTTTATAAAAGAACATTTAATTTATTTATATAAAGCAATAGAACAAGGTTCAAATTGTTTTGGTTATCAAATGTGAACATTAATTGATAATTGAAGCTGAGCTAATGGTTTTAAAAATAGGTATGGTTTTATAAGTTTAGATACAAAAACATTAAAAAGAACAATTAAAAAATCAGGTTATTGAATTAAACAAGTAATTAAAGATCAAGGATTTGAATAAATGCACTCAAATGTTAA
			AAAAGTTACAGATAAAGATGTAATTAAACCAGTTGGTATACCTTTTGTAGTTTATTTTTCTTCAATTTCAAATAACACGCATAGATTTATTCAAAAATTAGAAATTGAAAATATTAGAATTCCTTATGAATTAGATCAATCAATCAGTGTTAATAGAGATTATGTTTTAGTTATTCCAACTTATAGTGGTGGGGGAGAATATGTTGAAGGTGCTGTACCAAAACAAGTAATTAAGTTTTTAAACAATAAAGAAAATAGAAGTTTTTGTAGAGGTGTTATATCATCTGGTAACACTAATTTTGGTGATACTTTTGGAATTGCTGGACCAATTATTTCTAAAAAGCTAAATGTTCCCTTTTTATACCAATTTGAATTATTAGGAACACAACATGATGTTAGTCAAATAAAGCAAATACTATTTAGGTTTTGAGAGATGGTAATAATGAACGAAAATAAAAACACAATCGTTTTAGATGATGTTGATGATGAATATATTAAATTAAATGCTAGATCTAAGATTTTTTTAAAAGATCAAGACAATTTCCAATTAGATGTTAAAGCAGCTGAATTATATTTAAAAAATTATATTGAACCTAGAATGAAAAAGTTTTCTAGTTTAAAAGAAAGACTAGATTACTTATTAGAAAATCAGTATTATGATTCAGAAATCTTAAATAAATATAGTTTTGATCAAATTAGTCAATTAAATCATTATGCTTATTCATTTAACCATCATTTTCCAAGTTTTATGGGAGCTTTAAAATTCTTTAATGCTTATGGATTAAAAACTTTTGATACTACAATGTATTTAGAAACTTATACAGATAGAGTATTGATGAATGCTCTATTTTTAGGTAATGGTAATTTTAATAAAGCAAAAGACTTATTAAAAGATATGATGTTAGGTAGATTTCAACCAGCAACTCCTACTTTTTTAAATGCAGCTAAAAAGCATAGAGGAGAGTATGTTTCTTGTTATTTATTAAGAACTGAAGATAACATGGAATCAATTTGTAGAACAATTTCAACTTCACTACAACTTTCAAAAAGAGGTGGAGGAGTTGCAATTTGTTTAACTAATTTACGTGAAACAGGTTCTCCTATTAAAAATATTTCAGGTCTAAGTTCAGGTCCAATTCCAGTTATGAAGATTTTAGAAGATTCATTTACTTATGCTGATCAATTAGGCCAACGTCAAGGAGCTGGAGCTGTTTATATTTCAGCACATCATCCAGATATTATTTCAGTTTTAGATACTAAAAGAGAAAATGCTGATGAAAAGATTAGGATTAAATCTTTATCATTAGGATTAGTAATTCCAGATATTACTTTTGAATTAGCTAGAGATAATAAAGATATGGCTTTATTTAGCCCTTATGATGTTCAAAAGACATATGGTAAGCCATTATCAGATATTTCAATTACTGAAAAATATTATGAAATGTTAGAAAATCCTAATATTAAAAAAACATATATTAGTGCTAGAAAATTCTTTTTAACTGTTGCTGAACTACATTTTGAAAGTGGATATCCATATATTTTATTTGAAGACACTGTTAATAGAAGAAATGCTCATGATAAAAAGGGAAGAATTATTATGAGTAATTTATGTAGTGAAATTGTTCAAGTAAGTACAGCAAGTGAATATAATTCTGATTTATCATTTATAAAAACTGGAGAAGATATTTGTTGTAATTTAGGTAGTTTAAATATTGATAAAATGATGAAATCAGGAAAAGAATTTTCAGATTCTATTTATAATGCAATTTCTGCTTTAGATATAGTTTCAAGAAATTCAGATTTAAGTGCATCTCCTTCAATTCAAAAAGGAAATGCTTTAAATCATGCCGTTGGATTGGGAGCTATGAATCTACATGGATTTTTAGCAATTAATAAAATTATGTATGATTCACCTGAAGCTGTTGATTTTACTAATATGTTCTTTTATACAGTTGCTTATAATGCTTTTAAAGCTTCAAATAAATTAGCTCAAGAATTTG
			AAAAATTTGCTTCATTTGATCAATCAAGATTTGCTGATGGTTCTTGATTTGATAAATATACTAAGTGTGAATTTGATAAATGAACACCACAAACAAATAGAGTAAAAGAATTATTTAAAGATTATGATGTTCAAATTCCAAGTCAAGCTGATTGAATTCAATTAGTTGAAGAAATTAAAAAAACAGGTTTAGCAAATTCACATTTAATGGCAGTTGCTCCAACTGGATCAATTAGTTATTTATCATCATGTACTCCTTCACTACAACCAGTAGTTTCAACTGTTGAAGTTAGAAAAGAAGGAAAATTAGGAAGAGTTTATGTTCCAGCATATCAAATTAATTTTGATAATATGGGATATTATGCAATGGGTGCTTATGAATTAGGACCAGATCCAATTATTAATATTGTTGCAGCAGCTCAGCAACATGTTGATCAAGCAATTTCACTAACTTTATTTATGACTGATAAAGCAACAACTAGAGATTTAAACAAAGCATATGTTAATGCCTTTAAACAAGGTTGTTCTTCAATTTATTATGTAAGAATTCGTCAAGATGTTTTAGAAGATAGTGAAAACTACGAATGTGATGCATGTAAAATTTAAATGGAATCTAAAATTATTGAAGTTTTAAAAACTAACAAACATAAAGTTAGTTTAAATAAACTATTAACTTATTTTAATGCTTTAGATTATTCATTAATTAAAAACTACTTAGACCAATTAGAAAAAAATAATAAAATTACTATTTCATTAGAAAATAATATTTACTTATTAGATCAAATTTACAAAAAGGGAACTATTAAATTAAATCCAAAAGGTTTTGGATTTATAAATGATATTAATAAAATTGATGGTGAAGATCATTTTATAGCTAGAGTTGATTTAAATAATAGTATTCATCAAGATGAAGTAGTTTATATTTTAAAACAAGAAGAAGATAATAGATTAAAAGCTATAGTTATTGAACTAATTAAAAGAAATAAAATTTATTTAATTGGTGAAATAAATAGAAGTTTTGATAAAAGGTTTTTAGATTTCATTCCAAACGATAAATCATTTGATAGTTTTAGATTTGTAATTGTTAATAAAAACGAATTTAAATATGAAGAGTTCAATATTATTAAAGCAAAAATTATAAGTTGTAAAGAACGTAAAATTTTTATAAGACTTATAAAAATTATTGGAAACAGTAAAAAAGCAAGTGATCGCATCTTAGCAATAGCTGAAGAATTTGAAATAAAAACCAGTTTTGATAAACAAACTCTAGATAATGCAAAACAAATTAATTTATCAACTGATAAACTAGAAAAAGAATTTTTAAAAAGACAAAATAATTCTTTAGTTAATAAAACGATCGTTACAATTGATGGAATTGATTCAAAAGATTTAGATGATGCTATTTGTGTTGAAAAATTAAAAAATAATAATTATAAACTATTTGTTGCTATTGCTGATGTTTCTTATTTTGTTAGATACAAAACCGCTTTAGATAAAGAAGCTTTATTAAGAGGTAATTCAACTTATTTAGCAAATAAAGTAATTCCAATGTTACCAAACATTTTATCTGATGATTTGTGTTCATTAAATCCAAACACTAAAAAACTAGTTTTTGTGTGTGAAATGGAATTTGATAATAACGCAAACATGTTAAATAAAAAAGTTTATGAATCAGTGATTATTTCTAAAGCTAGATTAAATTATGATGAAGTAAATAATTATTTTAAAACTAAAACATGAACTCATTGTGAACAAACTAAAAAAATGTTAGATGTAGCTTATGAATTGTATAAAAAACTAGAAGATCTAAAAGCTAAAAAGGGAACTATTAGTTTTGATGTTAGAGAACCAAAAATTATTTTAGATAAAAACTTAAATGTAATTGATATTAAAACAAAAACAGCTGATCAAGCTGAAAAATTAATTGAACAATTTATGGTAAGTTGTAATGAAGCAGTAGCTGAATTAATCTATCAAAAAGATTTACCATTTTTATATAGA
			AATCATAATAAACCAGATGAAGATGAATTAATTAATTGATATAAGTCACTAAAAACATTTGGAATCAATCCTAAATTAACTAATAAACAAGTTTTAGATCCAATATTTATTAATCACACTTTAACTCAAATCAAAGAGCAAATTAAAGATGAAACTGAGGTTGAACTATTAAATATTTCTTTATTAAGATATATGGACAAAGCTAAATATGGATTAGAAAATATTGGTCATTTTGGTTTAGCTAGTGATTGTTATACTCATTTTACTTCTCCAATTAGAAGATATTCAGATTTATTAGTTCATAGATATCTAAAACAATACTTAATTACAAAAGATCTAGAAAAAACTAGTTTAGAAAATAATACAAATTATATTAATAAAGTAAGTAATATTATTAATGATACTGAAACTAAAAGTGTTGAATGTGAAAGAGAAGTTATTAAAGCGTGTATGTGTGAATATATGCTAAATAAAATTAATACTACTTATACAGCAACAATTTCAGCAGTTTTAAAATTTGGAATTTTTATTCAATTAGATAATTTAGTTGAAGGATTAGTTCATATTTCAAATATGAATAGTGATTTAGTTTATGATGAAACTAACCGTATTTTAATTAAACCAGATAATACTTATTATAGAATAGGACAAAAAGTTAAAGTTAAACTAATTAGTGTTGATATTAAAAAAAGAACAATTGATTTTGTTTTAATAGAATAAATGCCAAATTTAAAAGGATTAAAAACAGAGATTTTATCTGTTAAAAACATTTCAAGAATTACTAATGCAATGCAATTAGTAGCATCAGCTAAATTAAGAAAAATTAGTAAAAAAGTAATTGATACTCATAATTATGTAAGTGAAGTTTATTCTTTATTTAATGATATTATTAGTCAAGTTGATAAATCTGTTTTTCTAAAAGATAGTAATTTTGAAACTAAAAAAACTTTATGAATTGTTATTAATTCTAATTTAGGTTTATGTGGTGGGTATAATTCAAATGTTAATAAATTAGTTTTACAAAACCTAAAAACTAATGATGAAATTTTTGCAATTGGATCTAAAGCGGTATCATTTTTTAGATCTAAAAAAATTAAAATTAAAGATCAAGTCACAAATATTGATATTAATTTTACAAACGAAAAAGCTAAAATTATTAGCAATGATTTATTAGCTATGTATATTAATCGTGAATTTGATGAAATTAAAATAGTATATACTAAATTTATTAATAACGTTACTTTTGAACCAGCAATTATTAGAATTTTTCCAATAGTTAAATCAGAACTACATTTTACTCATAAACAAAAAATTATTTTTGAACCAGATGCTGATCAAATCTTAAATAACACTATTTCTATTTATATAAATGCCATTATTTATGGAACTGTTATAGAATCACAAGTTAGTGAACAAGCTTCAAGAAGAACTGCTATGGAAAACGCAACAAACAATGGTCAAAATCTTGAACATGAGTTAAGTTTAAAATACAACAGACAACGCCAAGGTGCTATTACTCAAGAAATTAGTGAAATTGTTTCTGGAGCAAATGCCCAATCTTAGATGGTATCTAAAAACACAACAGATAAAAAAAAGAATCAATCTATTGGAAAAGTTATTCAAGTATTAGGACCAGTTGTTGATGTTAAGTTTTCAGAAAACAGCATACCAAAGATTTATGATGCTTTAATTGTTGATAATAATGGTAAAAAACTAGTTTTAGAAGTTGAACAAAACATTGGTGATGAAATAGTTAGAACTATTGCAATGGGTCCAACTGAAGGATTAAAAAGAGGATTAGATGTAATTAATACTAATTCTCCAATCACAGCTCCTACTGGAATGGAAGTTTTAGGTAGAATGTTTAATGTATTAGGTGATCCAATTGATGAAAAACCCGATTTAGATGTCAAAAGAGAACCAATACATAAAGATGCACCAAAATATGAAGAACTAGTTACAACAACTGAAATTTTAGAAACTGGAATTAAAGTTATTGA
			TTTAATGATTCCATTTACAAAGGGTGGAAAAGTTGGATTATTTGGTGGAGCTGGAGTTGGTAAAACTATTTTAATTCAAGAATTGATTAATAATATTGCAAAAGCTCATAATGGGGTTTCAGTTTTTGCTGGTGTTGGTGAAAGAACTAGAGAAGGAAATGATTTATATCACGAATTTATTGAAGCTGGAGTTTTAAATAAAACTTGTTTAGTATTTGGTCAGATGAATGAACCACCAGGAGCTAGAATGCGTGTTGCTTTAACTGGTTTAACTATTGCTGAATATTTTAGAGATCAAAAAAATATGGATGTTTTATTATTCATAGATAATATTTTTAGATTTACTCAGGCAGGTTCAGAAGTTTCAGCTTTATTAGGAAGAATGCCTTCAGCTGTTGGATATCAACCAACTTTATCAACTGAAATGGGTTCACTACAAGAACGTATTACTTCAACAAAAAACGGATCAATTACTTCAGTTCAAGCAGTTTATGTTCCTGCTGATGACTTAACAGATCCAGCACCAGCTACAACTTTTACACATTTAGATGCACGTATTGTTTTAGATAGATCTATTGCTAGTTTAGGAATTTATCCAGCAGTTGATCCTTTAGCTTCTTCATCAAGAGTTCTAGATCCAGAAATTGTTGGACAAGAACATTATGATATTGCTTTAAGAGTACAAATTGCACTTCAAAAATATCAGGATTTACAATCAATCATTGCAATTTTAGGTATGGATGAATTAAGTGAAGAAGATAAATTAATTGTTCAAAGAGCAAGAAAAATCAGAAACTTTTTATCTCAGTCATTTTTTGTTGGTGAAAAATTCACAGGAAGACCTGGGGTTTTTGTTAAAGTAAATGATACTGTTAGATCATTTAAATCAATTTTAGATGGTGAAGTTGATTATATTCCTGAAACATACTTCTTATATTCTTCAATTATTGATGATGTTATTGAAAAATATAACAAAGACAAAGATAAATAAGTGTTATTTCAAGGTTTTAATGTAGTAATTAATGCTACAACTCAAGGTGTTCCAAAGATTGTTGAATCACTTTTTCCAAATTTACCAAACTTTATAGCACACTTATTAGCAACAATTATTTTAGTTATTGTTTTAACAAAATTAGTTTATAAACCATATAAACAAATGATTGAAAAACAAACACAAAAAATTACTGAAGTTTTAAGTGATGCTATTGAAAAACAAACACAAGCAAACATTAAAATAAAACAAGCTAACACATTATTAGAAGATGCTAAAACTGAATCAGTATCAATTTTAAAAACAGCAAGAATTGATGCTGAAATTCAAAAAAATAAAATTATTGATAATGCTAATTTACAAGCAAAAAACATTCAATCATATGCTCAAAATTCTATTAAACAAGAAAAAATTAAAGCACAATTAGAAATTAAAAATACTATAGTTAATTTAGCTATTAATTCAGCTGAAAAAATTCTAAATAAAGAAATTGATAAAAATACTAATAAACAACTTATTGAAGAATTTATAAAAGAACTAGATTAAATGGAAAAATTCACCATAAAAGATCTTACTGATAATTTAAAATTTGAAATTATTTCAGGACAAGATAAACTAGATACAGAAATTAAAAGTTATGGAATTAATAGAGCTGGTTTAGAATTAGCTGACTATTTTAAACCTTTTAAAGACCAAAGCGAATGACGAGCAACTTTAATGTCTACTAAAGAAAGTGGATATATGTTGCAATTTGATGAAGAAACTAAAATTAAAAAATATACTCAATTAATGAAATGTGGAATTCCTGTTTTAATAATTACTAATAAATTTAAAGATAAAACTTTAATTAAAGTTGCAAAAAGACTGAATTTTCCTTTATTAAGAAGCGATTATCCAATTACAATACAATTAGTTCAAAAGATTCAAGATATTTATGATATTTATTTTTCACCAACTGCTGAAGAACATGCTGCTTTAATGAATATATTTGGAACTGGGGTTTTAATTA
			AAGGTAAATCTGGAATAGGAAAATCAGAATTATGTTTAGATTTAATTAAACATAATCATTTATTTATTGGTGATGACCGCATCATTCTAACTAATAAATCAAATAAAATTATTGGAAGAGCACATCCAATTTTAAAAAACTTAATTGAAATTAGAGGAATTGGAATTTTTGATATTGTTAAATCAAATGGGTATCAAGTAATTATGAATGAAAGTCCTGTTGAATTAGTTGTTGAACTAGTTGAATATAAAGAACAAAACATTGATAATAGTGACAGATTAGGAAATGATTGAAGTAAATTTAAAATTCTTGGTGTTGAAATAGAGCATATTCAAATTCCAGTTAGTGCTGGAAGAAGTTTAGTTAATATTATTGAATCAGCTGTTGCTCAATTTAAAATTAATAAATCAAAACAATTTGAAAATGTTTTTGATGTAATTCATAAAAGAACAAAAGAATTTTTAAGTTCTAAAAAATAGATGTCAACAGATAAAATTATTATAAAGGGTGCTAGAGAGCATAATTTAAAAAATATTGATTTAGAACTTCCTAAAAATAAATTAATTATTTTTACAGGTTTAAGTGGTTCTGGAAAATCTTCATTAGCTTTTTCAACAATTTATCAAGAAGGAAGAAGAAGATATATTGAATCACTTTCTGCTTATGCTAGACAATTTTTAGGTGGTAATGAAAAACCTGATGTTGATTCTATTGAAGGTTTATCTCCTGCAATTTCTATTGATCAAAAAACCACAAGTCACAATCCTAGATCAACTGTTGGGACTGTTACTGAAATTTATGATTATTTACGTTTATTATATGCAAGAATTGGTCAACCTTATTGTATTAATAATCATGGTCAAATTAAAGCAGTAAGTATTAAAGAAATTGTTGAAAATATTAAACAATCAACTAGTGATGGTGAACAAATTCATATTTTATCTCCAGTAATTAGAGATAAAAAAGGAACTCATATTGATATTTTAGAAAAACTAAGAAATGATGGGTTTATTAGAGTTATTGTTGATGATCAATTAAGAATGCTAGATGATCAAATTAATTTAGAAAAAAATCAAAGACATAATATAGATATAGTTGTTGATAGAATTATTTATCATAATAATGATGAAATTAATTCAAGAATATTTACAGCTGTTGAAATGGGATTAAAATATTCAAATAACTTAATTAAAATTGCATTTCCAAATTCTAATAAACAAGAAAAATTATTTTCAACTTCTTTTTCATGTAAGGTTTGTGATTTTGTAGTTCCAGAACTTGAGCCTAGATTATTTTCATTTAATGCTCCACTTGGTGCTTGTGAATTATGTAATGGATTAGGTGTTAGTTTAGAACCAGATATAAATTTAATTCTTCCTGATTTAAAATTATCAATTAATCAAGGTGGAGTTGTTTATTATAAAAATTTTATGCATACAAAAAATATAGAATGACAAAAATTTAGAATTTTGTGTGATTATTACTATATTGATCTAAACACTCCTTTAAAAGATTTGACTCAAAAACAAAGAGATATAATTTTATGAGGAAGTGATCGAGAAATTGATATTAAAATTGTTACTGAAAATAATAATAAATATGAAAAATATGATTTTATTGAAGGTAATGCTGCTTTAATCAAAAGAAGATATTTTGAATCTAAATCAGAAGAAGCTAGAAAATGATATGCAAAATTTATGTCTTCTAAAATATGCAAACAATGTAAAGGAAGTAGATTAAACGATATTGCTTTATCTGTAAAAATTAATGAAAAATCTATATTTGACTATACTAATATGAGTATTTCTGAACAATTAGATTTTTTATTAAACATTGATTTAACTGCAACTCAAGCTATGATTGCAAAATTAGTTTTAGATGAAATTATTTCAAGAACTAACTTTTTAAATGAAGTTGGGTTAGGGTATTTAAATCTATCAAGAACAGCTACAACTTTAAGTGGTGGAGAATCTCAAAGAATTAGATTAGCTAAACAAATT
			GGATCTCAATTAACTGGAATTTTATACGTTTTAGATGAACCATCAATTGGATTACATCAAAAAGATAATGATAAATTAATTAAAACTTTAAAACATTTAAGAGATCTAGGAAATACTTTAATTGTTGTTGAGCATGATGAAGATACAATGAAAAGTAGTGATTGAATTGTTGATATTGGCCCTAGAGCTGGAGAGTATGGTGGAGAAATTACTTTTAGTGGAACATATCAAGATATTTTAAAATCAGATACTATTACTGGTAGATATTTATCAAGAAAAGAAGGTATAGCAGTTCCTAAAACTAGACGTGGTGGTAATGGTAAAAAAATTGAAATTATTGGAGCTAGTGAAAACAATTTAAAAAATATTAATGTAACTATTCCTTTAAATAAATTTATAACTATTACAGGTGTTAGTGGATCTGGAAAATCAACTTTACTAGAAGATATTGTTTATAAGGGAATTCATAATAATTTATCAAAAGAGTATTTACCAATTGGAAAGGTTAAAGAAATTAAAGGTATAGAAAATATCAATAAAGCTATTTATATTTCTCAAGAACCAATCGGAAAAACTCCTAGATCAAACCCAGCAACTTATACTTCAGTTTTTGATGATATTAGAGATTTATTTACTAATCTTCCAGAAGCAAAAATTAGGGGTTATAAAAAAGGTAGATTTTCATTTAATGTTCATGGTGGTAGATGCGAGCATTGTCAAGGTGATGGAGTAATTACAATTTCTATGCAATTTATGCCAAGTGTTGAAGTGGTTTGCGAAATTTGTGATGGTAAAAGATATAATGATGAAACTTTAACAGTTAAATATAAAAACAAATCAATTGCTGATGTTTTAAATATGAGTGTTAGTGAAGCTTATGTCTTTTTTGAAAATATTCCTCAAATTAAACAAAAGCTAGAAACTATTTTAGAAGTTGGTTTAGGTTATATTAAACTAGGACAAAATGCTACAACTTTAAGTGGTGGAGAATCTCAAAGAATTAAATTATCTACTTACTTATTAAAAAAACAAACTGGAAATACTATGTTTTTATTAGATGAACCAACAACTGGTTTGCATGTTGATGATGTTAAAAGATTAATTGGTGTTTTAAATAAATTAGTTGATTTAGGAAATACAGTTTTATGTATTGAACATAATCTAGATTTTATTAAAGTTTCAGATCATATTATTGATCTTGGTCCTGATGGTGGAGAGTATGGTGGTCAAGTTATAGTAACTGGAACTCCAGAACAAGTAATTCATCATCAAACTTCTTATACAGCTAAATATTTAAAGGATTATATAATTAATGATTAGATGAAACAAGAATTAACAGTTGCTGAATTATTATATGCTGAACGTTTTGTTTTAGGTGTAGCTATGAGTTTTTCTAATGCTTTAGCTGACATTGTTTCAGTTTTAAAAGTTGATGATTTTTCAATTCCTGCAAATAAATATATTTATCAAGCAATTATTGATTTAAATAATAAAAATAAATCCATATCTCCAATTTCAGTAATTAATAGATTAGAAGCAATTAATAAATTAGAACAAGTTGGTGGAGATGTTGTAGTTTATGAAATAGCTGCTGAAAACTACACAGATCAAGGATTAGAAGAATATATTGATATTATTCATAAAGCTGGAGTTATTAGAAAACTAGATATTGTTATTAAAGAATTAGAAATTAAAAGAAATAATTCAAATACTGATGTTGATGAATTATTAAAAGTTGCTCAAACTAAGCTTTTAGATATTGATCTTTCTATTAAAAGATTTGAAATAGAACCAATTGGTGAAGTTGCAAATAGAGTTGTTGAAAAAATTAAAGAACTTGAAATGAAAGCAGAAATTATTTCAGGAGTTCCAACTGGATATAATTACTTAGATTTAGTTACTTCAGGTTGACAAGAATCTGATTTTATTATTTTAGCAGCTCGTCCAAGTGTTGGAAAAACCGCCTTTTCTTTAAATTTAGCTTTTAATGCTGCTATGCA
			AAAATATCCTGTGGCTTTTTTTTCACTAGAAATGCCCGCTGAACAACTAACTCAACGTTTATTTACTAGACTTACAAGTGTTGATTCAACTAATCTAAGAACTGGAAAAGGTTTAAGCAAACAAAACTGAGAAAAAATTCAAATTGCAAAAGAAAAATTAGAAGAAATTCCAATTTATATTGATGCTAGTCCTGGCATTTCAACTCAAGAAATTAGATCTAAACTTTATAAAATGAAAAGAGATCATAATATTAAATTATGTGTTATAGATTATTTACAATTAATAGTTGGATCGCAAAATAAAGACAGACAAAATGAAGTTAGTGAAATTTCAAGACAACTAAAACAAATTGCAAGAGAAACTTCTATTCCAATTATTTGTTTATCACAATTAAGTAGACGAGCTGAAACTAGAGAAGATAAACGTCCTATGTTATCTGATTTAAGAGATTCAGGAGCTATTGAACAAGATGCTGATATTGTTGCATTTTTATATCGTGATGATTATTATAAAAAAGATTTAACTGATTTAGATAAAGAAAAAACTGAACTAATTTTAGCAAAGCATAGAAATGGTGCTACTGGAACTGTCTTACTAAGATTTATTAAAGATTTTGGTGTATTTAGAGACTGATAAATGACTTATGAAGAAATTAAACAATTAGAAGATGAAATATTAGAAGCTAAAGGACAATGATTTGTTATTTCTTGTCAAACTGGGCATGAAGAAAAAGTTTTAGGTGATCTACAACAAAAAATTAAATCAGCTAGTATTGAAGATGAAGTTTTTTCAATTAAAATTTCAAAAGCTAATTTAGTAAGTAAATCAGGAAAATCTTCAATTAAAAATAAATTTCCAGGATATATTTTTATTAATATGATCATGAGTGAGAAAGCTTGATTTTTAATTAGAAATACTCCAGGAGTAACTGGATTTATTGGATCAAGTGGGCGTGGAGCTAAACCTTCTCCTTTAACAACTGAAGAAACTTTAAATATCTTAGTACCAAATCTTGAAGAAATTGAACAAGCTCATAAACAAGAACAACAAGAAGAAAATTTAAAAAATGAGGCTGTTAATAAAAAAGAATTATTTACTGCTAACTTTAAAGTTGGAGATGTTGTTAGAGTTAAATCAGGTATTCACGAAAATGAAGAAGGTACTGTTAAAGATATGGACTTTTCTAAAGGTGTAGCTTTTGTTGCTATTGAAATGTTTGGAAGATGAACAACTTTAGAAGTTTCATTTAAAAATGTTGAACCTATTAAAGAATATTAAATGGCTAAAATTAGTAAAAGATTCAAAGAAGCTTTAAGCAAAGTTGAAAAAAATAAAGTTTATCCATTAACTCAAGCTCTAGATTTAGCAAAACAAACTTCTACAACTAAATTTGATTCAACAGTTGAAGTTGCATTTAATTTAAATATTGACCCAAGAAAAGCTGATCAACAAATTCGTGGTGCTGTGGTTTTACCTGCAGGAACTGGAAAAACTCAAAGAGTTTTAGTTTTAACTAATACTAAAACTAAAGAAGCTGAACAAGCAAAAGCTGATATTGTTGGTGGAGAAGAATTAATTAACAGAATTAAAAATGAAAACTGATTTGATTTTGATATTATTGTTGCTACTCCAGAAATGATGGCAAAATTAGGAGCAATTGGTAAAATTTTAGGTCCTAAAGGATTAATGCCAAACCCAAAAACTGGAACTGTAACTATTGATGTTGCTAAAGCAGTTGATGATATTAAAAAAGGAAAAGTTGAATATCGTGCTGATAAAGAAGGAAATATTCATTTAATTATTGGTAAAGTTTCATTTGAAATTGAAAAATTAGAAGAAAACTTTAAAGCAGTTATTGATGAAATTAGAAGAGTTAAACCTCAAACTGTAAAAGGTGATTACATCAAAAACATAACTTTATCAACAACAATGGGTCCTGGTATCAAAGTTCAATTTTAAATGGCTTATAAAATTAGAAAAATTAATCGTAATGTAGAAC
			GTCGTGATTATACTAAAGTGTCAATGAACCTTTCTCTACCAAACTTAATTGGTATTCAAACTGAAACTTTTGAATGATTTAAAACTAAAGGAATTCAAGAAGTTTTAGATGAATTTTTCCCAATTTTATCATTTGATGGATCAAGTGTTTTAACTTTAGAAAACTGAGGGTTTAAAGAACCTAGATTAAGTGTAAGACAAGCAAAAGAAGAATCAAAAATTTATGATGCTCCAATTTATGCTAATTTAAAACTATCAGTTAATAAAACAGAAGAAATTCAAAAAGAATTTGATGGTGTTGTTTTAGATGATGCCTTACAAATTTTAAGTAAATGATTAGAAGAAAAAACTGTAAGTAAAAACATAACTTTTAAACAACAATCTCAAAATTCATACTTTTTTGAATTAACTATTAAAAAATCAGAAAAACCAGATCTAATTCAAATTGATATTATTGAAGATAAAAAAACTTCATTGATTTGTAATGTATCTATTTATAAATCAGGTGAAGTGTTTTTAGGTGATTTTCCATTAATGACAGAAGCTGGAACTTTTATTATTAATGGTTCTCAAAAAGTCATTGTATCTCAATTAGTAAGATCTCCAGGAGCTTATTTTAATAAAGAATTAAATCGTAAAACTGGAGAAATGATTTATTTTGCAGACATTATTCCAAGTAGAGGAACTTGATTAGAATACGAAACTGATTCTAAAAAAATTGGAAATGATGCAATTAATCCTTTATATGTAAAAATTGATAAATCAAGAAAAACTACAGCCACTTCTTTATTATTAGCTTTTGGTATTAGTAAAGATGATATTTTAAATATTTTTGATAATGATGAAGTATTAGTTGAAACTTTACAACAAGACTCAATTATTGGCGATTTTAAAATAGATTGATCAAATCAAGTTCAAGAAATTTATAAAAAAATTACACAAGGTGAAACTGCAACTAGTGAAGGTGCTTCTAAATTTATTAATAGTATTTTATTTGATAAAAGAAAATATGATTTAACTAAAGCCGGAAGATTTAAACTAAAACAAAAATTATCAATTAAAAATAGAATTTTAAATAGAGTAATAGCAGAAGATATTGTTGATGCTAATAATAATGTATTAATAGCTAAAGATACTGAAGTTAATAAACATAATATTAAACAAATTAGTGAAATCTTAGATCAAGATGTAATGAGTATTGATCTAAATTATTTATCAGATATTCCAGGAACTAGAAAAGTTCAAAAGATTAAAGTTTATAAAGATAGTGAACTAAAAACTGATACTACTTGTTTAATTGGTTTAACTAGTTCATCTAATGAAGAATTTATAACAGTAGCTGATATTTTATCAACTGTTTCTTATTTATTAAGCTTAAAATATAACATTGGTGAAATTGATGATATTGATAATTTAGGAAACAGAAGAGTTAGAACTGTTGGTGAATTATTACAAAATCAATTTAGAATGGGATTAAACCGTATTGATAAAAATGTTAAAGAAAAATTAGCTACAAGTGATTTGTATAAAGTTAAAACTTCAACAATTATCAATGCAAAACCTTTAACTGCAATTATTGGTGAGTTCTTCAATTTATCACAATTATCTCAATTTATGGATCAAATTAATCCATTATCAGAATTAACTAATAAACGTAGATTAACAGCTTTAGGACCTGGTGGTTTATCAAGAGATAGAGCAGGATTAGAAGTTCGTGACGTTCACCCATCTCATTATGGAAGAATTTGTCCTATTGAAACTCCAGAAGGACCAAACATTGGATTAATTAATAACTTATCAACTTATGCAAGAGTTAATGAATATGGATTTATTACAACTCCATATAGAAAAGTTATTAATGGAATTATTCAAAATGATCAAGTTGAATATTTAACAGCTGATCAAGAAAAAAACTTTATTATTGCTCAATCTAATGTTAATCAAGATGAAAATGGAAAAATTCTAGATGAAATTATAGTTTCACGTTTTAATGGTGATGAC
			TATATGGCTAAAGTTGAAGAAATAGATTATATTGATGTTTCTCCAAAACAAATTGTTTCAGTTGCTACAAGTGGTATTCCATTTTTAGAAAATGATGATGCCAACCGTGCTTTAATGGGTGCTAACATGCAACGTCAAGCAGTACCTTTAATTAAACCAGAATCACCAATTGTTGCAACTGGTATTGAATTTGAAGCAGCACGTGATTCAGGTGAAGCTATTGTTGCTAAAGAAGATGCAATTGTTAAATATGTTGATTCAAAAACTATTATTACTGATGGAGAATCTGGAATTAGAACTTATATTCTATCAGATTATGAAAGATCAAATAATGGAACTTCATTAACTCAATCACCAATTGTTAAAGTTGGAGATGTAGTTAAAAAAGGTGAAATTATTGCTGATGGTCCATCAATGGATCAAGGTGAATTAGCAATTGGTCAAAATGTTGTTGTTGCCTTTTCAACTTATAATGGATATAACTTTGAAGATGCGATCGTTATGAGTGAAAGAATTGTTATAGATGATCGTTTTACTTCAACTCATATTGATGAATATACTTTAGAAGTAAGAAATACAAAACAAGGTCAAGAAGAAGTAACTAGAGAGATTCCTAATATGTCAGAACAAGCTAAAAGACATTTAGATGCTGAAGGAATTGTAGCTATTGGTACTGAAGTTAAAGTTGGAGATGTTTTAGTTGGAAAAGTAACTCCAAAAGGACAAGTTCAACTTTCTCCAGAAGATAAATTATTACATGCTATATTTGGTGAAAAATCTAGAAATGTTAAAGATAATTCATTAAGAGTTCCAAATGGTGGAGAAGGAATTGTTCAATCAATTAAACGTTTTAAAGCAAAAAGTGCATTAAATCCTGATGGAATTGAATTACCAGCTGACATTATAGAAGTAATTAAAGTTTATGTTGTTCAAAAACGTAAAATCCAAGAAGGAGATAAAATGTCTGGTCGACATGGAAACAAAGGTATTATTTCAAGAATTTTACCTGTTGAAGACATGCCACATCTAGAAGATGGAACACCAGTTGATATTATCTTAAACCCACAAGGGGTTCCTTCACGTATGAATATTGGTCAAATTTTAGAAATCCATTTAGGAATGGCTGCTAAAAAACTAAACCAAAAAGTTATTACTCCTGTTTTTGAAGGATTAAATGAAAAAGAATTAGAAGAAATAATGGCTGAAGCTGGAATGACAAATTATGGTAAAGTTACTTTAATTGATGGTCAAACTGGTGAACCATTTGATAAACCAATTGCAGTTGGAGTTATGTACATGTTAAAACTATCTCACATGGTTGATGATAAAATTCATGCACGTAATGTTGGTCCTTATTCATTAATTACTCAACAACCATTAGGAGGAAAAGCTCAAAATGGTGGTCAACGTTTTGGAGAAATGGAAGTTTGAGCTTTAGAAGCTTATGGAGCTGCTCATACACTACGTGAAATTCTAACAATTAAATCAGATGATATTAAAGGTCGTTCAAAAACTTATGAAGCAATTGTTAGATCTAAAAAAATTCCTGAACCTGGAATTCCAGAATCATTTAACGTGTTATCAAAAGAAATTATGGGTCTAGGATTTAATATGTATATGATTGATGAAACTGGTGAAAAATCAGTAATTAATGCATATGATAAAAAAAACTTTGACGCAGATAATTATGAAGATGATGAAATTTTAGTAAAAACAGATACTTTATATATTGATGATGAAGATGTTGATGCTGAATTTGAAGATCTAACTTATGTTGATGAAAATGATATTTTAAGATCGTTTGAATCAGAAAATGATATTGATGAAGAAGAATAAATGGAAAATCTAAATCGTAAAAAAGCAATAAAAATTGAATTAGCTAACCCTGATACAATTCGTTCATGATCACATGGTGAAGTTTTAAAACCAGAAACTATCAACTATAAAACATTAAAAGCTGAAAAAGATGGGCTATTTGATGAAAGAATTTTTGGTCCAAC
			TAAAAATTATGAATGTGTTTGTGGAAGATATAAAAAAGCCAACCCTATGAATAAAGGGAAAAAATGTGAAAAATGTGGTGTTGAATTAACTGAATCAATTGTTAGAAGAGAAAGAATGGGACATATTGAATTAGAAGAACCAGTTACTCACATTTGAATGTTAAAAGTTGCTCCTTATAGAATTGCTGCAATTTTAGATCTAAAAGCAAAAGAACTAGAAGAAGTAGTTTATTTTGTTTCACATATTGTCTTAGAACAAGGAAATCAAAAACATTTTGTAGAAAAAGAAGTTCTAGATTTAGGTTCATCAAGAATTACTAAAACTAGAGAAAAATTACAATTAACAATTTTAGATGTTATTGATCTAATTAATGATCCAAATCATAGAGACGCAAAAAAAGCTAATAGATTATTAGAAGAATTAAAAAATACTGCTGTGCCATTTTCAATTGATGAAGCTACTAGTTTAATTAGTAAATATACTGGTGCAAAATTTGGAATTGGAGCTAGAGCTGTTGAATATCTATTAGAAAAAGTAGATTTAACTAAAGAAATTGAAGCAATCAAAATTCAACTTGAAAATTCTAAAAAAACCCCAAATGAAAGAACTAAATTATTAAAACGTTTAGAAACTTTTGATTCTTTAAAACGTTCTAAACAACGTCCTGAATGAATGGTTATGAGAGTAATTCCAGTTATTCCACCAGACATTCGTCCAATTATTCAATTAGATGGTGGTCGTTTTACTACTTCTGAAATTAATGATTTATATAGAAGAATCATTATTAGAAATGAAAGATTAAAAAAAGTTAAAGAAATGGGTGCACCTTCAATTATTGTTAATAATGAAAAGCGTATGTTGCAAGAAGCTGTTGATGCTTTATTTGATAATGAAAGAAAACCAAAACCAGTTCAAGGAAAAAACAAACGTCCATTAAAATCTTTAACTAGTGTTTTAAAAGGAAAACAAGGTCGTTTTAGACAAAACTTATTAGGAAAACGTGTTGATTATTCAGCTAGATCAGTTATTGCAATTGGACCAGATCTAAAGATGTATCAAGCAGGTTTACCAAGAGAAATGGCAATTACTTTATTTAAACCATTTGTAATTCAATGACTTCAAGATCATGAGTATGCTGAAAATGTAAAAATTGCTGAAAAAATGTTATTACAAAATGATCCAAAAGTTTGAGAAGCACTAGAACAAGTAATTAAAGATAGACCTGTTTTATTAAATCGTGCTCCTACATTACACCGTTTAGGAATTCAAGCATTTGAACCTAAGTTAGTTAAAGGAAAGGCAATTCGTTTACACCCACTAGTTACAACTGCATTTAATGCTGACTTTGACGGGGATCAAATGGCAGTTCACGTACCTATTACAAAAGAAGCTGTTGCTGAATCAAGAGCTTTAATGTTAGGTTCAAGTGCTATTTTAGGACCAAAAGATGGAAAAGCAATTGTTACTCCTGGTCAAGATATTATTTTAGGAAACTACTATTTAACTACTGAAGAAAAAAACGCTAAAGGTCAAGGAATGATTTTTTCAAGTTTAGATGAAGCATTTATGGCTTATGATAGTGGTCAAATTCATTTAAACTCATTAATTGGAATTGCTTTATCAGCTTTACCTGAACAAAAATTTAGTGATAAAAATCAAAGATTAAATTCTTATTTACTAACAACTGTTGGAAAACTTTACTTTAATCAAATTTTTGATGATAATTTCCCATGAATCAATTCAAATAATATTTGAAATGCTAAAGAAGCGGTTAAAGAATTTATTTATTATTTTTCACAAGACATTAATAATGTAATTGAAAATATTCAAGTTCAACAACCAATTAAGAAAAAAGAATTATCACTTATTATTGAAAGATACTTTGAAACTCATGGAGCTAGAAAAACTGCTGAAATGCTAGATAAGATGAAAGATCTAGGATTTAGTTTTTCAACAAAATCAGGAACTACAATTTCAGCTGGAGATGTTGTTGCCTTTA
			CTCATAAATATGATGAATTTAAAGAAGCAGATCAAAAAGTTGAACAAATTACTGATTTTTACAATATGGGTATGTTAACTAATAGTGAAAAGAAACGTAGAATTATTGAAGTTTGATCTGATGTTAAAGATAAAATTCAAGATGAATTAGCAACAGTATTGCGTAAAGATGTTAAAAATCCAATTTTTGTAATGGTTGATTCAGGAGCTCGTGGTAATATTTCAAACTTTACTCAATTAGTTGGTATGCGTGGATTAATGAACGATACTAAGGGAGATATTAAAGAAATTCCTATTAAGTCATCATTCCGTGAAGGATTGACTGTTTCAGAATACTTTGTTTCAACTCATGGAGCTAGAAAAGGTATGGCAGATATTGCCTTAAAAACTGCTGATTCAGGTTATTTAACTAGAAGATTAGTTGACGTTAGTCAAGAAATTGTTGTTGTTAATGAAGATTGTGAACCAAGTAAAGGATTTGAAGTATCAGCTATTATTGATACAAAACATGATAATGTTATTGTTCCACTAAAAGATAGATTAGTTGGAAGATTTACATTTGAAGACATTTATGATGATGATAAAAACCTAGTTGCTTTTGCTAATACATTAATTGATAAAAATATTGCTGAAAAAATTATTATGTCAGGAATTAGTTCAGTAGTTATTAGATCGGTTTTAACTTGTGATAACAAACGTGGTGTTTGTCAAAAATGTTATGGATTAAACTTAGCTACTGCTTCAGTTGTTAATATTGGTGAACCAGTTGGAGTTATTGCTGCTCAATCAATTGGAGAACCAGGAACTCAATTAACAATGCGTAATTTCCATACAGGAGGAGTTGCTGGTAATGTTGATATTACTCAAGGGCTTCCACGTATTAAAGAATTATTAGACGTTACAACTCCAAAAGGCGCTGTTGCTATAATTTCTGAAGTTGATGGAGTAGTTAGTGAAATTGAAGATTATAATGGTGTATTTGTAATTAATATTGTTACTGAAAATGAAGAAGTTAAAAAGTATAAAACTGAATTTAACTCAGTATTACGTGTTGAACAAGGATCAAGTGTTGTTGCTGGTCAAAAATTAACTGAAGGAGCTATTGATTTACACCAATTATTAGAATTTGGTGGAATTCAAGATGTACAAAATTACATTTTAAAAGAAGTTCAAAAAGTTTATAGATTACAAGGTATTGAAATTTCAGATAAATATATTGAAATTATCATTAAACAAATGTTAAACAAAGTAAAAATTACTGATGGTGGTGATTCTGATTTATTACCTGGAGAAGTTATTACAATTCAAAACTATAAAGAAGTTGTTCAAGATTGTATTGTTAAATCAATTAGACCTCCTTTATCAAAAGCTCAAATCTTTGGTATTAAAAAAGCACCTTTAGAATCAAGTTCATGATTATCTTCTGCTTCATTCCAAGATACTGCTAGAGTATTAACTAGAGCAATTATTAAAGGAAAAGAAGATAAATTAGAAGGACTAAAAGAAAATATTATGTTAGGTAATTTAATTCCAGCTGGTACTGGTTTAACTGGAACTCAAGAAGTTGAACAACTAGCAGAACAATACCATAACAATGAATATTAA
		</sequence>
		<sequence>
			<taxon idref="2003-011"/>
			ATGTCACAAGAATATAGTGCAGAATCGATTAAAGTTTTAAAAGGTTTAGAAGCTGTTAGAACACGTCCTGGAATGTATATTGGATCAACTTCAAAAACAGGTTTGCATCATTTAGTATGAGAAATTTTAGATAACTCAATTGATGAAGCAATGGCTGGGTATGCTGATTTAATTAATGTAACAATTACAAAAGAAAATGAAATAATTGTTCAAGATAATGGAAGAGGAATTCCAGTTGGTATTAATTCAGATACTAAAAAATCTGCATTAAGTTTAGTTTTTACTCAATTGCATGCTGGTGGAAAATTTGATTCAGAAAGTTATAAGATTTCTGGTGGTCTTCATGGGGTTGGAGCTAGTGTTGTTAATGCTTTATCTTTATATGTTGAAGTTGAAGTTTATAGAAACAATATTCACTATCATCAATTATTTAGTGAAGGTGGAACTAAAGAATCAGAATTACAGCAACTAGGTCACACTGATTTAAGAGGAACAAAAGTTAAATTCAAACCAGATCCAGAAATTTTTAAAGAAACTGTAGTATTTGATTATGAAGTTATTAAAAATAAAGTTAAGCAGTTAGCATTTTTAAATAAAGGTTTAAAAATTACTTTAACTGATGAAAGAATTGAGAAAACAGTTGAATACTTATTTTTAAATGGGATCTTAGACTATATTAAAGAAAAAAATGAAACTAAAAATAAAATAAACCCAAATATTTTTTATGTAGATTCAAAATATGAAGACATTGAAGTTGAAATGGCACTTCAATATAATTCTGATTATCAAGAAAATATCATTACTTTTGTAAATAATATTAATACTCATGAGGGTGGAACTCATGAAGATGGTCTAAAACAAGCTCTAATTAGAGATATTAACAGATATGCTGATACAGTAATAAAAAATAACAAAACCCCTTCTAAATTCTCTTGAGATGATATTAAAGAAGGTATGATGTGTATTTTATCAGTTAGACATACAGATCCACAATACGAAGGTCAAACTAAAACTAAATTATCTAACCCCGATGCTAAAGAAGCAGTTAATATAATCATTGGAAATGCTTTTGAAGAATTCTTATTAAAATCACCAGAAGATGCTAAAGCTATTTTAGATAAAAACGTTAATGCTCAAAAAGCAAGAATTGCAGCTCAAAAAGCAAGAGAAGAAACTAGAAGAAAATCTGCACTAGATTCGTTTTCATTACCAGGTAAGTTAGCAGATTGTGAAACCAAAGATTCAAGCATAGCTGAACTTTATTTAGTTGAGGGAGATTCAGCTGGCGGTAGTGCTAAAACTGGAAGAAATAGAAAATTTCAAGCTATTTTACCTTTAAGAGGTAAAGTATTAAATGTTGAAAGAGTAACTGAAGCTAGAGCTTTTTCAAATAATGAAATTAAATCAATTATTACAGCTATTGGTACTGGAATAAAAGAAGAATTAGACTTATCTAAATTAAGATATAAAAAGATAGTTATTATGACTGATGCAGATGTTGATGGTGCTCACATTAGAACATTATTATTAACATTCTTTTATAGATATATGAAACCATTGGTTGCTAATGGTCATATTTATATTGCTCAACCTCCTTTATATAAAATTGAAGCAGGTAAAAAAATAGCTTATGCATATACTGATAGTCAATTAGATGAACTAAAAAACAATGAATTTAATAATTTAAAATACACAATCCAGCGCTATAAAGGACTTGGAGAAATGGATCCGCTACAATTATGAGAAACAACAATGGATCCACAACAAAGAACTATGTTACAAATTTCACTTGAAGATGCTACTTTAGCAAATGAAGTATTTTCAGATTTAATGGGTGAAGATCCTGAATTAAGAAAAATTTATATTCAAGATAATGCTAAATTTGTTGAAAATATAGACTTTTAGATGAAAAAGCTTTTAACAGTTTTAACAACACTTATTGGAATTAGTGGTTCAGTTTCAATGGTGATTTCATGTAAAGTTCCAACTTTTTCTGAAGG
			AATTTTAGGCCAAAGAGTTTTAGTTGTTACTGATGGTGGTAACATTAGAGATAAAACTTTTAATGAAAGTTCTTGAGAAGGTGTAATTAAATATGGGTCTCAAATTCATAGTAATTTTGATATTAAAAATGAATTAGAAGCAAGACAATTTAATTACAAAAGTTCAATTGGTGGGCACACTAAATGAGATGAAAAACAACATATGTTTATAAATGAAGATTATGAATATGCAAAACAAAATAGTAATAACTATGTCGAAACGCCCGATCATACAATTGATGCTTTTAGAACTTCTTATAATACAGCAATCTATAAAAAAGCAGATGCATTATTACTAGCTGGATTTGGTCATTTAGGAGCAGTTGATTATGCTGCTGATAGAATGAAAAAAGCCGGTAATAAAACTGTTGTTTTTTTAGATGCACAATATAAAAAAGATAATGTTATTTCAGTTATTTTTAATTCAGAACTAGCTGGATTTAATGCGGGTTGAGATGCAATAATGTGAGCAAATCTCCCCAAAATGACTAGCTTAAATAGTGGTGAGTTTTCAAAAGAGGCTATTGATGCATCAAAATCTAAAACTGATATGGTCTTACAAGGTTCAACAACAGGTAATAAATATATTTCAATAGGTATGTTTGGTGGAATTACTAACAAAAATGCTGTTGATAATTATATGTGAGGATTACTTGCTGCAATGCATGTTTATAATAATAGATTTGCAGGAAAAGAAATTGAATTAACAGATAATAAGCAAAATAAAGTTAAATATAAACTACAACCAGTTTATTATGCTAATTTAGGATCAAAAGCTAAAGTTGAAAAACTAAATGATGTTAATGAAAGTTCTTGATTTTCAAAAGGATTTGATGTTGGTGGAGCTAAAAAATCAGGAATAGTTGATTCTTTAATTAAAAATCAAGCTGATATTATTTTTCCAGTTGCTGGATCTCAAATTAATGATGTTTTAGAATCAACTGGTCATAAACCTTATGTTATTGGTGTTGATACTGATCAAGTTACAAGTGTTGGTTCTTCTAAAAAAGGTAATGAAACTAGATTTATTACAAGCGCAAAGAAAAACATTGTTTCAGCTTCAGTTTATGCTTTAAATAGAGCAAGATCACTACAAAAAGCTATTATTAAAGATAAAACATATACATCAAAACATGAAAAAGAAATTAAAGACGGAACAACTTTAGTTGGAGAACAAGCAGATTGATCTATTTCATCATCAAGAAAAGCAGACACTAAATGAAGTGTTGAAAAAGTTAATGGTTCATTAACAAATGCTGCTAATTTATCAGTTGAATCAATAGATTATTCAATAGATAAGGCAAAAGAAATAGAAAAAAATCTTAAAGAAACACTACTTAAATCAGGTGAAACTTTTAAACAATACTTAACAAAAAAATCATTAGATAAAGCATTAGAATCAATTTCAAAAAGCATTAAAGATGAAGAATGAGAAAAATTAACATTAAACAATAATGGTATAGCAGGAATAAAAAATTATTGAGAAATGTTAATTCAATCTACTAAACAAGGAGCATAAATGAATAAAGAACAAAAAGTTGATTATGCTATTGAAATGCAAAATATTACTAAAACTTTTTTAAATGGTGCTATTGTTGCTAATGATGACATAACAATTAAAGTTAAAAAAGGTGACATACACGCTCTTGTTGGTGAAAATGGGGCTGGTAAGTCTACATTAATGTCTATTTTATTTGGTTTATATCAACCAACTTCTGGAACAATTAAAGTTAACGGAAAAGAAGAGGTTATTTCAAATCCAATCAAAGCAAATAAACTTGGTATTGGTATGGTTCATCAACATTTTAAGCTAGTCGAAGTTAATACAGTTTTAGAAAATATTATATTAGGTGTTGAACAAACAAAATCAAATATATTTTTAAATAAAACTAAAATGCGAGCAGAAATAATTGAAATAATGAATAAATATGACTTATATGTTGATTTAGATGCAAAAATTC
			AAGATATTTCAGTTGGTTTACAACAACGTGTAGAAATTTTAAAAGTTTTATATAGAAAGGCAGATATTTTAGTTTTTGATGAACCTACTGCAGTTTTAACTCCTCAACAAATTCAAAGTCTTTTACAAATTATGAAAAACCTACAAAAAGCAGGAAAAACAATAATTTTTATTTCACATAAAATGGATGAAATAAAACAAGTCGCTAATGTTGCTACTGTTATTAGATTAGGTAAAAAGATCGTTGATTTAGATGTTTCAGAAGTTAGTGGAAATGAAATCGCTGAAGCAATGGTTGGACGAAAACTTGTTGAAGTTAAAAACAAATATAAAAAACCCCTATCTGATGAACCTATATTAGATGTAATTAATTTAACAGTTAAAAAAAGTACAAATCATAAAGTTTATGGACTAGAAACTTTTAATATAAAGGTTAGACCAGGAGAAATTGTAGCTGTTGCTGGAGTTGAAGGAAACGGACAACGTGAATTGATTCAAACAATAACAGGATTAGTAAAACCAGTTAGTGGTGGTATTATTTATAAAAAAATAAATATTGTTAATAGTAATATTAAAACAAGATATGATATGGGAATGAGTCATATTCCTGAAGATCGTCATAAGTATGGTATGTTATTAGACTTTTCAGTTGAAGAAAATATTGTAAGTCAAGAAATAGATAAAAAACCATTTTCTTCATTTGGGTTTATAAATAAAAAAGCGATTTCTAGATATGCTCAATTAATTATTAAAGAATTTGATATAAGAGGTTCTAGAAATGGAACAGCAATTGCAAGAGGATTATCTGGAGGAAATCAACAAAAAGCTATTGTAGGAAGAGAAATTAAAAAAGAACATGATCTATTAATAGTTATTCAACCTACTAGAGGATTAGATGTTGGTGCTATAGAAAATGTTCATTCTCACATTTTAAAAGAAAAAGAAAAAGGCAGAGCTATTTTACTAGTTTCTTATGATTTAAATGAAGTTATTGCTTTAGCAGATAGAATAGTTGTTATTAATGAAGGAAAATTAATTGGAGAACTACCTGCTAAAAAAGTTAAAAAAGAAGAAATCGGAGCTTTAATGATTGGTCAAACTTTAGAACAAATCAAACAAAATCAAATTACTAAAACAACAAAAAATAGAAAGGAGATGAAAACTATGCAATCTAAAATATCTTGAACATTATCTAAAAAATCTAAATATTTATTTGGTTCAGATTCTACAAAAACTAAACTAAAATACATTAAAGGTTCTTTTTTTTCAATTATTGTTGGGTTTATAGTTTCAGGTATTTTCTTATCATTTTTAAATATTAATCCATTTACATATTTTGCACTTTTATTTGGAATTAATTTTGATAAGAACTTTTATCAAATTAGTTTAAACTGAATGGCTGTATATATTGTTGCTGGATTATCAATGGCAATTGCTTTTAAAGCAGGAGTATTTAATATTGGAGCATCAGGTCAAATACTAACTGCAACAAGCATTGCTACAATTATATTTTTTTCTATAAGTGGAAAAGACGCTAGTTCTATAAGTCCATTTATGATCATTTTAATGTTAATAACTTGTATAATATCAGCTGCTTTTATTGCTTTTATTGCAGGTATATTAAAAGCCTTATTTAACATACATGAAGTTGTTTCTACTATATTATTAAACTGATCAGTATTTTATATCTTTAAATGATTCTTTGGAAAATACAAAGATTTTTCTTCAGGATTATCTTATACTTCAAAAAATATTCCATCAGATCAATTAAGCATTGGATCAAATACTGTTATTATTCCCTTATTAATTGCTTTAGTTTGTGTAATTATTATTTGAATATTATTTTCAAAAACAGTTTTAGGTTTTAAATTAAAAGCAGTTGGATCATCAGTAACTGGATCAAAATATATTGGAATCAATGTTAAAAAACAAATTATAACATCATTAACTTTATCTGGAGCTGTTGCTGGAATAGCTGGATTTTTATCAATGTTTACAGTT
			TCACCAAATAACTTCTTTGCTTCAAATAGCTTACCAACTTTAGGATTTGATGCAATTGCAGTCTCACTAGTTGCATTTAATAATCCAATAGGAATCATTGCTATTGGTTGGTTATGAGCAATTCTTAAAACTGGTGGTGGTCCTATTTCATCTCTTTATAGTATTTCAACTCAAATTAGTGGTTTAATTTCTGGAATTTTAATTTACTTTACAGCTATTGTTTCAGTATTTATTACCTTTAAACCTTGAGAATTACTAAAAAACAAATACAATTTATATACTTCAAAAGTTAATAGAGAAATTTATTGAAAATTAAAACTATATACTTTTAAACTAAGACTTAAAAAAATCTTTTTAATTTTTACAAAAGACTACAAACAAGAAGTTAATAATAAATATCAAATTTATACTAAACAAAATCAAATTACAAATAAAACTTCAAATCCACACCTATTTTGAAATGGTAGAAAAAATATTAAAACAGAATTAAAAAATGATTTAAAACAATCAATTTATTTAGTTAAATCTAAAATTGATGAAATTAAAAAATTTGTTGATCAAGATAAAAATTCACTTAATGTTAATGGATTAAAAAATGATTTAAATAAACAAGTTAACTTACTAGCTTATAAATACATTCAAAATCTACGCGATCTTGACTTAGAATTAGCTGATCACAAATATAAAATACAAAAAATAACCTCAAGCATTTTAAATGAATATCAAACAAACATCAAACAAGCTAAAAAAACACATAGATTAAAAATTCAACAAATTAAAGTCTTCAAAGAAAGTCAAATAGGAATTATTACTTATAAATTTGATTCTTACAACAATATTATTGAAATTAAAGCAAACAAACTAAAAACTATTGCTCAACTTAAAGAACAAATCAAAAACATTAAATCAGAACTAAGATTAGAAAAACAAGTATCTAATTTAAATAAAAGTTCAACTCAAACTAATAATTCTGAAAAACTTGAAAAAATTAAACAACTTAAAGAACAAATAAAAGTTGTAAAAAAACAAGCTAATGATAAAATTTTAGAACAAAAAAATAAATATAAAAACCAAAAAAATATTGTTAAACAAGAACAAGTTCAATTACAAGACATTTTACATCAATACAATAATTGTTTAAATAAAGAAAAAGATTGCTTTAAAGAATCTAAAAAAGCTGCATTTGTATTAAAACAAAAGCGTTTACAAGCAATTGATATGAATCTTTCCCAAAGTGATGTTAATAAAGCAGTTAGCTTATTAAATGATTTAAAAACTTTAATTACAGATAATTTAGATTTAAATCTTAACAAACAAACAATTAAATCTAATCAAAAAACTTTAAAAAATGCTTTAAAAATTAAATTTCAAATTGATGAAGTTCTAACACAAAATATAATTAGTGAATATGATGCACCAGAACATATTAAACAAAAATCAAAAATCAGTTTAACTACTTTTAAACTAATTACTAATCTTAAAAAACAAATTAGTTATGTTATTACAAGAGTTGAAGAACAAGAACTAATTGATAAATATAAACAATGAATTAGTCAAGCTAAACAAGTTGTACAAGATGAAAAAAATAACTACGAACAAATAATAAAAAAAGCACCAAGAAAAAATCTAGCTGATTTAGAAAATTTATTTAATTTAGAAAAATCTTTAAAAGAACAAACTAATTTAAAAATTCTAAATTTAACAAACACAATGTTAAAGGAGACTAAAATGACAATTTTATTTAATACTAGTATTTTAACTTGAGCATTAGCTTTAGTTGGTGTCTTATTGTTTGCTTCTTTATCATCACTTGTTAGTGAAAAAGCAGGAGTTGTTAATATTGCAGTTGAAGGTATGATGATTATTGGAGCACTTGTTGTTTCAATTTTAGGAACATATCTTACATCAAATGATAATAAAAGTAATTATACTCAAATTCCAATAGTTTTATTAGCTGGTGTAATTACAGCTGTATTTGCTTTACTGCATGCTTTTCCAGC
			AATTACATTAAAAGCAAATCAAATCATTTCAGGAACAGCAATTAATATTTTAGCTTTAGGATTAGGAATTTTCTTATCAACATCAAATTGATTTGGAAAACAATCTCAAGTTATTGCAAGCGGATATTCATCAATAGATGTTATTAATATTACTAAAGTAGTTAATGGTAAAACACAACAAGTTGCAAGTATGCTTCCAATTTGAACAATTATTGCAATTATTCTAGCAATTGGTTTATTTGTATTTTTTAAATATACAAAACAAGGAATGAGATATGCAATGGTTGGTGAAAATCCTAATGCAATTGACGCTGCTGGAATTAGTGTAACTAAATATAGATATCTAGCAGTAATATTATCAGGGTTTTTAGCCGGAATTGGTGGTGGAGTATTTGTTGTAACTGCAGTTAGTGGTGGTGGTTTATTTAGTGGAAACATGTTAGGATACGGATTTTTAGGAATTGCAATTATGATATTTGGACAATGAAGAATTAGTTTTATTGTAATTGGTTCAATTATATTTTCATGACTATTTGCTTTAGGTCAACAAATCGGAACACTTTCAACAAATAAAACAATTCAAGCAATTTCAACTTTATTTAACACTTTACCATTTGTTTTAACAATACTAGCTATGGTTGCATTTAGTAAGACCTCAAGAGCACCAGCTGCAGTTGGTGTACCTTTTGATAAAGCAAAAAGATAGATGAGTAAAGTTCTTGTTTTAAAAACAACTGCTCAAGCAGATGAAGTATCTAATTCTGTTGCTTTAACTAATAGATTTTTAGAAGAATATAAAAAATTTAACCCAGATGATGAAATTATTATTGTTGATTTAAATAAAGATGAAGTTGGAACTAGTATTTTAACTTCAGAAACATCTTCAACTTTTTATCAACAAGAAGTTACTAAAAAATATATTAATTTATTAAAAAGTGTAGATAAATTAGTAATTGCTTGTCCAATGTATAATTTTTCAACCCCAGTAACATTAAAATCATTTATTGATCACGTTTCAGTTGCTAATGAAACATTTTCATACAAATACTCTAAAAAAGGAGATGCAATTGGTTTAATTACTAATTTAAAAGCTCAAATTTTAGGAGTTCAAGGAGCACCATTAGGATGATATCCTTGAGGACAACACACTCAATATGTTGAAGGAGCTATGAGATTTTTAGGAATCGATTTTAACAAAACTGTTTTACTAGCAGGAGTAAAAGTAGCTCCACTATTACAATTAACTCCAGAACAAAGAGTAGAAACAATTATTGATGAAGTTATAGAAGCTGCTAGAACTTTTTAAATGAATACAAATAAAGAATCTTTATATAGAACATATAGACCAAAAGATTTTAATAGTGTTGCTGGTCATAATAACATAAAAGAAATACTAGAAAAACAAATTAAAGATAATAGAATAAATCATGCTTTATTGTTTTCTGGTCAAAGAGGAACTGGAAAAACAAGTGTTGCTAGAATTTTTGCAAAAACTATTAATTGTTTAAATTTAACAAACTCAACAGCTTGCGAACAATGCAATAATTGTAAATTAGCAAATCAAAATCAGTTAATAGATATTATTGAAATTGATGCTGCTTCAAATAATGGTGTTGATGAAATTAGAGAAATTAAAAATTCTGTTTCAACTCTACCATTAAATAGTAAATATAAAGTTTATATTATTGATGAAGTTCACATGTTAACAAAACAAGCTTTTAATGCTTTATTAAAAACTTTAGAAGAACCTCCAGTTTATGCAATTTTTATTTTAGCAACTACAGAATTTAATAAAATCCCTCAAACTATTCTATCAAGATGTCAAATTTTTAACTTTACAAAAATTGATAAAAATTCTTTAAAAAACCGCTTGCAATATATAGCAAATCAAGAAAATTATCAAATTGAAAAAGAAGTTTTAGATGAAATATTTTATCTTTCAGAAGGTTCTTTAAGAGATGCTATTAATATTTTAGAGCAATTAATGTTAGCTACAGATG
			ATCTAATTACTATAAAAAGTTTAAAATCAATTTTTTTAATTGCAACAAAGCAAGAACAATTACAAGTAATTCATCAATCATTAAATAATAACACTAGTTTTATAATTTCTTATTTTCAAAAAGCAAATGATCAGGGAATGAAATGAGATGTTTTTGCTTTAGGTTTAATTGAGATTTTAAAAGAAATTATTGAATATAAACTAACTAATAACACTGAATTTTTAAATATTTTAGAAAAAAATGAAGTTGAACAATTTAATAGTATAAATGTTAATAATCTTTTTATACTAGCTGATAATCTAGCTGAAGCTTATTTTAAAACAAAAGCCGCTAACATTAGTTTTAATTATTTATTATTAAGTTTATTAAAAACAATTAATTCAAATAATAACAACTTACAAGCAGTATCAAAAACTATAAACACAAAACAAATTGAACAAAATCAAGAAATTTTAAAACCAAATGATATAACACCTGAAATTTTAGATAAACCTATAATTGATGAACCTGTTATACAACAACCTATAATTGATGATTTGTTATTAACAAAAGATCTTGATGATCAAACCTTAATTAAGAACACTATTGAAAATGACAAACCACTAGATAGTACTAATTTAGATGATCAAATTAATGAGTTTGATTTTTATAATCAAAAAGAACAAGCAATAGATGAGATTTGTAAAACTCTTAGTGAATTAAAAATAAAATTTAATATTCATATTTCTCAAGCCATAGATAGTAAAGTAAAAATGCTTTTTAATGAAGATTTAATTAGTATTTTAATAGAAACTAAAAACTATAAAAATCAAATCCATAATATTGAACAATTACTTGAAGACTTATTTTTACAAAATGATGATCAATTAGTAAATGCTCAAATAGCTTCTGAATTATTTATGTTATTAGATAGTAAGATCATTTCTTTAACTAATGATGTAATTGTTTTAAAAACTCAAACAAAAGCCCAAGCTAATTTAATTAATGATTCAATGTTAGATAATCATGTTTTACAACAAATTTATAATTGATTTAAAAAGCCATATTTAATTTTTGCTATTGATAAAATGAAGTGAGATGAAATTAAAACTATTTTTATTGATTTAAAAAACAAAAATAAATTATCTGAATATAGTGAAATTAATTTAAAACAATTAAAAGAAAAATATTTGACTATTAATGATGAAATTGATCAAGATTTAATTAATAAAGCTAAAGATCTATTTAATGATGATTTTATGATAGGTGATTAAATGAAGATATTTGATTATGATGATGTGCAACTTATTCCTGAAATGTGTATTGTTAATTCAAGAAAAGAATGTGAAACTACTGCAACTTTAGGAAAGCACACTTTTAAATTACCTGTTGTGCCCGCAAATATGGCAACAATAATTAATGAAGAATTAGCTGAAAAATTAGCAAGGAACGATTATTTTTATATAATGCATAGATTTAATGTTGATCAATTAAAATTCATTAAAAACATGAAAGATAAAAACTTGATAACTTCAATTTCTTTAGGTGTTAAACCTGATGAATATAAATTAGTAGATCAAATGGTTCAACAAAATTTAATTCCAGACTATATAACAATTGATATAGCTCATGGTCATGCTTTAAGTGTTAAAAATATGATTAGTTATATTAGAGAAAAAATGAAAGATCAAGTTTTTATTATTGCTGGAAATGTAACAACACCAAAAGCAGTTAGAGATTTAGAATTATGAGGAGCTGATGCTACTAAGATTGGAATTGGTCCTGGAAAAGTATGTATTACTAAATTAAAAACAGGATTTGGAACTGGAGGATGGCAACTATCTGCACTTAAATATTGTGCAAAAACTGCATCAAAACCAATTATTGCTGATGGTGGATTAAGAGTTCATGGAGATATTGCAAAATCTATTAGAATGGGTGCTAGTTTTTGTATGATTGGAAGTTTATTTGCTGCACATTTAGAATCACCTGGAAAAGAAGTTGAAATCAATAATTGTATT
			TATAAAGAGTATTATGGATCAGCTAGTGAATATAATAAAAGTGAAAAACGTTATGTTGAAGGTAAAAAAGAATTAATTAAAATTAGAGGAAGTATTTTTGATACTTTAAAAGAAATGACTGAAGACTTGCAATCATCAATTTCATATGCTGGTGGAAAAGACTTACAAGCAATAAAACGTGTTGATTATGTTTTATTAGGTGATTATAAAGATTAAATGCTTAATAAAAAAATAATTAAAGATAGAAATTTATTTAAAATAGGTAATCACTACACAAAACCACCAAAGCGTGTTTTTACAATTTGTTTTACTATTGGAATAATAATATTTGTAGTTTTAGGATTTGCTTTATCTGATCAAGATTGAGAGCAATTCTTTGGTAATTTTGATAAATTGACAAAACTTTTTAGTGAGTTCTTTAAATGAGAACTTAATAGTTGAAATCAAAAACAAGGACTGCCAAATACTTTTTTAGAAACTAGTTTTTATAATTTATGACAAACAATTAAATTAGCTTTTATTGGTACTTTTTTAGGAATCATATTATGTCTTCCTTTTTCAGTACTAGCTTCAAGAAGTATAGTTTCAAATAAATATATTAACAATCTTTCCAGAGGATTTTTATCACTATTTAGAACTATACCGAGTTTTGCATTAGCCATGATTGTTGCTGGTTATTTTTTAACTAGTTATGGATCATCAGTTATTGGTATTATATTCTTTTCATTTTCAGTATCAGGTAAATTGTTTTATGAAAAAATAGAACAAATTGATACAAAAGTATTTACCACAATGCAAGCTACTGGAGCTAATAAGTTTCAATCATTTAGAAAAGCAGTAGTTCCACAAATTTCAACTAATTTATTATCAATTTCACTTTATACATTAGAAACTAATATTCGTTACTTTTCAGTTATTGCAATCGTAACAGGATTAGACAGTTATGGTGATTTAATACGTTCTACTTTAGATTCATCTCAATATAATAAAGCTGGATTCTTATTAACAATATTTGCAGTAACTATTTTATTAATTGAATTATTTATCTTTTTAATTAGAAATTACATAATAGAAGAAAAAGATTATTTATTAGAAAAAAAACTAATAAATAAAATTCAAAAACCATATAAAAATATAGATAAATTAAGTAATATTAGATTTTATATAAATTACATTCTAACAAAAGAAGTCAATGAAAAAATAGCAAAAACTACTGATAGTAATGAACTTCAATCTTTAAAACTAGAAAAGAAAAAATTAATTTCTGAATTTAAAAAACAATATAGTCTTAATGTTAAAAAAGATAAAGAAAAATATAAAAAGTTATTTAAAGAAAATAAAGAAAACTTGTTTGTAAGAGTTGATTTTGTAGATCATTTAGTAAGAATTGATAAAATCACTCAAACTAAACTTGCAAATGAATGTTTAATTATTAGAGAACAAATTAAACGTCAAGTTGAAGATGAAATAAAAACAGAAACTACAAAATTTAAAAAAACACTAACACCTGAAGTTGTTTTAAAAAAAATGCCAAAAACATATATTAAAAGAATTGTGTTTTTTGCAATTATTCTATTCTTATTTATTTTCTTAATTAAAGATGTTAACTTTTCTCTAGCAAGTAGTTCATCAATAAAATCAACTAATGAAAAAATATTAAAAATATTAAATATTAACTGAGAATCATTATATTATGCAAATCCAAATGCTGATATAAATAAGACTGCACAATCATTTTCAGTTATTTATATACTTTGAGAAACACTAACAATTGCTATTTTAGGAACTGTAATTGGAGCTGTATTTGCTTATATATTAGGATTATTAAGTTCATCAAAAATAGTTCATCC---TATTATTGCAAAGCCAGTTTTATGTTTAACTACTTTAATTAGAGCAATTCCAACATATATGTATGCTTATATTTTTGTTTTTGCAGTTGGTATAGGTCCATTTGCTGGTTCATTAGCTTTAGCTGTCGGAACAACTGGAATGCTAAC
			AAAATATAATAGAGAAGTGTATGAAACAATAAACTTTAAAATAGTTAACCAATTAAAAGCTTTAGGGCTAAATAAATTCCAAGTATTTAGATATGGTATATTGGCTCAAACTCAAAATGAAATAATTTCATATATTATTTATCGTTTTGAAATTAACTTTAAAGAAGTAGCTGCTTTAGGAGTTGTGGGCGCTGGTGTTTTAGGAAAAGTTTTAAGAAGTTATTTTGATGAGTTCTTATATGCAGAATTTGGAGCTTTAGTATTTGGTTTAATTATCTTTACTTTAATTGTTGAAGGCATTTCAAATACATTAAGAGTAAAATTTTTAGAAAATAAAAATCCTAAATGAATCGATTGATTAATAAATAAATATCAACATTATTGTTTTGCAACTTACAAAGCTACTTTAAAACTATTTAAAAAACAAGTTGATATGAGTTATTGGCAAGCTAATGCTTTTAATAGTTATGTTAAAAGTAAAATAAGTTTAGATAAACTACCTGATAAACACATTTCTAAAAAAGTTATCTTTTTAAAAAACTTAAAAGTTGATATTGATTATGATAATAAAACTTTAGTTGATCAAAAATATGAAGAACTAATTAGTTTACATAAAAAATACATAAAAGAATTTAAAGATAATAGAAAACTATTAGTTGATCAAATTAATAACCAAGCTAAAAATTATTTAAAAACAGCTAAAACTAATTATTTAAACTCTAAACTAAAATTAGAAAAACAATTAACTGAGTTAAAAGTTGATATTAAAGACATTGAGCAACAAATTAAATTGCAAACTGAATCAAATGATTTAAATCAAAAATTACAAGATCAAAAAACTAAATTAACAAGTATTAAAGACTTATTAAAATCACTAAAAAGAGAGTATAAAAAAACTGTTTTATTTACAAAACAAACTAGAACTATCAAACTTTGAAATTTAGATTATTAAATGTCGCATCCATTTTCAGTAGATGAAATTAAACAAATTCATCAAGAAATTTCTAAAATAATTCATTATACACCTTTACATTATGCAGATAAATTATCAGCTTTAACTGGTAATAATATTTATTTAAAATTAGAAAATTTACAAAAAACAGGAAGCTTTAAATTAAGAGGAGCAACTAATAAAATTAATAAACTAACTAATGAAGAAAAAGAACATGGAATTATTGCAGCTAGTGCTGGAAATCATGCACAAGGTGTAGCTTATGCAGCTACTAATTTAGGGTTAAAATCAACAATTGTTATGCCTGAAAATGCCCCAATGGCAAAAATTCAAGCAACAGAAAAATATGGTGGAAAAGTTGTTCTAAGTGGAAGATTTTTTGATGATGCTTTAGCTAAAGCAATTGAATTAAAAGAAAAAGAAAATCTAACTTTAATTCATGCTTTTGATGATATTGAAATTATTAAAGGTCAAGCTACTATTGCATATGAAATTGATCAACAAATTAAAAACATCGATTATTGTTTAGTACCAATTGGTGGTGGTGGATTAATGAGTGGTATTGCTACTTATTTAAAACAAGTTAATCCAAATATTAAAATGATTGGTGTTGAAGCTGCTAATGTTAATTCCTATCAACAAGCAAAAGCTTTGAGTAGACCAGTGATGGTTGATTCTAAACCATCAATAGCAGATGGAATTGCTGTTAAAAAAGTTAGTGATTTAACTTTTTCAATATTAAATCAATATGTTGATGATGTAGTTGTTGTAAGTGAAGAAGAAATTGCTGAAGCAATGTTATTTTTAATGGAAAATTGTAAGTTTGTAACTGAAGGTTCAGGAGCAGTTACTGCTGCTGCTTTAATGTTTGATAAATTAAATATTAAAAATCAAAATAAAACAATAGTTGGTTTAGTTAGTGGTGGAAATATTGATATTGCAATGGTTGGTAATATTATTAATAAAGCTTTAATTAAAACTAATAGAAGATTAGTATTATCAGTTAATATAACATCAGATAATAAAGAAATACTAAAAATAATTAATA
			TTATTAATTCTTGTGGAGCTAAAATTTTTAAAATAAAAACTAATAGAGATATTATGTATTTAGAATTAAGTGAAATTCATGCAACATTTATTATTGATTTATCAAATACTGATCAACAACAGCAAATCATTGACAAAATTATTCAAGCTAATTACAAAATTACAAGCATTACAGATTAAATGCATAATCTAAAAACAAAAACTAAAAAAGACAAAGAAAATAGTTTTTATAATAATCTTTTAAATGCATTACAACGTTTAGGAAAAACTTTAATGTTTCCTATTGCAGTTTTACCAATTGCAGCTTTATTAGCTAGATTTGGTGCTTTAATTCAAGATCCACTAGCTAATGGAGGTTCAAATATTTCTGAAATTCAAAAATTCATAGGATTAGTTATAGCTACTCCTGGTCAAATTGTTTTTGATAATTTAGCAATAATTTTTGCTATTGGTATTAGTTTTGGATTAGCAAAAGATAATCGTGGAGAAGCTGCATTAGTTGGTGGTATTGTTTGATTTGGAATGACAGCTTTATTAAAAGAAGGTTTAATTCCAACATTTATTTGAAAAAATGTACTAACTTCAGATAAACTTTTAATTAAGCAAGGTGAACAAATGGTTCCAGCTACTCAACTATTATATTTTTTAAGAAATAATACTGTTAAGTACCAATTGGATTCTGGAGTTGTTGGTGGTATTGTTGTTGGTTGTTTAGTTGCTTTAATCTATAACAAATATAAAGATGTAACTTTACCTCAGGCTCTTTCATTTTTTGGTGGAAGAAGATTTATTCCAATGTTAGGTGTTTTAATGATTGTTCCACTAGGATTAGGATTTGCTATCATTTGACCTTGAGCACAATTTATTTTAATTAAAATAGGAACAACTTTATCTCAAGCAAATGGCTTTGCTAAAGGATTTGCAGTTGGAACTTATGGATTTTTAAATAGAATTGTTCAACCATTTGGATTACACCACATTTTAAATACATTTGTATGATTCCAATTACCAATTGAAGGTAAATTATTAGCTGATGGATCTACAACAATAATTAATGGAGATATTACTGCATTTCAAAAAGGATTGATTGGTTCTGGTTTATTTACTTCTGGTTTTTTCCCTTTATTTTTAGGGGGATTACCAGGAGTTGCTCTAGCTTTAATTTTAGCTTCAGATAAAGATAAAAAAAAGCAAATGACTGCTTTTTATGGGGGTTCTGCTTTTGTTGCTTGAATTACTGGAATTGATGAACCTTTAATTTTTAACTTTATTTTTATTTCTCCAATTTTATATGTTTTAAATGCTTTATTTACAGGTATTTTTTACATGTTTGTAACTTGATCTCAAATTGCTTTAGGTATTGGATTTAGTGCTGGATTTATTGACTATGTAGTTTCGTTTTGAACTTCATGACAAATTTCAACAAAAATCGGATGATACGCTAACCCATTATGAATTTGAGTATTTGCTATTGCTATGTTTGGTTTATATTTTACAACATTTTACTTTTTAATTAAAAAGCTAAATATTCCAACCCCTGGTAGAGAAAATCAATTAGGATTTAAAAAAGAAGTTTTAGAACCAATAACAAGTAATAATAAACAAAATAAATATGAAATAATGGCTAAAAGAATTTTAGATATTGTTGGTGAAGATAATATTGAATTAGTTGAAAGTTGCTCTACAAGATTACGATTGACTGTAAAAAATAATTCAAAACAAGTCATTGATGATGAAAAAATCAAGCAAGTTGGAGCTTTTGGAGTAGTTAGATTAGGTAAAAATAATTATCAAATAATAATTGGAACTGATGTAGAACATGTTGCAGATAAGTTAAAAGAAATTCTAAATTAGATGTTAGATCAAAAAAAATCACAACTATTATTAGATAAAATTAAGCAATATCAAAATATTATTATTACAAAACATAAACAACCTGATTGAGATGCTCAAGGTAGTGCAATTGGATTAGCAAACATTATTAATGATAATTTTAAAAAT
			AAAACTATTTATGTAGTTGGATCTAGAATTAGTGATGATGATAGTTTTTTTATTGATGAAACTAATTTAAGTGATGAATTTGTTAAAAATAGTTTAATTATTACAGTTGATACTGCTACAAAAAAAAGAGTAGATTTTAATAGATTTGATTTAAGTTGTGATAGTTTTAAAATTGATCATCATATAAATGTTGAAGATTATTGTAATAATGATTTAATAGATGATAGTAGTATTTCAAATACTCAAGTTATTAGTTTATGAGCTTTAGAAAATGATTTATTTATTTCACCAACTGCTGCTTATAATTTATATTTAGGTTTATTAACTGATTCAAATAGATTTTTATATGATAAAACTAATCAAACAACTTTTTATGTTGCATCTAAGCTATTAGAAGCTGGAGCTAATTTAAAAAAAGCAAATGACTTTTTATATGTATCAGATCTAAAATTAAGACAATGAGTGATGTATAGTTTTTCTAAAATGAAATTAACTAATACTGGTATTGCTTATATTGTTTTATTAGATGAAGATTTAAAAGGTTGAGATTTGAGTTATGAAGAAACTAAATTAGCACTTTCAGTTATGAGTGGAATTAAAGAAATTAAAATTTGATTTACAATTATACAAGTAGAAGATATTTTAAAAGTTTCATTAAGAAGTAGAGATTTTAGTATTGATAAAATTGCGAATAAATATAATGGTGGAGGTCATAGATTAGCTAGTGGAGCTGAAATTAGTTCATTAGATCAAATTAATGATTTAATTAATGATTTAGAACAATTAATTAAAGGAGAACAATAAATGAATAATACTATTTTTAATGTTTTAAATAAAATAAAAAACACTAACATCAGTCTGAATAAGGCTGATGTTTATCATATTTTAGAACATATTATAAATAAAGATTACCAATGAATTATTAGTAATTTAGATCATAAATTAACAAAAAAACAAATTTATAAAATAGATCAAATACTTGATTTATTAAAACAAAACTATCCTTTAGCTTACATTTTAAAAAGTAAGTATTTTTATTCAAATATTTTTTTTGTTAATAAAGATGTTTTGATCCCAAGAAATGAATCTGAATTAATAATTGATCATGTTAGTGAATTTGTTAAAAATAATAATGATTTATTAATAGTTGATTTGTGTACTGGTAGTGGGTGTTTAGGAATTAGTTGTGCTTTATTAAATGATCAAAATAAAGTGATTTTAACTGATATATCTTATAAATCTTTAAAAGTAGCTAATAAAAATATTAAGAAATTTAATTTAACAAATACTAGTTGTTTAAATGGAAATTTTATTGATGTTTTAATCAAAAATAATCTAAAGGCAAATCTAATAATTTGTAATCCTCCATATATTGATATAAATGATCAAAATATAGATAAAAACGTAATAGATTTTGAACCAAGCATTGCTTTATTTGCACCAAACAAAGGTTTATATTTTTATGAAATTTTAATTAAAAATATAGATAAAATTGTTGATACTAATAAAAACTTTTTAATTGTTTTAGAGTTTGGATGATTACAAAAAGACTCAATAGAACAATTATTGATTAATAATTGTTTAAAATATAAATGAGAATTTAAAAAAGACTACAATGATTATTGAAGAAATTTAATTATTAAAAATTTTTAATTGCTTAAATTTAGAAGTGTTAGAATGAATAATCAAAAAATAATAAATATTGCTGTTATTGCACACGTTGATGCTGGTAAATCTACACTTGTTGATGCTTTATTAAAACAAAGTGGAGTTTTTAGACAAAATCAAGAAGTAATTGAACAAGTTATGGATTCAAATGATCAAGAAAGAGAAAGAGGAATTACAATTTATTCTAAAAACTGTTCTATTACTTATAAAGATTACAAAATTAATATAGTAGATACTCCAGGACATGCTGATTTTTCTAGTGAAGTTGAAAGAATTATGAAAACAGTTGATACTGTAATTTTATTAGTTGATTCAAGTGAAGGACCAATGTC
			TCAAACCAGATTTGTTTTACAAAAAGCTTTAGAAATTGGATTAAACCCAATTTTATTTATTAATAAAATAGATAAAAAAGATCAAAGAAGTTTAGAAGTAGTTGAAGAAGTAATTGAATTATTTTTAGAACTAAATGCAACAGATGAACAACTTGATTTTAAAACTTTATATGGAATTGCAAAAAATGGAATTGCTCAATATAGTCTAGAAGAACAAAGTAATGATTTAACACCTTTATTTGAAACTATTATTAATCAAGTTGGATCATATCCAACTGAACTATCTAATAATGATCTAGTAATGCAAGTTTCAAGTTTAGCTTATGATAGTTTTATTGGAAGAATTGGAATTGGAAGAATTTTTGAAGGAAGTATTAAAGAAAATCAAATCGTAAGTATTGTTAAAAATGATAGAATTATTAAGCAAGGAAAAATTGCAAAATTAATGGTTTATCAAGGATTAAATAGAGTTCAAGTTAAACAAGCATTTGCTGGAGATATTATTACATTTGCTGGAATTGAAGATATTTCAATTGGAGATACTATTAATAATTTAAATATTATTAAACCATTAAAACCAATCCATATTGAAGAACCAACAATGTCTATGAACTTTTTAGTAAATACTTCACCATTTGCTGGAAGAGTTGGTAAATTTGTTACTTCAAGAAATATTAAAGAGCGTTTAGAAAAAGAAGTTGAAGTCAATGTTGGTTTAAGAATTGAACCTTTGATTAATTCTGAAATTGAAGGATTTAAAGTTTTAGGACGTGGAGAATTACATATTTCAGTTTTAATTGAAGCAATGAGAAGAGAAGGTTTTGAACTAGCAATTTCAAAACCAGAAGTAATTTTTCAACGTAATCCAATGACCGGAGATTTATTAGAACCAATTGAAAAAGTAATTATTAATACACCAACTGAATATTCTGGAACTGTTATTAATAAATTAAATCAAAGAAAAGGAATTATGTTAGATATGGATTCTGATGGTATTAGAGATAAAATTACTTATTCTATACCATTAAGAGGATTAATTGGATTTAGATCAGAATTTACAAATGATACTCATGGTGAGGGTATTATGGTTAAAAGTAGTAGTGGATATGAACTATATAAAGGTGAAATTGTCTCAAGACAAAACGGAGTATTAGTATCAATGGCAAATGGTAAAAGTTTACCTTATGCTTTAAATAATCTTGAAGAACGCGGAATTTTATTTATAGGTCCTCAAGTTGATGTTTATGAAGGAATGATTATTGGTCAGCATTCAAGAGATAATGATTTATATGTAAATCCAACAACAGCAAAAAAATTAACTAATACTAGAGCTAGTGGGACTGATGATGCTGTTAAATTAACACCAGCTAGAAAAATGAGTCTAGAAGAAGCTTTAGAATATATTTCAAATGATGAGTTAGTTGAAATTACACCAACAGACATTAGGTTGAGAAAGCGTTGATTAACTCAAGCAGAACAAAAACAACACAGAAACGATAAATACTAGATGACTGAAAAACAAATAATAAGAACAATTAAAAAAATTAGTTTAGATACAGATCATCGTTTTTGTTTTATTGCAAATTATGTTTTAAGTAATTTAGATAGTATTGAAAAAATGACTATTAACCAATTAGCAAAAGCTACATATACATCAGTTGCAACTATTAATAGATTTGTTAAATTTTTAAATTTAGATGGATATAAAGAATTAGTTCATATTATTAAATATTTTAAAAATAGTTTGCAAGGTGATCAAATTACTTACTCACTTACTAGTAATTCACTAATACTTAATGCATATAATAATATAATTTCTAGTTTAGATGAAACTTCTAAATTAACAATAGAACAACAAGATACTATTAAAAATTTAATTAGTAAAATCAAAAAAGCTCTTAAAATAGCAGTCTTTGCTGTTGGTGGCACTTTTAATATTGCTAAAGATTTTCAACAAAAGTTATTACGAATTGGTTTTAACATCACAGCTGTTAATGATT
			TTCATAATGGTTATTTATTAGCTAATCAGTTAAATAATAATGATTTAGCAATATTTGTTTCATATTCTGGAGAAACACTTGATTTAATTAAATTAGCTCAAGTTTGTACTAAAAATAATGTTCAAATTGCTGTAGTATGTAAAGCAACCAATAATACACTTTCTAATTTATCTAATTACTTAATAAACATTAGTAGTAATGAAAAAATTGATCGTTTAGTTTCTACTACTAGTAGATTTTCTTTATTATTTGCTTTAGATCTTATTTACATATTTTTATTATCAACTGATTTAAAAAATTATACCGAGTTATTAGAAAAAACAATGATATCAAAATTTTAAATGAAGCAAACAAAAGTTGATATTTGTATCATTGGTGGTGGAATTATTGGTGCTTCTGTTGCAAGAGAACTAGCAAAATTTGATAAAAAAATTGTAGTTTTAGAAGCAAACCCAAGACTTGCCTTAGAAACAAGTAGTCATAACTCAGGATTAGTTCATGGTGGATTTGATCCAAGACCTGAAACTTTAAATGCAAAATTAAATGTTTTAGGTAAAAAACGTTATGAAGACTGAATCAAAGAAATGGATTTTCCATATCTAAGAATTGATTCAACTATAGTGGCATTTAATGATGAAGAAATGAAACACGTTCATATGCTATATGATAGAGGTTTAATTAATGGACTAGATCCAAAAGAAATGCAAGTCATTGATGCAAAAGAACTTCAAAAACGTGAACCAAATATTAGTAAACAAGCAGTTGGAGCTTTAGTATGTAACTCTTCAATTGCTATTGATCCAGTTTTACTAACTACAACACTTATGAGAAATGCTATTAAAAACGGTGTTGAACTAAAAGTTAATTCAAAAGTAGTAGATATTAAAAAAGTTGATAATATTTTTGAAATCAAAACTGCAAAAGATGAAATCATTCAAGCTGAAGTTGTAGTTAATGTAGCTGGACATTATGCTGATGTTATAGCAAATATGGCTGGATATGGTGATTTTAAATTAACTACAAGAAGAGGAGAATACCGTATTTTAGATAAATCTGAAGCAGGTATTGTAAATTCTGTAGTATTTATGGTGCCAACCATTCATGGAAAAGGAGTTATTGTTGCTCCAATGCTAGATGGTAGAGTTATGGTAGGACCAACTGCTTTAGATGGAGTACCAAAAGAAGAAACCTTATTAGTAACTCAACAACAATACGATAACATTGGAAAAATCGGTAAACATTTAATACCAAATATTAATATGGATAAAACTTGTACAGTTTATGCTGGTTCAAGACCTATTGATATTGAAACTAATGACTTTATAATTAGACCAGCAAAAAATGATAAAAAATTTATTAATGTTGCTGGAATGAAATCACCAGCTATTGCATCAGCTCCAGCTATTGCAGATATGGTATGTGATTTAGTAAAAAATGCATTTGATAAATTAGATAAAAAGGCTAATTGACAACCAAAAGAAGAAGCTATTCTTCCATGAAAATAGATGACAGATAGTAAAAAATACATCTTAACACTAGATGAAGGAACAACAAGTGCAAGAGCTTTAATTACTGATAAACAAGGTAATATTATTGCTGTTGAACAATCAGAATTTACTCAATACTTTCCAAAAGAAGGATGAGTAGAACATGATGCTATTGAAATTTGAAATACTCAACGTTCTGCATTAGTACAAGTTTTAAATAAATCTGGAATTGATCCAAGCCAGATTGAAGCAATTGGAATTACTAATCAACGTGAAACTGCTGTTATTTGAAATAAAGAAACTGGATTACCAATTTATAATGCTATAGTTTGACAAGATCAAAGAACAGCTGACTATTGTCAAACATTTGATAAAGATACTTTAGAAATGGTAAAACAAAGATCTGGATTAATAATTAATCCATACTTTTCAGGAACTAAAGTAAAATGAATTTTAGATAATGTTCCAAACGCTAGACAACTAGCAAAAGAAGGAAAGCTAATGTTTGGAACA
			ATCAACACATGATTAATTTATCGTCTAACAGGTGGAGAAGTATTTGTAACAGATCATACTAACGCACAAAGAACTTTACTATACAATATTCACACAAATGACTGAGATGATGAATTATTAAAATTATTTGATATTCCAAGAAACATTCTTCCTGAAATTAAATCATGTAGTGAAGTTTATGGATACACATTTAAAGGGCTATTTTCTAAAGGCAATGAGCAAAGAATCAAAATTGCATCATCAATTGGTGATCAACAAAGTGCTTTGTTTGGGCAATTATGCTTAGAAAAAGGTCAAGTAAAAGTAACTTATGGAACAGGATGCTTTATTTTAACAAATACTGGTGAAGAAATTGTTAAATCAAATCATGGTTTATTAACAACAGTTGCTTATTCATTTAAAGACAAAGTATATTATGCTTTAGAAGGTTCAGTAATGATTGCTGGAGCTGCTGTTCAATGATTAAGAGATAATCTAAGAATTGTTTATAATGCTATTGAAACAGAATGATATGCTGGTCAAGTTAAAGATGATAGAAGAGTTTATGTTGTTCCATCATTTACTGGATTAGGTTCTCCTTATTGAGATTCATTCTCACGTGGTGCTATTTTTGGACTAGATCGTGGAACTAGACGTGAACATATTGTTAGAGCAACTCTAGAAGCTATTGCATACCAAGCAAATGATGTTGTTGATGCAATGAGAAAAGATATGAAAAAACCAATCGAAATTTTTAAAGTAGATGGTGGGGCCGCAAATAACAAATTCTTAATGCAATTCCAATCAAATATTTCTCAATCTAAAGTTATAAAACCAACAAACGTAGAAACTACTGCTATGGGAGCTGCATTTATGGCAGGATTAGCTGTTGGATATTGAGAAAATGCTGAAGAATTGAAAAAAACTTATAAAGTTCACTTTGAATTAACACCAGAACTAAGTAAACCAGAAGTTGATAAATTAATTAAAGGTTGAAAAGTAGCTGTTCAAAGAACATTTAAATGAGTAGAAGAAATTGAATAAATGACTAAAGAAAAATTACAAAAGAGAATGAAGCGAACCAAAGTAATTACAACAATTGGTCCTTCAACTCACTCTGCAGAAGCTATTAAAGAATTATTTAACAATGGAATGACAACTATTCGTTTAAATTTTTCACATGGTAGTTATGAAGAACACGGTTATAGAATTAAAGCTGCAAAAAAAATCTCTAAAGCTTTAAATAAGCCAATCTCAATAATGTTAGACACTAAAGGTCCTGAAATAAGATTAGGAAAATTTAAAGATAATAAACAAGAAGTAGTAAAAGGTCAAGCAATTACTATTTATACAGATAATTATTCTTATTTAAACAAAGAATGTGTTCAAGGTGAAATGACTGTTGCTTATGATATGTCAGTTGATTTAAAACCTGAAGATATGATTTTAATTGATGATGGTAAATTAGAATTAACAGTTGATTCAGTTGAACCTCAAATTATTAAAGCAACTGCATTTAATCATCACATTGTAAAAACTAATAAACGTGTTAACTTACCTGGAATTGATTTTTCATTACCATTTTTATCTGAAAAAGATGAAAAAGATATTTTATTTGGATGTGAACAAGATGTTGATTATATAGCTGCATCATTTGTAAATACAGCTGAAAATGTAAGACAAATTAAAGAAATCTTAACTAAAGCTAATGCAAATCATATTCAAATTATTTCAAAAATAGAATCACAAGTTGGATTAGATAATATTGATGAAATTATTGAAGAATCTGATGGAATTATGATTGCGCGTGGTGATTTAGGATTAGAAATTCCATATTATGATGTACCTTATTGAGAAAAAATTATCATCAGAAAATGTAGAGAAAAAGGAAAAATCGTTATTGTTGCTACTCAAATGTTAGAAACAATGACAGAAAATCCATCACCAACTAGAGCTGAAGTAACTGATGTTTATTATGCAACTGAACTTGGTGCTGATGCTACAATGTTATCTGGTGAATC
			AGCTGCTGGAGATTATCCATTTTTAACAGTTCATACAATGTCAACAATTAATAAAAGAGCAGAAGTTGAATTCTACAACAAAATTTACTACCAAGTACAATTAGATAATGCAAGAAACTCAACATCAGGACCTAGAGCTGAAATCGCAGACTTATTAGCTACAAAAACAAAAGATGGTGAATATAAGTATGCAATTGTTTTATCAAAAACAGGTGAATTATTAAAAACCATTTCTAAATTTAGACCAAATGTAACAATTTTAGGAGTTAGTCCAGATAAGAAATTGTGAACTTCATTTGGTGTATGACATTCAATTTTTATGAATAAAGTTGATACTTTAGATAATTTAGATAATAATGTTGAAAAACTATCAGAAATTGCTAAGTCTTGAGGAGCTAAGTTTGGTGAAAAAGTTTTAGTTGTAAGAAGTACAGCTATAAAAGAAATAGAAGTTATTTAAATGAAAGTTATAGTACTAGGTACTAACCATGCTGGAACTACAGCTGTTAGAACTTTAAAAAGATTAGATCCTACTTGTGAAGTAACTACTTATGACAAAAATGATGCCATTTCATTTTTAGGATGTGGTATTGCTTTATGAGTAAAAGGTGAAGTTAAAGACCCAAATATGTTATTTTACGCAACTCCTGAAATTTTAAGATCTGAAGGAGTTAACGTGTTTATGAATCACGAAGTACTATCAGTTGATGACAAAGCAAAAACTGTTACTGTTAAAGATTTAAAAACAGGTGAAGTAAAAACAGATAACTATGACAAATTAATTGTAGCTACAGGAACTTGACCATTAATTCCACCAATCCCAGGAATCGATTTAGAAGGTGTACAAATTTGTAAAAACTACCACCATGCTAAAAAAATTCTAGAACACAACTTAGATAAAAGTTATAAAAAAATTGCTGTAGTTGGTGCAGGATACATTGGTGTTGAATTAGTTGAAGCATTTAATGAGTATGGAAAAGATGTTACTTTAATTGATGTTGCTAATATAATTATGCCAGTTTATTATGATCAAGAATTCACTGATCTAATGCAAGAAAAAATGACTAAAGCTGGAGTTAAATTATCTTTAGGTGCAAAAGTTATTGAATTTAAAGGTGAAAATGGAAAAGTAACTCAAGTTGTAACTGATAAAGGAAACATTGATGTTGATTATGTAATCTTTTCAGTAGGTGTAAGACCACAATCAGCTATTTTAGAAGGTATTTGTGATTTAGATGACAGAAAAGCTATTGTAACAAATGACTTTATGCAAACTACAAATCCAGATATTTATGCAATTGGAGACTGTGCTCAAGTTTATAACAAAGCAATGAATAAAAACGTTCCAATTCAATTAGCAACAACAGCTGTTAGAACTGGAGTTATTGCTGCATTTAACGTAATTAAAGGAAATGGATTAAAATCTCCAGGATTCACAGGAGCTAATGGTATTTCAGTATTTGGATTACACATGGCAAGTGTTGGAATCAGTGTTGAAGCCGCAAAAAGAATGGGATATGACGTTGACTTTATCAACTTTAAAGATCTAGACAGACCTGAATTTATGTCAACAGCAAATGAAGTTCTATTTAAAGTTGTATGAGATAAAAAGACAAGAAAAATTATTGGAGCTCAAGTAGCTAGTGAAAAGAATCATACAGAAGTTATGTATATGCTAGCTTTAGGTATTCAAAAAGACTTAACAATTGATGAATTACCACTAGTTGATATTTTCTTCTTACCACACTTTAACAAACCATTTAACTTTATTTCACTAGCAGGACTAGAAGTTTTAGGACTAAACTACTTTAAAAAGGAAAAATAGATGATCAACTTATTGATTTCTAAGTATCACGATCCTGCTATGAATTTAGCAATCGAAGAATATTTAACTTATCATTATAAAGCTAAAGAACCTATTGTATTTTTCTGACAAAATGCTAATACTATAGTTGTTGGAAGAAATCAAAATGCTTTTGCTGAAATTAACTTAGAGGCTG
			CTCAAAAAGATAACGTTAAGATTGTTAAAAGAAATACAGGTGGGGGAACTGTTTATCAAGATTTAGGTAATGTTTGTTATTCATTAATTGTTGATAATTCAACTGATGATGTTGATTATCAAAAAGCCTTACAACCAATTATTACTTATTTAAATCAAAAAAATATTAATGCAATGTTTTCTGGGCGTAATGATATGGTAATTGATGGTTATAAAGTATCAGGAAATGCTCAATTAAAAACTAATGAAAAAACACTAGTTCATGGTACATTACTATTTGATGTTGATTTATCTAAAATGCCTAAATATTTAGTTGTTGATCCTGAAAAATTAAAACATCAACAAATCAGATCAAAACCTGCCAGAGTTAGAAATATAAAAGAGTTTTTCAAAGATATTAATATCGATATTGATTTAAATACTTTTATTAATGATGTAGTTAGTTCATATGTACAAAATGAGAAAATTAAATGAATTGAATTAACTGATCAAGAAAAACAATACATTCAGTCAAGAAAAGAAACTAAGTTTGAACAATGAGACTGAACGTTTGGGAAAAATACTGTATTTTCTCTAGTTAAAAAACAATACCTTGAATCTAAAGGTTTTATTACCCTAAACTTAGATGTCGATAATGGAGTTATTACTAACATTAAAATTTATGGTGATTTTTTAGGAACTCAAGGAACTGAAAAATTAGAAGCAAAATTAATTGGGGTTAAATTTAATAAAAAAGATGTAGAAAATGTCTTAAACCAATTTGACTTAGAAGCTATTTTTGCTAAGAATTTTACAAGTGATGATATCACCAACTTATTATTTAAAGATTAAATGGCTATTATTAATAATATTAAAGCTGTAACTGATGCTTTAGATTGCGCTATGCAACGCGATCCAAATGTTATTGTATTTGGTGAAGATGTTGGAACTGAAGGTGGAGTTTTCAGAGCTACTCAAGGATTAGCTGTAAAATTTGGAAATGACCGCTGCTTTAATGCTCCTATTAGTGAAGCAATGTTTGCTGGTGTTGGTTTAGGAATGGCTATGAATGGTATGAAACCAGTTGTAGAAATGCAATTTGAAGGATTAGGATTAGCTTCTTTACAAAATATTCTTACTAATATTTCAAGAATGAGAAACCGTACACGTGGTAAATACACTGCTCCAATGGTTATTAGAACACCAATGGGTGGAGGAATTCGTGCTTTAGAACATCATAGTGAAGCTTTAGAAGCAGTATATGCTCATATTCCAGGAGTTCAAATTGTTTGCCCATCAACTCCATACGATACAAAAGGATTAATTTTAGCTGCAATTGATTCACCAGATCCAGTTATTGTTGTTGAACCAACAAAACTATATAGAGCATTTAAACAAGAAGTTCCAGATGAACACTACATAGTACCAATTGGAGAAGCTTATAAAATTCAAGAAGGTAATGATTTAACTGTTGTTACTTATGGTGCTCAAACTGTTGATTGTCAAAAAGCTATTGCGTTATTAAAAGAAACTCATCCAAACGCAACTATTGATTTAATTGATTTACGTTCTATTAAACCATGAGATAAAAAAATGGTAGTTGAATCAGTTAAAAAAACAGGAAGATTATTAGTTGTTCATGAAGCTGTTAAATCATTCTCAGTTTCAGCTGAAATCATTACAACTGTTAATGAAGAATGTTTTGAATACATAAAAGCACCTTTATCAAGGTGTACAGGTTATGATGTTATTACTCCATTTGATAGAGGAGAAGGTTACTTCCAAGTTAACCCTAAAAAAGTTCTAGTCAAAATGCAAGAATTGTTAGACTTTAAATTTTAAATGGATAATTTAGAGCAAAAAACGATTCGCGAAGTTCAACAAGAACTAAATACAAATATTAAAACTGGATTATCAAATCAAACAGCTAGTGAATTACTAATTAAAAATGGTAAAAATGAACTAGCAAAAAATAAACAAACTCCAGCTATTTTAATCTTTTTAAAATCTTTAATTCAACCG
			ATTCAAATTGTTTTATTTATCGCTGCAATTATTTCAGTAATTGCTCCATTAATTTCATCTAAACACTTTGAGGTTAAATTTGATGATTTTATTGATTTTATAGTAATTATGGGTGTTATTTTATTGGATGCTACTTTAGAAACTATTCAACAAATCAAAGCCAGAAAATCAGTTGATGCTTTAAAATCACTTTCTAAACCATCTGCTGTTGTTTTAAGAGATTCGGTTGTTAAAGAAATTGATGCTAGTGAATTAGTAGTTGGTGATATTGTAATATTAGAAGCTGGAAAATATGTTCCAGCAGATTTACGTTTATTAGAATCAAGTGATTGTATGATTGAAGAATCAATTCTAACTGGTGAATCAGTTCCAGTTGAAAAAAGTAGTAAACCAATTAAACAAACAAATATTTTAGCTGAAAAGAAAAATATTTGTTTTATGTCAACTTTTGTAACTTCAGGAAGAGCAATTGGAGTTGTTATTAAAACTGGGATTGATACAGAAATTGGAAAAATTTCAAAAACAATTTCAGATAATGAAGAACAAGTAACACCACTAGAAAAGAAAATGAATAAATTTAGTTATTTAATTTCTATTCTTGCAATTATTATTAGTATTTTTGTATTTATTAGTTTTATGATTTCATCAAATAAAAGCAATTGAGCTACTTATTTGATGATTTCTATAACTTTAGCAATTGGTGTTATACCTGAATCACTTTCAGCAATTGTTTCTATTGCTTTATCTTTTGCTACAAAAAGAATGGCAAAAAACAATGTTATTGTTAAAAAATTAGAAAGTATTGAAACTTTAGGATCAGTTAATGTTATTTGTACTGATAAAACTGGAACATTAACTCAAAATAAAATGGCTATTAAAAAACTAATTTGAAATAATGAAATTATTTTAGCTGATGAATTTATCAATAAAACTAAAAATGAACAAGCAAAAGACCTGTTTTTAAAATCTTTAATCTTACCAAATGATTCAATAACTGAAAATGATGAAAGAATTGGAGATCCAACTGAACTTGCATTAGTTGATTTTGCTGAACAAATGAAAATTGATGAACAAGAGTTTAGAAAGAAATATCCAAGAATTTTTGAAATACCTTTTGATAGTGAACGTAAATTAATGACAACTGTTAATGTTTTAGAAAATGAACAACAATTTGTTTTTACAAAAGGTGCTTTAGATCAAATATTAAAAAAATGTACTAAGATTTTTATTAATAATAAAGTTGTTAAATTAACTAATACTCACAAAAAAGAAATTAAAAAGCTTTCAACTTCATTAAGTGATGATACTTTAAGAGTTTTAGGATTTGGTGTAAAACAAATTATAACTCAAGATCAAAAAACTGAAGATGATTTAATTTTTATAGGAGCAGTTGGAATGATTGATCCTATAAGAAAAGAAGCTTTAATTGCTATTCAACAAGCAAAAGCAGCTGGTATTAAAACAATTATGATAACTGGTGATCATGCAATTACTGCTTTAGCAATAGCAAGAGATTTGGATTTAGCTTATACTCAATATGAAGTAATGTCTTCTGAAAAACTAGAACAATACACTGATCAAGAATTAGAAAGTGCTATTGATAATATTAAAATTTTTGCAAGAGTTAATCCTGAACATAAAGTGAGAATTGTTCAAGCTTTACAAAAAAAAGGATATATTGTTTCAATGACAGGTGATGGAGTTAATGATGCTCCAAGTTTAGCAATAGCTGATATTGGTGTTGCTATGGGTGTTAGTGGAACAGATGTTGCAAAACAAGCTGCTGATGTCATTTTAACTAATGATGATCTAAATACAATGATGGTTGGAGTTTTAGAAGGACGTAATGTTTATCAAAAAATCAGAAGAGCTATTGTTTTATTATTAGGATTTAATTTTGCAAATGTTATAAGTATTGTAATTATTTCTTTATTATTAAAAATTTCTCCACTAACTGCTACAAATATTTTATTTATTAATTTAGTTGTTGATTCTTGTTT
			AGCTTTTGGAATTGGGATGAGCCCAATTGATAGAACACTTTTAAAAAATAAATCTCAATTAAGAAATAAAAGTATACTTAATGAAATAATATGACCATTATTTAAAGTAGGTTTATCTTTATCAGTTGCTCAAATCATTTCATTTATAATTGGAATGTCAGCAACAAATCTTGATTATTATAATAATTTAAGTAGTTATACTAAAGCTCAAAATTGATTTTTATTTATTCAAGAAAATAATCAAATATTATTATCTAATATAGAAGATATGCATGACTTTGTAGTTTTTGGAAGAACTAATATGTTTATTACAAGTATTATTTCACCAATTTTATTTACACATTTAATCAAACTAACTAATTGAAAAGATACTAAAAAAATAGATTGAACTATTTCAAAACCTCTAATTTATTCATGTATAATCGCTTTATTAATTTCAATAATTGTTTTTTCAATACCTGTGTTTAATTCAAAAGTATTTGGTCTAGCTGGTATTAATGATACAAAAGCATATATTAATTGAAGTTCTAAAAATATGTGAATTTTATTTTCAAGTTTAGCATGTGCTTTAATTCCGTTTACATTTATATTAATAACTGATGCTATTGAGTTTTATTCATATCATTTATCAAATAGAACATGAGAAAAAAGACAAAAACTAATAAAACAAATTATAGATCAAGAACAAAAAGAAAAACTTAGAGAAGATAAAAAAAATCAAGGATAAATGCAAGGGATTTTAATAAAAAAAGATAGTAATGAAAGTTATGTCTTTTATAAAAACAATATATATAAAGTATATGCAAAAGGTAATTTAAAAAAAGAACTAAAACCTAAAGTTGGAGATATTGTTGAATTTAGTATTTTAGAAGATGGAAATGGCTATATTAAAGAAGTTAAACCAAGAAAAAATAGTCTAGATAGACCAAAAATTGCAAATGTTGACCAAGTTTTAATAGTTACTGCATTATATGAGCCTTTATTTTCATCATTTTTATTAAATAAATATATTATGATGTTAGAAACACTAAAAATTAAGCCTATTTTAATTTTTACTAAAGTTGATTTATTAAAACAAACACAATATTATCAAGAAGTTATGCATAAAATTAATTGATATAAAAAAATGCATTATCAAGTTTTAATCATTAACAATAAAGATGATTTAGAAAATAAAAAAGAAATTATTTTAAAACTAAAAGAACTTTTAAAAAATAAAATTAGTGTTTTTACAGGACAAACTGGAGCTGGAAAATCAACTACTTTAAATAACTTTTTAGATATTAATAGCCAAATTAAAACTAATGAAATTTCAAAAAAACTAAATAGAGGAAAACATACTACAACTAGTATTCAACTTTATAATTTAGAAAATGATATTTTTATAGCAGATACTCCAGGATTTTCAGCATTTGATTTAAATAATATTGATATTGAACATATTTTATATTCTTGAGAAACATTTATTCCTTTTTTAAACAAATGTAAATTTGTTGATTGTACACATACTCATGAAACTAAATGTGAAGTAAAAAAAGCCGTAGCTGAGCATTTACTACCAACATTCATTTATAATGATTATGTAAAAGTATATGAAGAATTAAAGCAAAATAGAAAGAATAAATATTAAATGGATAAATCTAAAATTAGAAATTTTAGTATTATTGCTCATATTGATCATGGTAAATCTACATTAGCTGATCGTATTTTAGAACTAACAAACACAGTTGAAAAAAGAGAAATGCAAGATCAATTATTAGATTCAATGGATATTGAAAGAGAAAGAGGAATTACAATTAAATTAAATTCAGTTCAATTAAAATATCATTCAAAAGATAATCAAGATTATATTTTTAATTTAATTGATACTCCAGGTCATGTGGACTTTACTTATGAAGTTTCAAGAAGTTTAGCTGCTTGTGAGGGTGCTATTTTAGTTGTTGATGCTTCTCAAGGAGTTGAGGCTCAGACCTTAGCTAATGTTTATTTAGCAATTGATA
			GTAATTTAGAAATAATTCCAGTAATTAATAAAATTGATTTACCTAGTGCTGATGTTGATAAAGTTAAACATGAGATTGAAGAAATTATAGGATTAGATTGTAGTAAGTCCCCTTTAATTTCAGCAAAGACTGGATTAAATGTTGAAGATGTTTTACAAGCAATAGTTGAAAAAATTCCATCACCAAGTGATGCTATTGATAATGCCCCTTTAAAAGCTTTAATTTTTGATTCTTATTATGATAAATATTTAGGTGTTGTTATGTCAATAAGACTAAAACAAGGGATGTTAAAAGTTGGTGATAAAATCAAATTAATGTCTACTAATGCTGAATATGAAGTTACTTCTTTAGGAATAAAAACTCCAAAAATTGTTAAAAAAGATTTTTTAGAAGCTGGTGAAGTGGGTTGAGTTGCAGCTTCAATTAAAACTATTAAAGATGTCAATGTTGGAGATACTATTACAAGTGTTTTAAATCCAGCTGATGAACCACTTGATGGTTATAAAAAATTAAAACCAATGGTATATTGTGGAATTTATCCAATTGATACTAATAAATATCAAGATTTTAAAGAAGCTTTAGAAAAAATTGAATTATCTGATTCTTCTTTAGTTTATGAACCAGAAACTAGTCAAGCTTTAGGATTTGGTTTTAGGTGTGGTTTTTTAGGATTATTACATATGGAAGTAATTCAAGAAAGACTAGAAAGAGAATATAATCTTGAACTAATTGCAACTGCTCCAAGCGTAGTTTATAAAGTTCATTTAACAAACAAACAAGTAATTGAATTAGATAATCCTGCACTACTACCTGAAGCTCAAAAAATTTCAAAAATTGAAGAGCCATTTGTTGAAATTAAAATAGCAACACCAAGTGAATATATTGGAGATTTGATGAACTTGTGTCAAAACAAACTTGGTATTTATAAAAATATGGAAGTAATTGACAATAATAGGCGAATTTTAATTTATCAAATGCCATTAGCAGAAATTATTTTTGATTTTTTTAATAAATTAAAATCTATTTCTAAGGGATATGCTTCTTTTGAATATGAACTTATTGGTTATAAAGAATCAAAATTAGTAAGAATGGATATTAAGTTAAATGGAGAAATGGTTGATGCATTTTCAATGATAGTTAACCAAAAATTTGCTTATCAAAGAGGAAGTGCCTTAACTTTAAAACTAAAAGAATTAATTCCAAGACAAAACTTTGAAGTACCAGTACAAGCAACAATTGGAAATAAAGTAATTTCAAGAGAAACTATAAAAGCTTATAGAAAAGATGTTACTTGAAAACTTCATGCTGCAGATAAATCAAGAAGAAAAAAATTACTAGAAAAACAAAAAGAAGGTAAGAAAAAGATGAAAGAGATTGGAACTGTAGAAGTTCCACAAGAAGCCTTTGTTGCTATTTTAAAAATAGATGATTAAATGAAACACTGACAAGAATTAACAATTGATCAATTTTCAGGTCCAATTGAATTATTGTGATTAATGATTAAAGAAAAAAAACTAGATATTATTGAACTAAGTTTAATAGAAATTGTTGATCAATATCTAGCATATATTAAACAAAATCAACAACTAGATATTGAAATTGCTAGTGAATATTTAATTATTGCATCACAACTAATTGAATTAAAATCTCGACATTTATTATTTAAAGATCAACAAGTAGATCAAAAACAAGCAGTTGATTATGATGATTTAGTTTATCAAATTAGTCAATATAACCAAATTAAAGAAATTTCTGACAGACTTTTTAATGCTCAAGAAACTTATTTACAAACTTTTTCAAAAAAAAGATCAAAACAAAACTTTAAAAAAGATTTAGTTTTTGAAAATCCAGATCCTTTAATTGATTTAAATGATTTGGATTTAGATAAACTAACTGAAATTTTTTATAGTGTAATTACTAATTCAAATGCTTTTAAATACCAAGCTGATTTTGATTTAGAAACTGAAATTTATCAAACTTTAACTACCCCAAGTCTTACT
			GTTCATGAAGTGATTTTAGATGTAGTTAATAAAATAACTTCTCAAAAACTTAAAGAATGAAAATTAGAAGAATTACTAGAAATCTTAGAACTAAATTTAAAAAACTTTGTTGTAATATTTTTAGCAGTTTTAGATTTAGTGAGATATCAAATTTTAGTAATTGATAGTATAGATGATCAAATTTATATATATTTAAGAAAAGAAGTAATTGAAAATGAAAACTTAATTACTCAACAATTAGAGGTGATTGTAAATGAATCAACAATATAGATGAAAAAGAAAATTGTAGCAATTATTGGAAGACCAAATGTTGGTAAATCAAGTTTATTTAATAGAATTATTAAAGAAAAAAAATCTATAGTTGATAATAAACCAGGAGTTACAAGAGATAGAATTTATAGTAATGCTGAATGATTAACTAGAGAATTTATTTTAGTTGATACTGGTGGAATTAGTATTGATCAACAATTGTTTTCAAATGAAATTCAAATACAAACTCAAATTGCTATTGAACAAGCTGATGTTATTATTTTTGTTGTTGATTTTTTAAATAGATTAGATAAAGATGACAAAATGATTGCTAAAATTTTACACAAATCTAAAAAACCAGTAATTTTAGCAATTAATAAATATGATAAAAAAACTATTGATGATCATAACTATGAATTTATGAATTTAGGATTTAGTGATTTATATTTTATTTCTTCAACTCATGGAATTGGGATTGGTGATCTATTAGATAAAGTGATTTCTTATATTTCTAAAAATGATGTAGATTTAAAAGATGATTCAACTAAAATAGCAATTATTGGAAGACCAAATGTTGGTAAATCAAGTTTAGTAAATTCTTTAGTTAATGAAAACAGAATGATAGTTAGTGAAATTGAAGGAACTACTTTAGATGCTGTTGATATTAGTTTTTCTTATAATAAAAATAAATATACAGTAATTGATACAGCAGGAATTAGAAAAAAATCTAAACTAGGTCAAACTGTTGAAAAATATAGTTATTTAAGATCATTATCTGCAATTACTAATAGTGATATTGTTTTATTAATGATTGATGCAACAAAACCAATAACAGATCAAGATACTAATATTGGTGGATTAATTTATGATGAAAAAAAACCTGTAATTATTGTTGTAAATAAATGAGATCTAGTTAAAAATAAACAAGAACAAATTCTAAAAAAAGAAGAAGAAATTAGAGCATATTTTAAATATATTTCTTATGCAAAAATTATTTTTATTTCAGCACTTGATAAAACCAGAGTTACTAAAATTTTAGATTTAGTTGCAGATATTAAACAAAGTTTATCAGTTAAAGTTAAAACGTATGTGTTAAATGAGGTTTTAAATAAAGCTCAACTAATTAATCCAGCTCCTGAATTTAACGGAAATAGATTAAAAATTTATTATGCTAGTCAAGTTCAAGCTTACATTCCAACATTTGTTTTATTTTGTAATCACCCAAATTATTTACACTTTTCATATAAAAGGTTTTTAGAAAATCAAATTAGATTTAGTTTTGGATTTGATAGCATTCCTATTAATTTAATTTTTAGAGAAAGAAAATAAATGAGTTCAAAAGCAACAAAAACTGTTAAATCAAAATTTGATATCATAAATAATCAATTACGTGATGATTTAATAGATTTTAGATCAGGAGACACTATTAGAGTTGATGTAAAAATTAAAGAAGGAGACAAATTCCGTATTCAATCTTTTGAAGGATTAGTTATTAAAACTCAAGGATCAGGAATTACTTATTCTGTAGTTGTTAGAAAAATGTCAAATGGTGTATTTGTTGAAAGAACTTTTCCTTTACACTCACCAATTATTGACTCAGTTACTTTAATTAAACGTGGTAAAGTTAGAAGATCTCGTATTTACTACATTAGAAAACTTTCTGGTAAAGCTGCTAGAATTAAAGAAATTATGCCAACAAAACAAGCTAAAGAAATCAAATAAATGAAATTTGTTGATTCTGCTGATTTAAT
			TATTAAGGCTGGAAAAGGAGGAGATGGAGCAGTTAGTTTTTTACATGCTTTATTTGTTCCTAATGGTGGTCCTAATGGTGGTGATGGTGGTGATGGTGGGTCTGTTTATTTTCAAGGAGATGAAGGTAAACATTCACTATTAGATCTAAAATTACAAAAAAAATATAGTGCTCAAGATGGTTTTAAAGGTGATATTAAAAATATGCATGGTGCTAAAGGTGAAGATAAAATCATTAAAGTACCCGTAGGAACTATTTTATATGATAAAAAAACTAATAACATATTAGCTGATATCAATGAAAATAATAAATTAGTTTTAATTGCTAAAGGTGGAAAGGGTGGAAAAGGAAATGCAAGATTTGCAAATTCAAGAAATAAAGCCCCAACTATTTTTGAAGCAGGTGAATTAGGTCAAGAATTTGAAATTAGAGCTGAATTAAAAGTTTTAGCAGATGTTGGATTTGTTGGTTTACCAAATGCTGGAAAATCAACTTTATTAAGAGCAATTTCAAACTCTAAACCTGTAGTTGCAGATTATCCATTTACTACTATTACTCCACAACTTGGGGTTGCTAGAACTAAAAACAATGATACTTTTATAGTAGCTGATTTACCCGGACTAATTCAAGGAGCTAGTTTAGGAAAAGGTTTGGGTCATCAGTTCTTAAAACATATTGAAAGATGTTTAGTGATTTGTCATATAATAGATGCTTCTGGAAATTTTGGTTCAGAAGATATTATTAAGAATTATGAATTAATTAGAAATGAACTAAAAACTTATAATTTAAATTTAGAAAAAAGAGCTGAAATTATTGTTTTAAATAAAATGGATTTAGATGAAGCTCAATTAAATTTACTAGATGAAAAAATAATAAATTATTTTAAAAATAAAAAAGTCATACAAATTTCAGGTTTAAAAAAAGAAAATATAGATCAATTATTATTTATGATTTATGAAGAATTAAAAGTTGCAAAAAAACAATCTTTATGAGAATTAGATAAAAATAATAATCAAGATGAAATGGTAATTTATAAATTTGAAGAGCAAAAAGAAGATATTCAAGCTTATAACAAAGGCAATAATCGTTGAGAAATTGCTGGAGAAACTATTTTTAAAATTTATCAAAAATTTCCAATATGAACAGAAGATAACTTATTAATGTTTAATGAAAAACTAAAAGAAACTGGTGTTTATGAAACATTAGTTAAAAAAGGCATTAAAAAAGGTGATTTTGTAAAAGTTTTTGATTATGAATTGGAGTGAACAGACTAAATGCAAAATAAAATTAAAGTTGTTTTTTGTGGCACTCCAAAAATTGGAGCTGATGTTTTAAAAGCTTTAATTGAAATGAATCAAGTTGAAATTGTTTTAGTAATTAGTCAACCAGACAAACCAATTGGTAGAAAAAAACAAATAGTTCATACACCAGTTAAAAAATTAGCTTTAGAAAATAATTTAAAAGTTGTTCAACCAAATAAAATTGGTGAAATTTATGATGATTTAGCTAAATTAGAGTTTGATTTTTTAATTACTTGCGCTTTTGGTCAATTTATTCCAACTAAAATTTTAAAATTAGCAAAAATTGATTCAATTAATTTTCACGGTAGTTTATTACCAAAATTAAGAGGGGGAGCTCCTATTCAATATGCTATTAAAAATGGAGATAAAAAAACTGGGATTACAATTATGCAAATGGTTAAGCAAATGGATGCTGGTGATTATTATGTTCAAGAAAGTATTGATATTTTAGATAGTGATGATTCTGGTAGTTTATTTGAAAAAATGGGTCACTTAGCTTATAGTATGTGCAAAAAATATTTAGTTGATATTTATAATCATAAGTTTGAGTTAATTAAACAAAATGAAGATGAAGTTACTTTTTGTAAGAATATTTCTAGTGAAGAAGAAAAAATCAACTGAAATAATACTAGTTTAGATATTTTTAATTTAATTAGATCATTATCACCAAGTCCTATTTCATATACAACTATTAATAATC
			AAAGATATAAAATCAAAAGTTCTAAAGTAATTGATTTAGATAATCAAAATAAAAATGCTATTCCTGGAACTATTCTTGGTATTAATAAGCAAGGAATAGTTGTTAAAACTTTAGATAAAGCTTTATTAATTTTAGAAATTCAAAAAGAAGGTAAAAAAATGATTTTAGCTTCTAATTATTATTTAAATAAATTAAGTGATTTAAAAATAAACGATAAGTTTGACTAAATGAGTAATTTTAAATCTGGATTTGTAAGTATTATTGGAAGACCAAACGTTGGAAAATCAACTTTATTAAACAAACTTATTGGAGAAAAAATTTCAATAGTGACAAACAAACCACAAACTACAAGAAATAATATTAGAGGAATTTTAACTAAAAAAGATCAATATCAAATTGTTTTTATTGATACACCAGGAGTGCATACTTCAAAAAAACAATTAGATAAATTTTTAAATACAAGTGCTTTAAAATCTACAAAAGATGTTGATGTAATTTTATTTTTAGCTCCAAGTGATGAAGTTATTGGAAAAAATGATTTATTTTTATTAAAACAAATTAAAAACTTAGATGTTTTTAAAATTTTAGTAATAACTAAAGCTGATAATGTTACAAAAGAACAATTAATTTTAAAAGCAAACGAATGAAGTAGTTATCAAGATCAATTTGATGAAATTATTATTACAAGCTCAATTACTAATTTAAATATTGAAAAATTACTAGAATTAATTGTAAATAATTTATCAGATAATGATTATCAATTTTATGATGATGATATTTTAACTGATCAGTCAGATCGCTTTATGATAAAAGAAATTATTAGAGAAAATATTTTATTAAAAACTGGTCAAGAAGTACCTCATAGTGTTGCAGTTTTAGTTGAGCATTTAGAACAAAATGAAAATGAAATTAATATTAGTTGTGCAATTATAGTTGAAAGACAATCTCAAAAATCAATAATAATTGGTAAAAATGGAGTAAAAATTTCAGATATTAGATATAAATCTAAAAAACAAATTCAAGCATTATTTAAAAAACGTATTAATTTAGAACTATTTGTAAAAGTTCAAGAAAATTGAAGAAACTCACCTAGTCTAATTAAAAAAATGGGTTATAACAAGGATCAATATTAAATGGTATATATCTCAAATGAGAAAATTAGTGAAATTATTTCAAAAGCTAATATTGTTGATATAATTTCTTCTTATTTGCATTTAATTAAAAAGGGAAGAAATCATTTAGCTGTTTGTCCTTTTCATAATGATTCAAATCCTTCTTTAACAATTTCACCAGAAAAAAGAATTTATACATGTTTTAGTTGTAAAGCAACTGGTAATGTAATTAATTTTGTTAAAGACTTTGAACATGTTGATTTTGTAACTGCTTTAAAAATTGTTTGTGATAAAACAAACATTTCACTAGATGAGTTAAAAAATTATAATCAACCAATAAAAGACCTAGAATCAGAAACAATTTTTAAACTAAATTCAGAAGCTAATAATATTTTTAAAACTACACTATTTTCAAATTTAGGTATTGATGCTTTAGAATATTTAAAATCAAGAAATATTAGTATTGAACAAATTAAAAAATTTGAAATTGGATTTGCTAGTGATAAAACAAATTTAGTTCAAAAACTTTTAGATAAAAATTATAATAGTTTAGATATTGAAAAAGCCAATTTAGGAATTATTACAAATAGTTATACAAAAGATTACTTTACAAATAGAATTATTTTTCCTATAAAAGATGAAAATGACCAAGTAATTGGGTTTAGTGGTAGAAGTTTTACAAAAGATAATGATCCAAAATACTTAAATACTAAAGAAAATAAAGTTTTTAAAAAATCACATTTAGCTTATAATATAGCTAGTACTTTAAAAATCAGTAAATCTTTAAAAAAAATTATTGTTTTAGAAGGATTTATTGATGTTATTAGTTTAAGTAAAATTGATATTAATAACACAATTGCTTTAATGGGAACTAGTTTGTCTAATTAT
			CATTTAAATCTGTTTAAAAGACACAATTTAGATGTGTTATTATTTTTAGATGGTGATGATCCTGGAATTCAAGCAAATATTAAAATTAGTCACCAATTATTAAAAGAAAAAATTAATGTTTTAGTAATTGATAATCAAACTAATAATGATCCTGATGAATTAGTAAATAATAATGTAGAATATTTAAAACAAATTATTAATCAACCAATTCACCCTGTTAATTATCTAATAGACAAATTATGAAATAAAGTTGATAATAATGACCCTAACCAAATTGAAAATTTCATTAAAAAAGTTTTAAATTTTATTTTTGATCTTAATAATGAAATTTTAGTTGAAGCTACTATTAATAAACTTGTTGAACTAACTAAAATTTCAGAACAAACTATTAAAAATAACTTAATAGAATTAAAAAAACAATTAAAACTAAATAATAGTTTTAATAAAAATTCAACAACACAAGTATTTAAAACAAATACTCAAACTAATAAAGTTAATAAACAACAATTTAAAACAAAACCAAATGATTTTATAAAAAAAGAATATATTAATGCTGAAAAAAGAATTTTTATCTCACTTTTAATTAGTGACCAATTTTTAGATAAAATAGCTGCTAATGTTGAAAAAATGATTCATCCAGATATAAAACATGCAACAATTAACTTGATTAATCTTTATAATAAAAAAATTTATCAAGGAAATGATATTAATAAAGCATTTGACTTACTTAAAGAGTATAATCTTACAGGCTTTGATAAAAAACAAGAAGAAATTATTAATAATTCTTTACTTACAAGTATAAAAATTAGAGAATCTGAAATTGATGATGCTTTTAGTAAACTAGATTCATATCACAATGATACAGAAATTTCAAATTTAAAAAAACTGCTTGCTGAAAGCAAAAATAAAACAGAGAGATTTCAAATTTGAAATGGAATTGATACTCTGAAAAACAAAAAGAAAAAGAGGTAAATGACTAAATTTAATAACAAATCAGAATTAAAAAAGATTGCTTCATTTAATGATTTTTTAGATTATACAGTTTCATTTGCTAATAAAAATAATAATGAAATTTCATCTGAAGATGTATTAGAAGTTTTTGCAAACATTTTTCCAAATGCATCAGATAATGAATCAGAAAAAATATTAGATGTTTTACAACAAAAAGGAATAGTTTTTTCAGATTTAGTAGATGATGATATTGAACAAGAAGAACTAGAAGAAGTAGAAGAAGAAATTGAAGATCTTAATTTAGAAGAACTAGAAGAATTAGAAAATTTAGAATATCTTGATGATTTAGATTTTGATTTAGATAGTACTTCAAATAATTTAGATGATTATGATGAAAATGCTAATGATGATTTAGACGAATTTAAAGAAGCAAAAAGTGCAGCTATAAAAGGTAGAAAATCAGCTAAGTCATCAAATCATATGAAATATCGCGTTGGTGGTATTAGTAATGAAACTAAAATTCAAGACATTATTAAAACTTATTTTTATAAAATAGGTCAAGCACCAATTTTAACAAAAGAACAAGAAATAATATATGCTAAAATGGCAGTTAGTGATGATCCTGAAGATGTACAAGAAGGTAGAAATAAATTAATCGAATCTAACTTAAAACTAGTTATTTCTGTTGCTAGAAAACATTTAAACCGTGGATTAGATTTTGCAGATTTAATTGAAGAAGGAAATATTGGTTTAATGAAAGCTGTTGATAAATTTGAATATGAAAAAGGATTTAAATTTTCAACTTATGCTACTTGATGAATTCGTCAAGCAATAACAAGAGCTATTGCTGATCAAGCAAGAACTATTAGAATTCCAGTTCACATGGTTGAAACAATTAATAAATTAGCAAGAGTTGAACGTCAATTAACTCAAGAATTAGGAAGAGAACCTAATGCTGATGAAATTGCTAACAGAGTTGGTGAAGGAATTACTGGTGATAAAGTTATTGAAATTAAAAAACTTTCAATTGAACCAGTAAGTTTAGAAAA
			ACCTTTTGGTGATGAAGATGATACTCATTTTGGAGATTTTGTTGAAGATAAAGACATGGTTTCTCCAAATGAATATACTGAAAAAGAAATTTTAAAAGAAGTAATGGATAAAGTTTTTGAAGATATGCCACCAAGAGAAGAAAAAGTGATTAGAATGAGATATGGAATTGTTCCAACAAGACTAAGAACTTTATTAAGACTTACTCAAGAATGTAATGATACAAATGCTAAAGAATTAAAACAAGCAATTGAAGAATTAGATATTCATTTAGATACACCAATTGAAAAAGTTAGAAAATTTAATAATCAAATCATCAATAATAATTTAGCAAAATATGATTCAGCTAGAACTTTAGAAGAAGTTGGAAAAGAATTAAATGTTACTAGAGAAAGAATCAGACAAATTGAAGCAAAAACTATTAGAAAATTAAAACAACCATCACCAAACAATAAATCTGGAAAAACATTAAAAGAATTTTATAAAGGATATTAAATGTCAAGTAATAAAATATTAGATCGCGATCTTGACCAATTAAGATCACTTATTGAAAACATGATAGAAGAAACTAAAATCCAATATGCAAATAGTTATCTTGTAATTAAAGAAGAAAACAAATTAATTGATGCTCAAAAAGTAATTGAACATGACAAAATCATTAATGATATGCAAAATGAGTTTACTTCAATTGCTTTATGAAAAATTTCAAAACAAAAATTAGTAGCAAAAGATTTAAGATTAGCAATTGGTGGAATTTTAATCACTAGAGAAATTGAAAGAATTGCTGATTATTCAAAAGGAATTTCTAAATTTTTTATTCACTACAAACCAAATGAAAAACATCTTTTAATGATTAGTGAATTATATGAGTTAGTTGTTGAAATGTTAGATATTTTTTCAGATATTTTTGAAAATTTAAAAGTTGATAAAGAACAACAAGTTTTAAGTTTAGAAGAAAAAATTAATACAAAATTTAGATCATTTTATGATCAATTAATAGATGATATTAGACAAAAAACAACAAAGTCTGAAGCTGAAGAAATAGCAGCTGTTTTAAAACAAATGTTTAATTTAGAAAGAGCTGGAGATCATTTATTAAATGTTCAAGAAATCATTAATTTCATAAAAACAAGTAAGTTTATAGAAAAAACTGAAAAAATAAATAAATAGATGAATAAAAAAGTAAAAATCATTGGTGCTGGTTTAGCTGGTTGTGAAGCTGCATATTTTTTAGCAAATAATAACATACAAGTTGAATTATATGAAGTTAAAACTCTAATTAAAAATGAAGTGCAAAAAACAAATAACTTTGCTGAATTAGTATGTTTTAATACTTTTAGAAGTCAATCATTATTAAATGCTGCTGGTATTTTAAAAGCAGAAATGAGACGTTTAAACTCTTTAGTTATAAAAATAGCTGATGGTTGTAAAATTGATGGAGATGATGCACTAGCTGTTGATAGAGAAGATTTTTCAAAAAAACTAACTGAAGTTATTAAAAATCATCCAAACATTACAATTATTGAACAAAATGTTAGTCATATTGATGATGAAAATGACTTAACATTAATAGCAACTGGACCTTTAACTACAAATGAGTTAAAAGAAGATATTCAAAGATTAATTGGAAAACAAAAACTATTTTTTATAGATGCTTCAGCTTCAATCATTACAAAAGATTCAATTGATTTTAATAAAGTGTATTATTCAGGAAGACACAAACTTGGTAAATATATTTGTTGTCCATTAAATGAACAAGAGTTTAATGAATTTGCAGATAATTTAATTAATGCTGAACAAGTACAACTAAAAGAATTTGAAAAATCAATCTTTTTTAAAGGTTGTCAACCAATTGAACAACTTGCAAAAACTAGTAAAAAACTCTTATTAAAAGGACCAATGTCACCAAATAATTTATTAGATCAAAATAATCATCAACCTTATTCAGTTGTACAATTGCGTCAAGATGATGCAAAAGATAGTTTATATAATATGGTTGGAT
			TTCAAACTAATTTAAAATGACCAGAACAAAAAAGAGTATTTCAAACAATCCCAGGATTAGAAAAAGCAAAAATAGTTAGATATGGAGTAATGCATAAAAACTATTATATAAATTCTCCAAAAATTTTAAACTTTAAACTACAAGTTATGAGAAAGAAAAATGTCTTTTTTGCAGGACAAATTACTGGAGTTGAAGGATATATTGAATCAGCTAGTTCTGGTATATGGGCTGCTATTAACATTCTAGCTTTTATTAATAATAAAAAAATAAAACCTTTACCAAACACAACAATTTTAGGTGCACTAACTAACTATATAACTAATTCTAAAATTTATAGTTTAAAACCTATGAAATGTAATTTAGCTATTTTAGAACAAGAAAATAAGTATCAAAGTAATGATAAATTTTATTCTTTTAATAATTCTAAAAATTCTTTAGAAGAATATATAAAACAATTGAATCAAATTTTAGGTACTAGTATTTAAATGATATTAAAAAATGCCAAAATTGTTTTAGAAAATAAAATTATTAATAATGGTTATTTGATTATTAAAGATAAAAAAATACTTGAAATTGGATCTGATTATAAAAAAAAGAATGGAATTGATTTAAATAATCAGTGATTATTACCAGGATTTATTGATTGTCATGTTCATGGTGGATATGGAGTTGATTTTGAAACTGGAAATAAAAATAGATTTAAATATTTTGCAGATAACATAATAAAAGAAGGAGTTACTAGATACATTCAAACAAGTGTAACTAATAGTGTTAAAAAAAACAACCAAATTTATAAAGAATTTGGAGAGTTTATAAAATTAAATAATGGTAAAGCTAAGTGTTTAGGAGCTCATTTAGAAGGACCTTTTATTTCTAAATTTAAAAAAGGTGCTCATCAAGAAAACTTGTTATTAAATCCAGATATTAATTTAACTAAAAAATGAAATAAATTATCTAATAATAGTTTAAAAATAGTTACTTATGCTAGTGAATTAGATGATGGAACTTATACTCAATTTTTAATTAATAATCAAATTATTCCAAGTATTGGTCATTCTAATTTAAAAGCAAATCAATTTGAACAACCTTATTTATTAGGTGTTAGACATATTACTCATTTATTTAATGGAATGAGTGGAGTTGATCAACATAATCCTGGTTTAGTTGTTGCTAGTTTTAATCATAAAGATGTTTTATGTGAAATTATAAGTGATGGAATCCATTTAGATAAAGAAATTTTAAAAATGATTTACAATTTTAAAACAGCAGATAATTTATGTATTATCACTGATTCTATGAATGCTAAAGGTTTAGATGATGGTGAATATAAATTAGGTAATTTAGAAGTTTATAAAAAAGGTATAGAAATTAGATTAAAAAATAATAATGCTTTAGCTGGAGCTGGTTCAACTTATGATCATAATGTTAGAGTTATAAAACAAGTTTGTGATGTTAAAATGACCGATTTAATTAAAATGACTTCTATTAATATAGCAAAACAATTAAATATTTTTGACAATACTGGAAGTATAGAAGTAAATAAGTTAGCTGATTTAGTAGTTTTAGATGATAATTTATATGTAAATAAAGTACTAGTTGAAGGAAAAATTGTTTTTAAAAATACTAAAAATAAAAAATTATAAATGAGTAAAAAAGTTAGCATTATTTTAATAGCTGGCGGTAGTGCTAGTGGAAAAACAACTATTGCTAGTAAAATAGCTAATGAGATTTTAAAAGATAAATCTGTAGAACATATTTCAATGGATAATTACTATAAAGATTTTACTAATTTATCTTTAGAGCAGAGAAACCATATTAATTTTGATCACCCAAATTCAATTGATATTGATCTTTTAATTAAAGATTTAAAACAACTTTTAAAAAGACATGATATTTTTGTTCCAACTTATGATTATAAAAAACATATTAGAACAAATAAAGAAAAACTAATTAAAGCTAGTGATGTTATTATAGTTGATGGCATCTTTTCATTACATTTT
			GAAAAATTACGCGAACTTGGAGATATTAAAATATTTGTAAAAACTCCTGATGATTTAAGATTTATTAGAAGATTAGTCAGAGATATAAAAGAACGTAATAGAACTATTGAAAGTGTTATTGATCAATACTTAACTGATGTTAAACCTATGCATGATCTTTTTATAGAACAAACTATTGATTATGCAGATATTGTATTTAAAAAAGGAAATGATGTAGCTATTGATATAGTTGCTTCAAAAATTAAAGACTTATTAAATTAAATGAAAATTGATGAAAAAGAATTAATATCTAAATATTTCGATCAAGCTTTAAATGAAACAAAAAAGGTTGTCTCAATTCCTTCTTTTTTAACTGAGTCAACAGCTGATGCTCCTTATGGAAAAGCTTGTAAAGAAGTATTAGACTATGTAATTGATCTTGCTAATAATTTAGGTTTTCAAACTTATAAAGATAAAAATAATAAATATGGGTTTGTTGATTATGGAACTGGTGAAAAATTATTTGTCATTTTAGCTCATTTAGATGTAGTTCCTCCAGGAAATATTGAACAATGAGTTACTGATCCTTTTACTCCAATCATTAAAGATAATAAATTAATTGGAAGAGGAACTTTTGATGATAAAGGTCCAGCTATGATGAACTTATTTGCTTTAAAATATTTAAAAGATCATAATTATGTATCTTCAAAATATAAAATCAGATTAATTTTTGGATTAACTGAAGAAACTACTTGAGATTCAATTAAAACGTATGTTAATGATCATGGAGTTGCTGATTTAGGTTATACTCCAGATGGTGAGTTTCCTGTAGTTTATGCTGAAAAATGAATTACAAATTTAGATATTATTTCAGATGAACCAACTGATATTCAAATTAGTGGTGGGGCTGCTTATAATGTAATTTGTGATACAGTTTCATATAAAGGACCAAAAATAAAAGAAATCCAAGATTATCTAATAAAAAACAACATAACTACTAAAATTGAAGATGATAAATTAATTGTTCAAGGAAAAGCAGGACACGGAAGTTTACCTTGATATGGAGTTAATGCAGCAACTTGATTAGCTAAAAGTATGTATGAAAATAATGTTCATCATAAAATTACAGATTATTTAACAACTAATGTGCATTTAGACTTTAATTTAAAAAATGTCTTTGGTGATATTTCAGATGAAACTGGTGAATTAACTCAAAACGTAGGACTTATTGAAATTAAAAATAAAAATTCTAGAATTGGATTAAACTTTAGAATTCCTGTATTTACTAACCCAACTCAAATATTTATCCCAACATTAACTAAATATTTAGAAAAAATTAACTTATCATTAGAAGTTAAAAAAATTGATAATAGCTTATATGTTCATCAAGAATCAGATTTAATTAAAAAAATTATGAGAGTTTATCAAGAAGTAACTCAAGACTATAAAGCAAAACCAATTGCTATTGGTGGAGGAACTTATGCTAAAGCTATGCCTAATGTTGTAGCTTTTGGTGCAGAATTTGATATTGAAAACTCAACAATGCATGCTTATAATGAGTATGTTAAAATTGATGATCTAAAAAAGATGCTAGAAATTTATACTAAAGCCATTGTTTTATTAACTGAATAAATGTCAAATAAATATAAAGATACTTTATTAATTGGTAAAACTGATTTTGATATGCGTGCTAATTTGAATCAAAAAGAACCTAAATTTGAACAATTTTGACAAGAAAATCAAATTTATAATAAAAAACTAAAATTAAATGAGAATAAAAAAGTCTTTGTTTTACATGATGGTCCTCCTTATGCAAATGGAGATTTACATATAGGACATGCTTTAAATAAAACTTTAAAAGATTTTATTATTAGATTTAAAAATGCAACTGGATATTATGCTCCTTTTATTATGGGATGAGACACTCATGGATTACCTATTGAAAGTGCTGTTACTAAGATGGGTGTTGATCGTAAATCTATGAGTAGTGTTGCTTTTAGAGAACTTTGTTATAAATATGC
			TTTAGAACAAGTTTCAAACCAAGCCAATCAGTTTAATCGCTTAGGAATGTTTACTGATTATGATACTAAATATGTAACTTTAACTCATGACTTTGAAATGTCTGAATTAAGATTATTTGAAAAAATGTACCAAAAAGGTTTAATTTATAAAGATCTAAAACCTATTTATTGATCACCATCAAGTGAATCTGCTTTAGCTGATTCTGAAATTATTTATAAAGATATAAGTTCTCCTTCAATTTATGTAGGTTGTGATGTTATTAATAGTGATGAATTTAAAAACACCCAATTAATTATTTGAACAACAACTCCATGAACTTTACCATCAAATCAATTAATTGCAATTGGTTCAAAAATTAAATATAGTTTAATTCAAGTAGAAAATTCAGATAAACAATTTATTTTAGCTTCTGATTTAATAAATCAAGTATCTCAAAACATTGGTTGAGAAAACGTTAAAGTAATTAAAGAAATTGATGCTAATAAATTAGTTGGTTTAAATTATGTTCATCCATTATATGATACAAAAATCAGTAAAGTAGTTTTAGGACATCATGTTACAAGTGAATCTGGTTCAGGTTTAGTTCATATTGCTTCAGGATTTGGTGAAGATGACTTTTTAATTGCAAAACAAAATAATATTAAGCCTTTTGCTCCAATTGATAATCAAGGTAAATTTACAACTCAAATTAGTGATCTAGATCCACAATTAGTTGGAATGTTTTATGATGATACTAATAAAATCATTACTAAAAGATTAGAAGAAAATAAAAAATTATTAAAACTAAAATTTTTAACTCACTCATATCCACATGACTGAAGAACTAAAAAACCTGTTATTTATAGATGCACTTTACAATGATTTGTTAATTTAGCTCCAGTTAAAAATGATATTTTAAAAAATGTTGATCAAATCAATACTCATCCAAAATGAGCTAAAAAACGTTTATATCAAGTTTTAGATGAAAGAACTGATTGAACTATTTCACGTCAAAGATTATGAGGAGTTCCAATTATTGCTTTTTATGATCAAAATGATGATTTAGTTTTAAATGAACAAATTTTAAATTATGCAATTAATAAAATTGAAGAAGTTGGAACTAATGCTTGATTTAGTTTAGATGCAGATGAATTTTTACCAGAACAATATAAAAATAAATCTTTAAAAAAAGAAAAAGACATTTTAGATGTGTGATTTGATTCAGGAAGTAGTGCAATTGCTTTAAGTCAAAAATATCCAAATTTAAAATTACCATATGATATGTATTTAGAAGGAAATGATCAGTATCGTGGTTGATTTAATGCTTCAATGATAAATTCAACTATTTATTCAAACACTTCTCCTTACAAACAATTAGTCTCACATGGTATGACAACTGATGAAAAAGGAAATAAAATGTCTAAATCACTTGGTAATGGAGTTGATCCAATTGCTTTTGCAAATGATTTAGGTGCTGATATTTTAAGATTATGAGTAGCTTCAACTGATTTTACTGATGATCAAAAAATCGGAAAAGAAATTATTAAACAAATTAGTGAATCATATAGAAAAATCAGAAATACTATTCGTTTTATTTTAGCTAATTTAAATGATTTTAATGTTAAAACTGATTATCAAACTAAATTAAGTGAAGTTGATATGTATAGTTTATTTAATCTAACTAGTTTTAAAAATAAAGTAATTCAAGCTTATCAAGAATTAAACTTTAGTTTAGTTTATACATTAGTTATGAATTATGTAACTAAGAATTTATCTGCTTTTTATTTAGATTTTATTAAAGATATTTTATATATTAATAGTAAAAATGATTTAAGAAGAAGACAAGTGCAAACTGTTTTATATGAACAATTATATTGTTTGATTGATGTTTTAAGACCAATTTTAGTACATACAATTGAAGAAGTTTATCAAAATCTAAATGATAATAATAAAGTTGAATCAGTTCATCTATTAGATAATAAAGAACAAAACTTTGTTTATGATAAAGAGTTTATCAATA
			AATGAGATCAAGTAATGATTTTAAGAGATGATGTTAATAAAGCTTTAGAAATTAGTAGAGAAAATAAAATTATTAATAAAGGATTTGAAGCTGTTGTTAATATTAAATTAGATAAAGAATATGATGATTTAAAAAATATTAAAGATTTAAGTCAAATTTTTATTGTTAATAGTATTAATTTTGTAGATAATATTGATAATAGTTTTATTAAAACAAATATTTCATCAATTAAAGTTGAACAAAAACAAGGATTAAAATGTCAAAGATGTTGACAAATTTTTGATAATTTAATTGATGATGAAATTTGTAATCATTGTAATAACGTAGTTAAATCATTATTGGAGACAAAATGTGAATAAATGCTAACAAATAGGCAAATTAAAATTTTACAAACAATTGTTGAAGAGTTTATAAAAACTAATCAACCAGTTGGATCTAAAAGAATTTTAGAACTATTAAATATGAAAATATCTTCAGCAACAATTAGAAATGAATCTGCAACTTTAGAACATGAAGGTTATTTAGAAAAACAACACACTTCAAGTGGAAGAACACCTTCAACTAAAGGTTATAGATATTATGTTGATAATATTATGAAACTAGATTCAGCTGACTACACTAGATTAAAAATTTATTTAAATCAATTATTAGATTTGAGAAAATATGATATTGATAAAACAATCAATTATGCTAGTGAAATTATTAGTGAATTAACTAAAATGACAGCTGTTGTAATTAAAAAACAAAACATAAAAGATATTAAGTTAAAAAAAATTGAACTAATATTATTATCAGAATTTTTAGCAAGTGTATTATTTATTTTTTCTGATGGTGATGTGCAAAATAAAATGTTTAATTTAAAAGATGTTGCTTTATCTGATTTAAAGATTGCTATTAAATTATTTTCTGATGTTTTAGTTGATGTTAAATTAGATGAAATAGATCAATATTTAAATGACTTAAAACACCAATTATCTTTAAGTATTAAACAGTATGATTATGTCTTAAATACATTTATAAATACTATTTTAGAATCAAAAAATGAGCAAAAAGAAACTCATGGAATGAGATATATGTTAGAAAATCCTGAGTTTAATGATACTAATAAATTAAAAAATGCAGTTAAATTAGTTGAACAATTATCTCCTTTTGATTGGTTTAATATTGCTTATGAATCTAATAAAAATATGAATAAAATAGCAATTAAAATCGGTAATGAAATCGATCAAATAAATGATGATATTTCAATGATTGCAACAGAATTAAAAATTGGTAATTCTTCTACTGTTTTAACTTTAGTAGGACCAAAAAGAGTAGATTATAACCAAGTAAATCAATTAATGAATTTAATTATTGAAATTATTAATACAAAGGAGAATTAAATGAAAACCGGTATTTTATTAAGTTTGTGTTATGATGGTAGTAATTATCATGGTTGAATTAATCAAACTAATGCAATAAGTATTCAAACTACTTTAAATAAAGCTATTAAAAAAGTTATTAAAACTGGTCAATTTAAAACAATTGGAGCCAGTAAAACTGATACTAATGTTCACGCTTTAGATCAAAAAGTTCTATTAATTATTTACTTTACTCCAATTTTAGAAAAATTTATTAAAGCTATTAATAAAGCTTTACCTAGTGATATTAAGATTTTAGATGCTAAATTTGTTGATCCAAATTTTAATATAAGAGAAGTTGAATATAAAATTTATCACTATTATATTAATGATCACCAATTTGATATTTTTACTAATCGGTATGAATATTTTTGAAAACATCAAAAAATCGATATTATAAAACTACAAGAAATTTTTAATCTTTTTATTGGTGAACATGAGTTTAAACTATTTTCTGGGTTAAAGGAAAATGAATGAAATCAATATCAAACAAAAAGAACTATTGATGATATTAAAGTTTTAAGAATCAATAATAAAGTAGTAATTGAATTTAAAGCATCTGGTTTTATTAGATATCAAATTAGAATTATTATTGCAAAT
			TGTTTAAATGCTTATTTAAATCATAAAATTTCAACTACTAAATTAGTTGAAATGTTACAAGGAATTGGAAAAAAAACTCCTTTTATAATTGATGCTAAAGGTTTAGTATTACAAAAAATTCAATTTAATAAAAATTAAATGAAATCAAGATTAGAAATTAAATACAAAGATCAAATTGTTCCTGAATTATTTAAAGAATTAAATTACAAATCAATAATGCAAGTTCCAAAAATCCAAAAAATTGTAATTAACATGGGAATAGGAGATGCTACAACAGATCCTAAAAAATTAGATGCAGCTATATCTGAATTAGAAAAATTATCAGGACAAAAACCAATTGTTACAAAAGCTAAAAAATCATTAGCCGTATTTAAATTAAGAGAAGGTATGGCAATTGGTGCTAAAGTTACTTTAAGAGGTAAAAAAATGTATGACTTTTTAGATAAGTTAATTAATGTTGCTTTACCAAGAGTTCGTGACTTTAGAGGAGTTTCAAAAACTTCATTTGATGGATTTGGAAATTTTACAACTGGAATTAAAGAACAAATTATTTTCCCAGAAGTAGATTATGATAAAGTTATTAGATTACGTGGTATGGATATTACTATTGTAACTTCTGCTAAAACAAATAAAGAAGCGTTTGCATTACTACAAAAAGTAGGAATGCCATTTGAAAAGTAGATGTTACAACCAAAAAGAACAAAATATCGTAAACCTCATAGAGTTAGTTATGAAGGAAAAGCTAAAGGAGCTAAAGAAATTAACTTTGGTGAATTTGGTTTAATGGCTTTAGATGGTGCTTGAATTGATAATCACCAAATAGAAGCTGCGCGTATTGCTATGACACGTTATATGAAACGTGATGGAAAAATTTGAATGAGAATTTTCCCACACATGGCAATGACTAAAAAACCTGCTGAAGTTCGTATGGGTTCAGGAAAAGGAAACCCTGAAAAATGAGTAGCAGTAGTTAAAAAAGGAACAATTATGTTTGAAGTTGCTCAAGTAAATGAGCAAGTAGCTAGAGAAGCTTTAAGACTAGCAATGCACAAATTACCAATTCGTTGCAAATTTGTTAAAAGAGGTGAAAATTAAATGAAATTACAAGTTTTAGACATTAAAGGTAATGAAATTAAAGAAATTGCTTTAAATGATTATGTTTGAGGAATTGAACCTCACCAACAAGCTATTTATGATACTGTAATAAGTCAACAAGCTGCTTTAAGACAAGGAACTAAAAAAGTTAAAACCCGTGCTGAAGTATCTGGAGGAGGACGTAAACCTTGAAAACAAAAAGGAACTGGACGTGCTCGTCAAGGATCAATTAGAGCTCCACAATGAAAAGGTGGGGGAGTTACATTTGGTCCAACACCAGATATTAACTATAAAAAATCTGTTAATAAAAAAGTAAGAGCTTTAGCTTTTAGATCAGTTTTATCTCTAAAAGTTAAAGAAAACAATCTTGTAATCGTTGACAAATTTGAGTTTGCTAAACCATCAACAAAAGAAATGGTTGTAGTAATGAAAAATTTAAAAATTGATGATCAAAAAACATTAATTGTTACTAAAGAAAAAGAAGAATTAGTAGTTAAGTCTTCAAATAATATTACTGGAGTTAAAACAATTTCTGCTAACCAACTAAATGTATTTGATTTATTAAATGCTACTAAATTACTAATTACAGAAGAAGCTGCTATTGCAGTTGAGGAGGTATACGCATAAATGTCAAATAGATTTAATAAAGAGTTTTGAAAAGAATTAGCTCATGATTTTATGTTTGAATTAAATGATGAAGATCTTGAAAACTTAATGAGTGTTGAAGACAAACTTTTTGATGATTTTAAAAAAATCACTAGTATTGATACAACAGATGTTGAACCAACTTTTTATACAGTTAATCAAATTCATTCATATTTAAGAGATGATGAACCAATACAAACTAATTGTCAAAAAGAAATTTTAGAAAATGCGCCAACTAAACATGATGATTACATCACAAT
			AGCAAGGGTGGTCAAATAAATGAGTTTTAACAAATTAGATCAAACTTATTTAGATTGAATTAATCATCCTAATTTAGATCAAGAATTAAAAGAATTATTAAATAAAGCAGATGATAATGAACTAAATGCTGCTTTTAATTTGGAATTAAAATTTGGAACAGCAGGAATTAGAGGAATACTAGGAGCTGGTCCTGGTAGATTTAATGTTTATACTATTAAAAAAGTAACAATAGCTTATGCTAAATTATTACAAACAAAATATAGTAATGACTTAAATAAAGGTGTTGTTATTGGTCATGATAATAGACATAATTCTAAAAAATTTGCTAAATTAGTAGCAGATATTTTAACAAGTTTTAATATTAAGGCTTATTTATTTAAAAATAATGATCTTCAACCAACACCAGTAGTTAGTTTTGCAACAAAAGCTTTAAATTGTATTGGTGGAATTGTTATAACTGCTTCTCATAATCCAGCTGAATATAATGGGTATAAAATTTATGATCCATATGGGTGTCAATTAATGCCACATGATACTGATGTTATTGCTAGTTATATGAATGAAATTACAAATATTTTAGATTGAACATTTATATCAAACAATAACTTATTAGAAATTGTTGATCAAACTGTAATTGATAAATATTTTGAAATGATTAAAAACTTAGAGTTTTATAAAAATCAAGATAAATCTAATTTAAAAATTATTTATTCAGCTGTAAATGGAACTGGAAGCTTATATACTCCAATTGTTTTAAAACAATCAGGATATCAAGTAATAGAAGTAAAAGAACATGCTTTTGAAGATGAAACTTTTAAAAATGTAATTAATCCTAATCCTGAATTTGATCCAGCATGAAAAATACCTTTAGAATATGCTAAAAAATATGATGCTGATATTATTATTTTAAATGATCCAGATGCTGATAGATTTGGTATGGCTATTAAGCATAATAATGAATTTATTAGATTAAATGGTAATCAAACTGGAGCTATTTTAATTGATTGAAAACTAAGTAATTTAAAACGTTTAAATGAATTACCAAAGAACCCAACTTTATATTCTAGTTTTGTAACAAGTGATCTTGGTGATAGAATTGCTAGTGAAACTTATAATGCTAATGTAGTTAAGACTTTAACTGGATTTAAATGAATGGGTCAAGAAATGTTAAAAGAGCCTTTAAATGGTTTAAATTTTGTGTTTGCTTATGAAGAAAGTTATGGTTATGTAATTGATGATTCAACAAGAGATAAAGATGGAATCCAAGCATCAATTATTGCAGCTGAAGCTTGCTGATATTATAAAAATCAAAATATGACTTTAGTTGATTATTTAAATCAGTTATATGAAAAATATGGATATTATTACACAACTACTTATAATTTAAACTTTAAACCTGAAGAAAAAGATTCAAAAATTGCTCCAATTATGAAATTATTAAGAACTACAGGAATTAAACAAATTAATAATTTAAAAGTAGTTCAAATTGAAGATTATATTAATGGGTTATATAATATGCCATCTGAAGATTTATTAAAAATTTATTTAGAAGATAAATCTTGAATTGCAATTAGACCATCAGGAACAGAATCTAAATTGAAAATTTATTTTGTAATAGTTGATAGTTCTTTACAAAAAGCAGAAAATAAAGCTGAAAAGATCTATAAAGAATTAAAAGAAATTTTGAATATTTAGATGTTTACATTTGCAGATATAATAGAAAAAAAGAAACATAATATAGAATTAACTGAACAAGAAATCTCTTGATTAATTAATAGTTATACAAAGGGAGAAATCACTGATTATCAAATGGCTAGTTTTTGTATGGCTACTTATTTTACAGATATGACAGCTAGAGAAACTGCTTATTTAACTAAAGCTTATATTGAATCTGGAGATAGATATGATTTATCTAAAGTTAGTGGTTTTAAAGCAGATAAGCACTCAACTGGAGGAGTTGGAGATAAAACTAGTTTAGTTTATGCACCACTAGTTGCAA
			GTTATGGAATTAAAGTATGTAAATTGTCTGGAAGAGGTTTAGGAAAAACTGGTGGAACTATTGATAAATTAGAATCATTTCCAGGATGAAAATGTGAAGTTACAAATGATGAATTTGTAGATGTAATTAATAAAACAAATATGAGTATTATTGCTCAATCAGATAATATTGTTCCAGCTGATAAAAAAATTTATGCTTTAAGAGATGTAACAGGAACTATTGATTCAATGCCATTAATTGTTGCTTCAATTATGAGTAAAAAAATGATTGTTGAAAATGATGGTTTAATATTAGATGTTAAAACTGGTAATGGTGCATTTATGACAACAATTGAAGATGCTAAAGATTTAGCTAATCGTATGATTGAAGTTGGAAAGCAATATAATAGAAAAGTAGCTGTAGTTTTAACTAATATGGAAAAACCATTAGGTAGAGCTATGGGAAACGCTTTAGAAGTTAAAGAAGCTTGAGAAACTTTAAATGGTAATGGACCTAGTGATTTTAATGAACTAATTGCAACTCTAGTTGGAATTACTTTATTACAAGCTAAAGTATTTACTGATTTAAATGAAGCTAAACAAGATGTTTTAAAGAAATTAAAATCAAAGGAAGCTGCACATTATCTAAAAGACTTTGTAATTGCTCAAGGTGGAGATTGAAGTGTTTTAGAAAATTATGATAAACACTTTAGTTGTAAAAACAAACTAGAAATTAAAGCAACAAATAGTGGATATATCAGATATAAAAGAGCTGAAGAAATCGGAATGATTTTAATAGAAATTGGTGCTGGAAGATTTAAAAAAACAGATAAAATTGATCATGGTGCTGGAATTTATTTTGATAAACAATATGGTGATTATGTTAATGCTGGTGATACAATTATGACTCTTTATACAAATAGAGAAATTAATCCAAAATGAGAAAAAGAAATACATGAGTCATACGAATTACTAGAACAACAGCCCGTCAAAAAGGTGATCTGAGAAATCATATCTGAAGATGTGGAATAAATGATTAAAGAACAAAGATACAAAGAGATTTTAAAAAAATTAGAAATAAATGAATTACTTTCTTTAGATTTTCTATCAACTGATTTAAATATTCCCTTAACTACTTTAAGAAGAGATCTTAAAGAACTAGAACATAGACATAAAGTTATTAGAACACATGGAGGAGTACAACTTAATAAAAGTAAATTAATTGTTGAAGATTATTTAGACAATAAGATTAATTTAAATGTCCAAGCTAAACAACAAATTGCTATTAAAGCTCTTAAAAAAATTAAACCTAGAACTTGTATTTTTTTAGATTCAGGTTCAACAACTTATTATTTAGCAAAAATATTAGATGCTAATTTAGATTTAAAAATTGTTACTAATTCAATTTTAAATGTTCAAGAATTAAGTAAAAATAATCATCAAAATATTTATTTATTAGGTGGAAAATATCAAGTAGTTACTAGTTCTATTTTAGGTTATCAAGCAGTCAATGATTTAAAAAACTATGCTTTTGATTTAAGTTTTATTGGCATTAATGCAGTTGATGATCAAACTAATATTTATACAACTAGTGATGATCATGCTCAATTAAAAATTCAAGTAATTAAGAACTCAAATAAAAGTTATGGGTTAGTTGATCAATCTAAAAAACATTCTAAATCATTTTATAAATTTGCTACAAATCTAGAATTAGAACTAATTGAAGATTAATTGAGATTATTTAGTATGGTATTAGTTTTTGATGTTGGTGGAATGTCTACTAAAATTGCTTTAATTGATAGTAAAACAGATCAAATTATAATAAAAGATCAAATAATTTATTCTAATTTTATAAATGGTAAATCTTTATTATTTGAAATTAAAAAAAAGATAAATCAATTTAAAAATAATAATTCAAAAGCAATTTGTATTTCTAGTTGTGGAATTATTAATTCAATTAGTGGAGAGATTTCAGGTTCTTCAGCTATTAAAGATTATTATTTAATAAACTATAAAAAAGAT
			TTAAAAGAATTTAACCTATCAATTTTTATTGAAAATGATGCAAATTGTGCTGCTATTTGTGAATCTCAAATAGGAGTTGCTAAAAATAATAAAAACGCTGTTTTTTTAGTAATTGGAACTGGAATTGGTGGAGCAATTATTATAAATAAAATGTTATATAAAGGAAGTGATTTATTTGCTGGAGAATTTGGATGTAGTTTAGTTAAGATTCAAAATAATCAGTATATTAATGTTTCGGAAAGTTATTCAGCAAAAGCTATTGAAACTAACTATTTTACTTTAACAAATAAAAAATTAACAGCTAAAGAAATTTTTAATAAATATAAAGAAGATAAAGTTGCTAAAAAAGTTATAAATAAAATAATTAATGGTCTTTGTAAACTAATGATTAACATAACAACTATTATTGATCCAGAAGTGTTTGTAATTGGTGGAGCTATTAGTCAAAATCAATTATTTATTAACTTATTAAATAAGAAGTTTAAAAAGTATATGACTATGTCTAATATTAATTTAGATATAAAGATTAAACCAGCAATGTTTTTTAATGATGCTAATATTTATGGAGCTTATCTTTTATATAAAAAGGATTTAATGTTTAAATTTAAAAAAGATTTTTGATGAGGTGCCGCTAGTTCTGGGTGTCAAACTGAATCAGATAAAGATAAACCAAATTTAAATATTATGGACTATTGATACAAACAAACACCAACAGATTTTTATGATAACAAAGGGCCTAATATTACTTGTGATACTTATTCTAACTATAAAACTGATGTTAAATTAATGAGTGAAATTGGATTAAATAGTTTTAGAACTTCTATTCAATGAACAAGATTAATAAAAAATTTATATACAGGTGAAGTTGATTTAAAACAAGTAGAGTTTTATAGAAATTATTTTTTAGAAATTAAAAAAAATAACATTAAATTAATTGTTAATTTATTTCATTTTGATACACCTATTGAATTAGAAAATATTGGTGGTTGAACTAATAAAAAAACAGTAGAATTATATTTTTTATATGCTAAACAATGTTTTAAATATTTTAGTGATTTAGTTGATTATTGAACAACTTTTAATGAACCTGTAGTTTTAGTTGATGGTTGTTATTTAAACAAGTGATATTATCCAAAAATTAGTAATTTAAAACTAGCTGTGCAAGCAGCATACAATACAATTCTTGCTCATTGTAAAGTAGCTAATTATTTTCATTCTTATTTTAAAAATGATCAAAATAAAAAAATATCAATAATATTAAACCTTACTCCTACAATACCAAAAAACAGTGAATTAAAACATTTAAAAGCAGCAAAAATTAGAGATGAATTACTTAATAAATCTTTTTTAAATGCAGTTATAAAAGGACAATTTAGTACTTTTTTAATCAAATTTTTAAATGAAAATAATTTAATGCCTGAATATGATCAATTAGAATTAAATGAAATTAAAAAAACTAGAATTGATTTTTTAGCTGTGAATTATTATCAACCAGCAAGAGTCCAAGCTCCACTTAATAATTTAACTAGTTCAACTGAATTAAAATTAGAAAACTGATTTTTACCATACACTAATAAAAATATAAGAATTAATCCTTATAGAGGTTGAGAAATTCACCCACAAACACTATATGATATAGCTATAGATATTAAAAATAATTATGATAATATACCTTGAATAGTTTCAGAAAATGGAATTGGTGTTAGTGATGAAAATAGGTTTTTAAATAAACAAGGTTATATTGATGATCAATATCGTATAGATTTTATAAAAGAACATTTAATTTATTTATATAAAGCAATAGAACAAGGTTCAAATTGTTTTGGTTATCAAATGTGAACATTAATTGATAATTGAAGCTGAGCTAATGGTTTTAAAAATAGGTATGGTTTTATAAGTTTAGATACAAAAACATTAAAAAGAACAATTAAAAAATCAGGTTATTGAATTAAACAAGTAATTAAAGATCAAGGATTTGAATAAATGCACTCAAATGTTAA
			AAAAGTTACAGATAAAGATGTAATTAAACCAGTTGGTATACCTTTTGTAGTTTATTTTTCTTCAATTTCAAATAACACGCATAGATTTATTCAAAAATTAGAAATTGAAAATATTAGAATTCCTTATGAATTAGATCAATCAATCAGTGTTAATAGAGATTATGTTTTAGTTATTCCAACTTATAGTGGTGGGGGAGAATATGTTGAAGGTGCTGTACCAAAACAAGTAATTAAGTTTTTAAACAATAAAGAAAATAGAAGTTTTTGTAGAGGTGTTATATCATCTGGTAACACTAATTTTGGTGATACTTTTGGAATTGCTGGACCAATTATTTCTAAAAAGCTAAATGTTCCCTTTTTATACCAATTTGAATTATTAGGAACACAACATGATGTTAGTCAAATAAAGCAAATACTATTTAGGTTTTGAGAGATGGTAATAATGAACGAAAATAAAAACACAATCGTTTTAGATGATGTTGATGATGAATATATTAAATTAAATGCTAGATCTAAGATTTTTTTAAAAGATCAAGACAATTTCCAATTAGATGTTAAAGCAGCTGAATTATATTTAAAAAATTATATTGAACCTAGAATGAAAAAGTTTTCTAGTTTAAAAGAAAGACTAGATTACTTATTAGAAAATCAGTATTATGATTCAGAAATCTTAAATAAATATAGTTTTGATCAAATTAGTCAATTAAATCATTATGCTTATTCATTTAACCATCATTTTCCAAGTTTTATGGGAGCTTTAAAATTCTTTAATGCTTATGGATTAAAAACTTTTGATACTACAATGTATTTAGAAACTTATACAGATAGAGTATTGATGAATGCTCTATTTTTAGGTAATGGTAATTTTAATAAAGCAAAAGACTTATTAAAAGATATGATGTTAGGTAGATTTCAACCAGCAACTCCTACTTTTTTAAATGCAGCTAAAAAGCATAGAGGAGAGTATGTTTCTTGTTATTTATTAAGAACTGAAGATAACATGGAATCAATTTGTAGAACAATTTCAACTTCACTACAACTTTCAAAAAGAGGTGGAGGAGTTGCAATTTGTTTAACTAATTTACGTGAAACAGGTTCTCCTATTAAAAATATTTCAGGTCTAAGTTCAGGTCCAATTCCAGTTATGAAGATTTTAGAAGATTCATTTACTTATGCTGATCAATTAGGCCAACGTCAAGGAGCTGGAGCTGTTTATATTTCAGCACATCATCCAGATATTATTTCAGTTTTAGATACTAAAAGAGAAAATGCTGATGAAAAGATTAGGATTAAATCTTTATCATTAGGATTAGTAATTCCAGATATTACTTTTGAATTAGCTAGAGATAATAAAGATATGGCTTTATTTAGCCCTTATGATGTTCAAAAGACATATGGTAAGCCATTATCAGATATTTCAATTACTGAAAAATATTATGAAATGTTAGAAAATCCTAATATTAAAAAAACATATATTAGTGCTAGAAAATTCTTTTTAACTGTTGCTGAACTACATTTTGAAAGTGGATATCCATATATTTTATTTGAAGACACTGTTAATAGAAGAAATGCTCATGATAAAAAGGGAAGAATTATTATGAGTAATTTATGTAGTGAAATTGTTCAAGTAAGTACAGCAAGTGAATATAATTCTGATTTATCATTTATAAAAACTGGAGAAGATATTTGTTGTAATTTAGGTAGTTTAAATATTGATAAAATGATGAAATCAGGAAAAGAATTTTCAGATTCTATTTATAATGCAATTTCTGCTTTAGATATAGTTTCAAGAAATTCAGATTTAAGTGCATCTCCTTCAATTCAAAAAGGAAATGCTTTAAATCATGCCGTTGGATTGGGAGCTATGAATCTACATGGATTTTTAGCAATTAATAAAATTATGTATGATTCACCTGAAGCTGTTGATTTTACTAATATGTTCTTTTATACAGTTGCTTATAATGCTTTTAAAGCTTCAAATAAATTAGCTCAAGAATTTG
			AAAAATTTGCTTCATTTGATCAATCAAGATTTGCTGATGGTTCTTGATTTGATAAATATACTAAGTGTGAATTTGATAAATGAACACCACAAACAAATAGAGTAAAAGAATTATTTAAAGATTATGATGTTCAAATTCCAAGTCAAGCTGATTGAATTCAATTAGTTGAAGAAATTAAAAAAACAGGTTTAGCAAATTCACATTTAATGGCAGTTGCTCCAACTGGATCAATTAGTTATTTATCATCATGTACTCCTTCACTACAACCAGTAGTTTCAACTGTTGAAGTTAGAAAAGAAGGAAAATTAGGAAGAGTTTATGTTCCAGCATATCAAATTAATTTTGATAATATGGGATATTATGCAATGGGTGCTTATGAATTAGGACCAGATCCAATTATTAATATTGTTGCAGCAGCTCAGCAACATGTTGATCAAGCAATTTCACTAACTTTATTTATGACTGATAAAGCAACAACTAGAGATTTAAACAAAGCATATGTTAATGCCTTTAAACAAGGTTGTTCTTCAATTTATTATGTAAGAATTCGTCAAGATGTTTTAGAAGATAGTGAAAACTACGAATGTGATGCATGTAAAATTTAAATGGAATCTAAAATTATTGAAGTTTTAAAAACTAACAAACATAAAGTTAGTTTAAATAAACTATTAACTTATTTTAATGCTTTAGATTATTCATTAATTAAAAACTACTTAGACCAATTAGAAAAAAATAATAAAATTACTATTTCATTAGAAAATAATATTTACTTATTAGATCAAATTTACAAAAAGGGAACTATTAAATTAAATCCAAAAGGTTTTGGATTTATAAATGATATTAATAAAATTGATGGTGAAGATCATTTTATAGCTAGAGTTGATTTAAATAATAGTATTCATCAAGATGAAGTAGTTTATATTTTAAAACAAGAAGAAGATAATAGATTAAAAGCTATAGTTATTGAACTAATTAAAAGAAATAAAATTTATTTAATTGGTGAAATAAATAGAAGTTTTGATAAAAGGTTTTTAGATTTCATTCCAAACGATAAATCATTTGATAGTTTTAGATTTGTAATTGTTAATAAAAACGAATTTAAATATGAAGAGTTCAATATTATTAAAGCAAAAATTATAAGTTGTAAAGAACGTAAAATTTTTATAAGACTTATAAAAATTATTGGAAACAGTAAAAAAGCAAGTGATCGCATCTTAGCAATAGCTGAAGAATTTGAAATAAAAACCAGTTTTGATAAACAAACTCTAGATAATGCAAAACAAATTAATTTATCAACTGATAAACTAGAAAAAGAATTTTTAAAAAGACAAAATAATTCTTTAGTTAATAAAACGATCGTTACAATTGATGGAATTGATTCAAAAGATTTAGATGATGCTATTTGTGTTGAAAAATTAAAAAATAATAATTATAAACTATTTGTTGCTATTGCTGATGTTTCTTATTTTGTTAGATACAAAACCGCTTTAGATAAAGAAGCTTTATTAAGAGGTAATTCAACTTATTTAGCAAATAAAGTAATTCCAATGTTACCAAACATTTTATCTGATGATTTGTGTTCATTAAATCCAAACACTAAAAAACTAGTTTTTGTGTGTGAAATGGAATTTGATAATAACGCAAACATGTTAAATAAAAAAGTTTATGAATCAGTGATTATTTCTAAAGCTAGATTAAATTATGATGAAGTAAATAATTATTTTAAAACTAAAACATGAACTCATTGTGAACAAACTAAAAAAATGTTAGATGTAGCTTATGAATTGTATAAAAAACTAGAAGATCTAAAAGCTAAAAAGGGAACTATTAGTTTTGATGTTAGAGAACCAAAAATTATTTTAGATAAAAACTTAAATGTAATTGATATTAAAACAAAAACAGCTGATCAAGCTGAAAAATTAATTGAACAATTTATGGTAAGTTGTAATGAAGCAGTAGCTGAATTAATCTATCAAAAAGATTTACCATTTTTATATAGA
			AATCATAATAAACCAGATGAAGATGAATTAATTAATTGATATAAGTCACTAAAAACATTTGGAATCAATCCTAAATTAACTAATAAACAAGTTTTAGATCCAATATTTATTAATCACACTTTAACTCAAATCAAAGAGCAAATTAAAGATGAAACTGAGGTTGAACTATTAAATATTTCTTTATTAAGATATATGGACAAAGCTAAATATGGATTAGAAAATATTGGTCATTTTGGTTTAGCTAGTGATTGTTATACTCATTTTACTTCTCCAATTAGAAGATATTCAGATTTATTAGTTCATAGATATCTAAAACAATACTTAATTACAAAAGATCTAGAAAAAACTAGTTTAGAAAATAATACAAATTATATTAATAAAGTAAGTAATATTATTAATGATACTGAAACTAAAAGTGTTGAATGTGAAAGAGAAGTTATTAAAGCGTGTATGTGTGAATATATGCTAAATAAAATTAATACTACTTATACAGCAACAATTTCAGCAGTTTTAAAATTTGGAATTTTTATTCAATTAGATAATTTAGTTGAAGGATTAGTTCATATTTCAAATATGAATAGTGATTTAGTTTATGATGAAACTAACCGTATTTTAATTAAACCAGATAATACTTATTATAGAATAGGACAAAAAGTTAAAGTTAAACTAATTAGTGTTGATATTAAAAAAAGAACAATTGATTTTGTTTTAATAGAATAAATGCCAAATTTAAAAGGATTAAAAACAGAGATTTTATCTGTTAAAAACATTTCAAGAATTACTAATGCAATGCAATTAGTAGCATCAGCTAAATTAAGAAAAATTAGTAAAAAAGTAATTGATACTCATAATTATGTAAGTGAAGTTTATTCTTTATTTAATGATATTATTAGTCAAGTTGATAAATCTGTTTTTCTAAAAGATAGTAATTTTGAAACTAAAAAAACTTTATGAATTGTTATTAATTCTAATTTAGGTTTATGTGGTGGGTATAATTCAAATGTTAATAAATTAGTTTTACAAAACCTAAAAACTAATGATGAAATTTTTGCAATTGGATCTAAAGCGGTATCATTTTTTAGATCTAAAAAAATTAAAATTAAAGATCAAGTCACAAATATTGATATTAATTTTACAAACGAAAAAGCTAAAATTATTAGCAATGATTTATTAGCTATGTATATTAATCGTGAATTTGATGAAATTAAAATAGTATATACTAAATTTATTAATAACGTTACTTTTGAACCAGCAATTATTAGAATTTTTCCAATAGTTAAATCAGAACTACATTTTACTCATAAACAAAAAATTATTTTTGAACCAGATGCTGATCAAATCTTAAATAACACTATTTCTATTTATATAAATGCCATTATTTATGGAACTGTTATAGAATCACAAGTTAGTGAACAAGCTTCAAGAAGAACTGCTATGGAAAACGCAACAAACAATGGTCAAAATCTTGAACATGAGTTAAGTTTAAAATACAACAGACAACGCCAAGGTGCTATTACTCAAGAAATTAGTGAAATTGTTTCTGGAGCAAATGCCCAATCTTAGATGGTATCTAAAAACACAACAGATAAAAAAAAGAATCAATCTATTGGAAAAGTTATTCAAGTATTAGGACCAGTTGTTGATGTTAAGTTTTCAGAAAACAGCATACCAAAGATTTATGATGCTTTAATTGTTGATAATAATGGTAAAAAACTAGTTTTAGAAGTTGAACAAAACATTGGTGATGAAATAGTTAGAACTATTGCAATGGGTCCAACTGAAGGATTAAAAAGAGGATTAGATGTAATTAATACTAATTCTCCAATCACAGCTCCTACTGGAATGGAAGTTTTAGGTAGAATGTTTAATGTATTAGGTGATCCAATTGATGAAAAACCCGATTTAGATGTCAAAAGAGAACCAATACATAAAGATGCACCAAAATATGAAGAACTAGTTACAACAACTGAAATTTTAGAAACTGGAATTAAAGTTATTGA
			TTTAATGATTCCATTTACAAAGGGTGGAAAAGTTGGATTATTTGGTGGAGCTGGAGTTGGTAAAACTATTTTAATTCAAGAATTGATTAATAATATTGCAAAAGCTCATAATGGGGTTTCAGTTTTTGCTGGTGTTGGTGAAAGAACTAGAGAAGGAAATGATTTATATCACGAATTTATTGAAGCTGGAGTTTTAAATAAAACTTGTTTAGTATTTGGTCAGATGAATGAACCACCAGGAGCTAGAATGCGTGTTGCTTTAACTGGTTTAACTATTGCTGAATATTTTAGAGATCAAAAAAATATGGATGTTTTATTATTCATAGATAATATTTTTAGATTTACTCAGGCAGGTTCAGAAGTTTCAGCTTTATTAGGAAGAATGCCTTCAGCTGTTGGATATCAACCAACTTTATCAACTGAAATGGGTTCACTACAAGAACGTATTACTTCAACAAAAAACGGATCAATTACTTCAGTTCAAGCAGTTTATGTTCCTGCTGATGACTTAACAGATCCAGCACCAGCTACAACTTTTACACATTTAGATGCACGTATTGTTTTAGATAGATCTATTGCTAGTTTAGGAATTTATCCAGCAGTTGATCCTTTAGCTTCTTCATCAAGAGTTCTAGATCCAGAAATTGTTGGACAAGAACATTATGATATTGCTTTAAGAGTACAAATTGCACTTCAAAAATATCAGGATTTACAATCAATCATTGCAATTTTAGGTATGGATGAATTAAGTGAAGAAGATAAATTAATTGTTCAAAGAGCAAGAAAAATCAGAAACTTTTTATCTCAGTCATTTTTTGTTGGTGAAAAATTCACAGGAAGACCTGGGGTTTTTGTTAAAGTAAATGATACTGTTAGATCATTTAAATCAATTTTAGATGGTGAAGTTGATTATATTCCTGAAACATACTTCTTATATTCTTCAATTATTGATGATGTTATTGAAAAATATAACAAAGACAAAGATAAATAAGTGTTATTTCAAGGTTTTAATGTAGTAATTAATGCTACAACTCAAGGTGTTCCAAAGATTGTTGAATCACTTTTTCCAAATTTACCAAACTTTATAGCACACTTATTAGCAACAATTATTTTAGTTATTGTTTTAACAAAATTAGTTTATAAACCATATAAACAAATGATTGAAAAACAAACACAAAAAATTACTGAAGTTTTAAGTGATGCTATTGAAAAACAAACACAAGCAAACATTAAAATAAAACAAGCTAACACATTATTAGAAGATGCTAAAACTGAATCAGTATCAATTTTAAAAACAGCAAGAATTGATGCTGAAATTCAAAAAAATAAAATTATTGATAATGCTAATTTACAAGCAAAAAACATTCAATCATATGCTCAAAATTCTATTAAACAAGAAAAAATTAAAGCACAATTAGAAATTAAAAATACTATAGTTAATTTAGCTATTAATTCAGCTGAAAAAATTCTAAATAAAGAAATTGATAAAAATACTAATAAACAACTTATTGAAGAATTTATAAAAGAACTAGATTAAATGGAAAAATTCACCATAAAAGATCTTACTGATAATTTAAAATTTGAAATTATTTCAGGACAAGATAAACTAGATACAGAAATTAAAAGTTATGGAATTAATAGAGCTGGTTTAGAATTAGCTGACTATTTTAAACCTTTTAAAGACCAAAGCGAATGACGAGCAACTTTAATGTCTACTAAAGAAAGTGGATATATGTTGCAATTTGATGAAGAAACTAAAATTAAAAAATATACTCAATTAATGAAATGTGGAATTCCTGTTTTAATAATTACTAATAAATTTAAAGATAAAACTTTAATTAAAGTTGCAAAAAGACTGAATTTTCCTTTATTAAGAAGCGATTATCCAATTACAATACAATTAGTTCAAAAGATTCAAGATATTTATGATATTTATTTTTCACCAACTGCTGAAGAACATGCTGCTTTAATGAATATATTTGGAACTGGGGTTTTAATTA
			AAGGTAAATCTGGAATAGGAAAATCAGAATTATGTTTAGATTTAATTAAACATAATCATTTATTTATTGGTGATGACCGCATCATTCTAACTAATAAATCAAATAAAATTATTGGAAGAGTACATCCAATTTTAAAAAACTTAATTGAAATTAGAGGAATTGGAATTTTTGATATTGTTAAATCAAATGGGTATCAAGTAATTATGAATGAAAGTCCTGTTGAATTAGTTGTTGAACTAGTTGAATATAAAGAACAAAACATTGATAATAGTGACAGATTAGGAAATGATTGAAGTAAATTTAAAATTCTTGGTGTTGAAATAGAGCATATTCAAATTCCAGTTAGTGCTGGAAGAAGTTTAGTTAATATTATTGAATCAGCTGTTGCTCAATTTAAAATTAATAAATCAAAACAATTTGAAAATGTTTTTGATGTAATTCATAAAAGAACAAAAGAATTTTTAAGTTCTAAAAAATAGATGTCAACAGATAAAATTATTATAAAGGGTGCTAGAGAGCATAATTTAAAAAATATTGATTTAGAACTTCCTAAAAATAAATTAATTATTTTTACAGGTTTAAGTGGTTCTGGAAAATCTTCATTAGCTTTTTCAACAATTTATCAAGAAGGAAGAAGAAGATATATTGAATCACTTTCTGCTTATGCTAGACAATTTTTAGGTGGTAATGAAAAACCTGATGTTGATTCTATTGAAGGTTTATCTCCTGCAATTTCTATTGATCAAAAAACCACAAGTCACAATCCTAGATCAACTGTTGGGACTGTTACTGAAATTTATGATTATTTACGTTTATTATATGCAAGAATTGGTCAACCTTATTGTATTAATAATCATGGTCAAATTAAAGCAGTAAGTATTAAAGAAATTGTTGAAAATATTAAACAATCAACTAGTGATGGTGAACAAATTCATATTTTATCTCCAGTAATTAGAGATAAAAAAGGAACTCATATTGATATTTTAGAAAAACTAAGAAATGATGGGTTTATTAGAGTTATTGTTGATGATCAATTAAGAATGCTAGATGATCAAATTAATTTAGAAAAAAATCAAAGACATAATATAGATATAGTTGTTGATAGAATTATTTATCATAATAATGATGAAATTAATTCAAGAATATTTACAGCTGTTGAAATGGGATTAAAATATTCAAATAACTTAATTAAAATTGCATTTCCAAATTCTAATAAACAAGAAAAATTATTTTCAACTTCTTTTTCATGTAAGGTTTGTGATTTTGTAGTTCCAGAACTTGAGCCTAGATTATTTTCATTTAATGCTCCACTTGGTGCTTGTGAATTATGTAATGGATTAGGTGTTAGTTTAGAACCAGATATAAATTTAATTCTTCCTGATTTAAAATTATCAATTAATCAAGGTGGAGTTGTTTATTATAAAAATTTTATGCATACAAAAAATATAGAATGACAAAAATTTAGAATTTTGTGTGATTATTACTATATTGATCTAAACACTCCTTTAAAAGATTTGACTCAAAAACAAAGAGATATAATTTTATGAGGAAGTGATCGAGAAATTGATATTAAAATTGTTACTGAAAATAATAATAAATATGAAAAATATGATTTTATTGAAGGTAATGCTGCTTTAATCAAAAGAAGATATTTTGAATCTAAATCAGAAGAAGCTAGAAAATGATATGCAAAATTTATGTCTTCTAAAATATGCAAACAATGTAAAGGAAGTAGATTAAACGATATTGCTTTATCTGTAAAAATTAATGAAAAATCTATATTTGACTATACTAATATGAGTATTTCTGAACAATTAGATTTTTTATTAAACATTGATTTAACTGCAACTCAAGCTATGATTGCAAAATTAGTTTTAGATGGAATTATTTCAAGAACTAACTTTTTAAATGAAGTTGGGTTAGGGTATTTAAATCTATCAAGAACAGCTACAACTTTAAGTGGTGGAGAATCTCAAAGAATTAGATTAGCTAAACAAATT
			GGATCTCAATTAACTGGAATTTTATACGTTTTAGATGAACCATCAATTGGATTACATCAAAAAGATAATGATAAATTAATTAAAACTTTAAAACATTTAAGAGATCTAGGAAATACTTTAATTGTTGTTGAGCATGATGAAGATACAATGAAAAGTAGTGATTGAATTGTTGATATTGGCCCTAGAGCTGGAGAGTATGGTGGAGAAATTACTTTTAGTGGAACATATCAAGATATTTTAAAATCAGATACTATTACTGGTAGATATTTATCAAGAAAAGAAGGTATAGCAGTTCCTAAAACTAGACGTGGTGGTAATGGTAAAAAAATTGAAATTATTGGAGCTAGTGAAAACAATTTAAAAAATATTAATGTAACTATTCCTTTAAATAAATTTATAACTATTACAGGTGTTAGTGGATCTGGAAAATCAACTTTACTAGAAGATATTGTTTATAAGGGAATTCATAATAATTTATCAAAAGAGTATTTACCAATTGGAAAGGTTAAAGAAATTAAAGGTATAGAAAATATCAATAAAGCTATTTATATTTCTCAAGAACCAATCGGAAAAACTCCTAGATCAAACCCAGCAACTTATACTTCAGTTTTTGATGATATTAGAGATTTATTTACTAATCTTCCAGAAGCAAAAATTAGGGGTTATAAAAAAGGTAGATTTTCATTTAATGTTCATGGTGGTAGATGCGAGCATTGTCAAGGTGATGGAGTAATTACAATTTCTATGCAATTTATGCCAAGTGTTGAAGTGGTTTGCGAAATTTGTGATGGTAAAAGATATAATGATGAAACTTTAACAGTTAAATATAAAAACAAATCAATTGCTGATGTTTTAAATATGAGTGTTAGTGAAGCTTATGTCTTTTTTGAAAATATTCCTCAAATTAAACAAAAGCTAGAAACTATTTTAGAAGTTGGTTTAGGTTATATTAAACTAGGACAAAATGCTACAACTTTAAGTGGTGGAGAATCTCAAAGAATTAAATTATCTACTTACTTATTAAAAAAACAAACTGGAAATACTATGTTTTTATTAGATGAACCAACAACTGGTTTGCATGTTGATGATGTTAAAAGATTAATTGGTGTTTTAAATAAATTAGTTGATTTAGGAAATACAGTTTTATGTATTGAACATAATCTAGATTTTATTAAAGTTTCAGATCATATTATTGATCTTGGTCCTGATGGTGGAGAGTATGGTGGTCAAGTTATAGTAACTGGAACTCCAGAACAAGTAATTCATCATCAAACTTCTTATACAGCTAAATATTTAAAGGATTATATAATTAATGATTAGATGAAACAAGAATTAACAGTTGCTGAATTATTATATGCTGAACGTTTTGTTTTAGGTGTAGCTATGAGTTTTTCTAATGCTTTAGCTGACATTGTTTCAGTTTTAAAAGTTGATGATTTTTCAATTCCTGCAAATAAATATATTTATCAAGCAATTATTGATTTAAATAATAAAAATAAATCCATATCTCCAATTTCAGTAATTAATAGATTAGAAGCAATTAATAAATTAGAACAAGTTGGTGGAGATGTTGTAGTTTATGAAATAGCTGCTGAAAACTACACAGATCAAGGATTAGAAGAATATATTGATATTATTCATAAAGCTGGAGTTATTAGAAAACTAGATATTGTTATTAAAGAATTAGAAATTAAAAGAAATAATTCAAATACTGATGTTGATGAATTATTAAAAGTTGCTCAAACTAAGCTTTTAGATATTGATCTTTCTATTAAAAGATTTGAAATAGAACCAATTGGTGAAGTTGCAAATAGAGTTGTTGAAAAAATTAAAGAACTTGAAATGAAAGCAGAAATTATTTCAGGAGTTCCAACTGGATATAATTACTTAGATTTAGTTACTTCAGGTTGACAAGAATCTGATTTTATTATTTTAGCAGCTCGTCCAAGTGTTGGAAAAACCGCCTTTTCTTTAAATTTAGCTTTTAATGCTGCTATGCA
			AAAATATCCTGTGGCTTTTTTTTCACTAGAAATGCCCGCTGAACAACTAACTCAACGTTTATTTACTAGACTTACAAGTGTTGATTCAACTAATCTAAGAACTGGAAAAGGTTTAAGCAAACAAAACTGAGAAAAAATTCAAATTGCAAAAGAAAAATTAGAAGAAATTCCAATTTATATTGATGCTAGTCCTGGCATTTCAACTCAAGAAATTAGATCTAAACTTTATAAAATGAAAAGAGATCATAATATTAAATTATGTGTTATAGATTATTTACAATTAATAGTTGGATCGCAAAATAAAGACAGACAAAATGAAGTTAGTGAAATTTCAAGACAACTAAAACAAATTGCAAGAGAAACTTCTATTCCAATTATTTGTTTATCACAATTAAGTAGACGAGCTGAAACTAGAGAAGATAAACGTCCTATGTTATCTGATTTAAGAGATTCAGGAGCTATTGAACAAGATGCTGATATTGTTGCATTTTTATATCGTGATGATTATTATAAAAAAGATTTAACTGATTTAGATAAAGAAAAAACTGAACTAATTTTAGCAAAGCATAGAAATGGTGCTACTGGAACTGTCTTACTAAGATTTATTAAAGATTTTGGTGTATTTAGAGACTGATAAATGACTTATGAAGAAATTAAACAATTAGAAGATGAAATATTAGAAGCTAAAGGACAATGATTTGTTATTTCTTGTCAAACTGGGCATGAAGAAAAAGTTTTAGGTGATCTACAACAAAAAATTAAATCAGCTAGTATTGAAGATGAAGTTTTTTCAATTAAAATTTCAAAAGCTAATTTAGTAAGTAAATCAGGAAAATCTTCAATTAAAAATAAATTTCCAGGATATATTTTTATTAATATGATCATGAGTGAGAAAGCTTGATTTTTAATTAGAAATACTCCAGGAGTAACTGGATTTATTGGATCAAGTGGGCGTGGAGCTAAACCTTCTCCTTTAACAACTGAAGAAACTTTAAATATCTTAGTACCAAATCTTGAAGAAATTGAACAAGCTCATAAACAAGAACAACAAGAAGAAAATTTAAAAAATGAGGCTGTTAATAAAAAAGAATTATTTACTGCTAACTTTAAAGTTGGAGATGTTGTTAGAGTTAAATCAGGTATTCACGAAAATGAAGAAGGTACTGTTAAAGATATGGACTTTTCTAAAGGTGTAGCTTTTGTTGCTATTGAAATGTTTGGAAGATGAACAACTTTAGAAGTTTCATTTAAAAATGTTGAACCTATTAAAGAATATTAAATGGCTAAAATTAGTAAAAGATTCAAAGAAGCTTTAAGCAAAGTTGAAAAAAATAAAGTTTATCCATTAACTCAAGCTCTAGATTTAGCAAAACAAACTTCTACAACTAAATTTGATTCAACAGTTGAAGTTGCATTTAATTTAAATATTGACCCAAGAAAAGCTGATCAACAAATTCGTGGTGCTGTGGTTTTACCTGCAGGAACTGGAAAAACTCAAAGAGTTTTAGTTTTAACTAATACTAAAACTAAAGAAGCTGAACAAGCAAAAGCTGATATTGTTGGTGGAGAAGAATTAATTAACAGAATTAAAAATGAAAACTGATTTGATTTTGATATTATTGTTGCTACTCCAGAAATGATGGCAAAATTAGGAGCAATTGGTAAAATTTTAGGTCCTAAAGGATTAATGCCAAACCCAAAAACTGGAACTGTAACTATTGATGTTGCTAAAGCAGTTGATGATATTAAAAAAGGAAAAGTTGAATATCGTGCTGATAAAGAAGGAAATATTCATTTAATTATTGGTAAAGTTTCATTTGAAATTGAAAAATTAGAAGAAAACTTTAAAGCAGTTATTGATGAAATTAGAAGAGTTAAACCTCAAACTGTAAAAGGTGATTACATCAAAAACATAACTTTATCAACAACAATGGGTCCTGGTATCAAAGTTCAATTTTAAATGGCTTATAAAATTAGAAAAATTAATCGTAATGTAGAAC
			GTCGTGATTATACTAAAGTGTCAATGAACCTTTCTCTACCAAACTTAATTGGTATTCAAACTGAAACTTTTGAATGATTTAAAACTAAAGGAATTCAAGAAGTTTTAGATGAATTTTTCCCAATTTTATCATTTGATGGATCAAGTGTTTTAACTTTAGAAAACTGAGGGTTTAAAGAACCTAGATTAAGTGTAAGACAAGCAAAAGAAGAATCAAAAATTTATGATGCTCCAATTTATGCTAATTTAAAACTATCAGTTAATAAAACAGAAGAAATTCAAAAAGAATTTGATGGTGTTGTTTTAGATGATGCCTTACAAATTTTAAGTAAATGATTAGAAGAAAAAACTGTAAGTAAAAACATAACTTTTAAACAACAATCTCAAAATTCATACTTTTTTGAATTAACTATTAAAAAATCAGAAAAACCAGATCTAATTCAAATTGATATTATTGAAGATAAAAAAACTTCATTGATTTGTAATGTATCTATTTATAAATCAGGTGAAGTGTTTTTAGGTGATTTTCCATTAATGACAGAAGCTGGAACTTTTATTATTAATGGTTCTCAAAAAGTCATTGTATCTCAATTAGTAAGATCTCCAGGAGCTTATTTTAATAAAGAATTAAATCGTAAAACTGGAGAAATGATTTATTTTGCAGACATTATTCCAAGTAGAGGAACTTGATTAGAATACGAAACTGATTCTAAAAAAATTGGAAATGATGCAATTAATCCTTTATATGTAAAAATTGATAAATCAAGAAAAACTACAGCCACTTCTTTATTATTAGCTTTTGGTATTAGTAAAGATGATATTTTAAATATTTTTGATAATGATGAAGTATTAGTTGAAACTTTACAACAAGACTCAATTATTGGCGATTTTAAAATAGATTGATCAAATCAAGTTCAAGAAATTTATAAAAAAATTACACAAGGTGAAACTGCAACTAGTGAAGGTGCTTCTAAATTTATTAATAGTATTTTATTTGATAAAAGAAAATATGATTTAACTAAAGCCGGAAGATTTAAACTAAAACAAAAATTATCAATTAAAAATAGAATTTTAAATAGAGTAATAGCAGAAGATATTGTTGATGCTAATAATAATGTATTAATAGCTAAAGATACTGAAGTTAATAAACATAATATTAAACAAATTAGTGAAATCTTAGATCAAGATGTAATGAGTATTGATCTAAATTATTTATCAGATATTCCAGGAACTAGAAAAGTTCAAAAGATTAAAGTTTATAAAGATAGTGAACTAAAAACTGATACTACTTGTTTAATTGGTTTAACTAGTTCATCTAATGAAGAATTTATAACAGTAGCTGATATTTTATCAACTGTTTCTTATTTATTAAACTTAAAATATAACATTGGTGAAATTGATGATATTGATAATTTAGGAAACAGAAGAGTTAGAACTGTTGGTGAATTATTACAAAATCAATTTAGAATGGGATTAAACCGTATTGATAAAAATGTTAAAGAAAAATTAGCTACAAGTGATTTGTATAAAGTTAAAACTTCAACAATTATCAATGCAAAACCTTTAACTGCAATTATTGGTGAGTTCTTCAATTTATCACAATTATCTCAATTTATGGATCAAATTAATCCATTATCAGAATTAACTAATAAACGTAGATTAACAGCTTTAGGACCTGGTGGTTTATCAAGAGATAGAGCAGGATTAGAAGTTCGTGACGTTCACCCATCTCATTATGGAAGAATTTGTCCTATTGAAACTCCAGAAGGACCAAACATTGGATTAATTAATAACTTATCAACTTATGCAAGAGTTAATGAATATGGATTTATTACAACTCCATATAGAAAAGTTATTAATGGAATTATTCAAAATGATCAAGTTGAATATTTAACAGCTGATCAAGAAAAAAACTTTATTATTGCTCAATCTAATGTTAATCAAGATGAAAATGGAAAAATTCTAGATGAAATTATAGTTTCACGTTTTAATGGTGATGAC
			TATATGGCTAAAGTTGAAGAAATAGATTATATTGATGTTTCTCCAAAACAAATTGTTTCAGTTGCTACAAGTGGTATTCCATTTTTAGAAAATGATGATGCCAACCGTGCTTTAATGGGTGCTAACATGCAACGTCAAGCAGTACCTTTAATTAAACCAGAATCACCAATTGTTGCAACTGGTATTGAATTTGAAGCAGCACGTGATTCAGGTGAAGCTATTGTTGCTAAAGAAGATGCAATTGTTAAATATGTTGATTCAAAAACTATTATTACTGATGGAGAATCTGGAATTAGAACTTATATTCTATCAGATTATGAAAGATCAAATAATGGAACTTCATTAACTCAATCACCAATTGTTAAAGTTGGAGATGTAGTTAAAAAAGGTGAAATTATTGCTGATGGTCCATCAATGGATCAAGGTGAATTAGCAATTGGTCAAAATGTTGTTGTTGCCTTTTCAACTTATAATGGATATAACTTTGAAGATGCGATCGTTATGAGTGAAAGAATTGTTATAGATGATCGTTTTACTTCAACTCATATTGATGAATATACTTTAGAAGTAAGAAATACAAAACAAGGTCAAGAAGAAGTAACTAGAGAGATTCCTAATATGTCAGAACAAGCTAAAAGACATTTAGATGCTGAAGGAATTGTAGCTATTGGTACTGAAGTTAAAGTTGGAGATGTTTTAGTTGGAAAAGTAACTCCAAAAGGACAAGTTCAACTTTCTCCAGAAGATAAATTATTACATGCTATATTTGGTGAAAAATCTAGAAATGTTAAAGATAATTCATTAAGAGTTCCAAATGGTGGAGAAGGAATTGTTCAATCAATTAAACGTTTTAAAGCAAAAAGTGCATTAAATCCTGATGGAATTGAATTACCAGCTGACATTATAGAAGTAATTAAAGTTTATGTTGTTCAAAAACGTAAAATCCAAGAAGGAGATAAAATGTCTGGTCGACATGGAAACAAAGGTATTATTTCAAGAATTTTACCTGTTGAAGACATGCCACATCTAGAAGATGGAACACCAGTTGATATTATCTTAAACCCACAAGGGGTTCCTTCACGTATGAATATTGGTCAAATTTTAGAAATCCATTTAGGAATGGCTGCTAAAAAACTAAACCAAAAAGTTATTACTCCTGTTTTTGAAGGATTAAATGAAAAAGAATTAGAAGAAATAATGGCTGAAGCTGGAATGACAAATTATGGTAAAGTTACTTTAATTGATGGTCAAACTGGTGAACCATTTGATAAACCAATTGCAGTTGGAGTTATGTACATGTTAAAACTATCTCACATGGTTGATGATAAAATTCATGCACGTAATGTTGGTCCTTATTCATTAATTACTCAACAACCATTAGGAGGAAAAGCTCAAAATGGTGGTCAACGTTTTGGAGAAATGGAAGTTTGAGCTTTAGAAGCTTATGGAGCTGCTCATACACTACGTGAAATTCTAACAATTAAATCAGATGATATTAAAGGTCGTTCAAAAACTTATGAAGCAATTGTTAGATCTAAAAAAATTCCTGAACCTGGAATTCCAGAATCATTTAACGTGTTATCAAAAGAAATTATGGGTCTAGGATTTAATATGTATATGATTGATGAAACTGGTGAAAAATCAGTAATTAATGCATATGATAAAAAAAACTTTGACGCAGATAATTATGAAGATGATGAAATTTTAGTAAAAACAGATACTTTATATATTGATGATGAAGATGTTGATGCTGAATTTGAAGATCTAACTTATGTTGATGAAAATGATATTTTAAGATCGTTTGAATCAGAAAATGATATTGATGAAGAAGAATAAATGGAAAATCTAAATCGTAAAAAAGCAATAAAAATTGAATTAGCTAACCCTGATACAATTCGTTCATGATCACATGGTGAAGTTTTAAAACCAGAAACTATCAACTATAAAACATTAAAAGCTGAAAAAGATGGGCTATTTGATGAAAGAATTTTTGGTCCAAC
			TAAAAATTATGAATGTGTTTGTGGAAGATATAAAAAAGCCAACCCTATGAATAAAGGGAAAAAATGTGAAAAATGTGGTGTTGAATTAACTGAATCAATTGTTAGAAGAGAAAGAATGGGACATATTGAATTAGAAGAACCAGTTACTCACATTTGAATGTTAAAAGTTGCTCCTTATAGAATTGCTGCAATTTTAGATCTAAAAGCAAAAGAACTAGAAGAAGTAGTTTATTTTGTTTCACATATTGTCTTAGAACAAGGAAATCAAAAACATTTTGTAGAAAAAGAAGTTCTAGATTTAGGTTCATCAAGAATTACTAAAACTAGAGAAAAATTACAATTAACAATTTTAGATGTTATTGATCTAATTAATGATCCAAATCATAGAGACACAAAAAAAGCTAATAGATTATTAGAAGAATTAAAAAATACTGCTGTGCCATTTTCAATTGATGAAGCTACTAGTTTAATTAGTAAATATACTGGTGCAAAATTTGGAATTGGAGCTAGAGCTGTTGAATATCTATTAGAAAAAGTAGATTTAACTAAAGAAATTGAAGCAATCAAAATTCAACTTGAAAATTCTAAAAAAACCCCAAATGAAAGAACTAAATTATTAAAACGTTTAGAAACTTTTGATTCTTTAAAACGTTCTAAACAACGTCCTGAATGAATGGTTATGAGAGTAATTCCAGTTATTCCACCAGACATTCGTCCAATTATTCAATTAGATGGTGGTCGTTTTACTACTTCTGAAATTAATGATTTATATAGAAGAATCATTATTAGAAATGAAAGATTAAAAAAAGTTAAAGAAATGGGTGCACCTTCAATTATTGTTAATAATGAAAAGCGTATGTTGCAAGAAGCTGTTGATGCTTTATTTGATAATGAAAGAAAACCAAAACCAGTTCAAGGAAAAAACAAACGTCCATTAAAATCTTTAACTAGTGTTTTAAAAGGAAAACAAGGTCGTTTTAGACAAAACTTATTAGGAAAACGTGTTGATTATTCAGCTAGATCAGTTATTGCAATTGGACCAGATCTAAAGATGTATCAAGCAGGTTTACCAAGAGAAATGGCAATTACTTTATTTAAACCATTTGTAATTCAATGACTTCAAGATCATGAGTATGCTGAAAATGTAAAAATTGCTGAAAAAATGTTATTACAAAATGATCCAAAAGTTTGAGAAGCACTAGAACAAGTAATTAAAGATAGACCTGTTTTATTAAATCGTGCTCCTACATTACACCGTTTAGGAATTCAAGCATTTGAATCTAAGTTAGTTAAAGGAAAGGCAATTCGTTTACACCCACTAGTTACAACTGCATTTAATGCTGACTTTGACGGGGATCAAATGGCAGTTCACGTACCTATTACAAAAGAAGCTGTTGCTGAATCAAGAGCTTTAATGTTAGGTTCAAGTGCTATTTTAGGACCAAAAGATGGAAAAGCAATTGTTACTCCTGGTCAAGATATTATTTTAGGAAACTACTATTTAACTACTGAAGAAAAAAACGCTAAAGGTCAAGGAATGATTTTTTCAAGTTTAGATGAAGCATTTATGGCTTATGATAGTGGTCAAATTCATTTAAACTCATTAATTGGAATTGCTTTATCAGCTTTACCTGAACAAAAATTTAGTGATAAAAATCAAAGATTAAATTCTTATTTACTAACAACTGTTGGAAAACTTTACTTTAATCAAATTTTTGATGATAATTTCCCATGAATCAATTCAAATAATATTTGAAATGCTAAAGAAGCGGTTAAAGAATTTATTTATTATTTTTCACAAGACATTAATAATGTAATTGAAAATATTCAAGTTCAACAACCAATTAAGAAAAAAGAATTATCACTTATTATTGAAAGATACTTTGAAACTCATGGAGCTAGAAAAACTGCTGAAATGCTAGATAAGATGAAAGATCTAGGATTTAGTTTTTCAACAAAATCAGGAACTACAATTTCAGCTGGAGATGTTGTTGCCTTTA
			CTCATAAATATGATGAATTTAAAGAAGCAGATCAAAAAGTTGAACAAATTACTGATTTTTACAATATGGGTATGTTAACTAATAGTGAAAAGAAACGTAGAATTATTGAAGTTTGATCTGATGTTAAAGATAAAATTCAAGATGAATTAGCAACAGTATTGCGTAAAGATGTTAAAAATCCAATTTTTGTAATGGTTGATTCAGGAGCTCGTGGTAATATTTCAAACTTTACTCAATTAGTTGGTATGCGTGGATTAATGAACGATACTAAGGGAGATATTAAAGAAATTCCTATTAAGTCATCATTCCGTGAAGGATTGACTGTTTCAGAATACTTTGTTTCAACTCATGGAGCTAGAAAAGGTATGGCAGATATTGCCTTAAAAACTGCTGATTCAGGTTATTTAACTAGAAGATTAGTTGACGTTAGTCAAGAAATTGTTGTTGTTAATGAAGATTGTGAACCAAGTAAAGGATTTGAAGTATCAGCTATTATTGATACAAAACATGATAATGTTATTGTTCCACTAAAAGATAGATTAGTTGGAAGATTTACATTTGAAGACATTTATGATGATGATAAAAACCTAGTTGCTTTTGCTAATACATTAATTGATAAAAATATTGCTGAAAAAATTATTATGTCAGGAATTAGTTCAGTAGTTATTAGATCGGTTTTAACTTGTGATAACAAACGTGGTGTTTGTCAAAAATGTTATGGATTAAACTTAGCTACTGCTTCAGTTGTTAATATTGGTGAACCAGTTGGAGTTATTGCTGCTCAATCAATTGGAGAACCAGGAACTCAATTAACAATGCGTAATTTCCATACAGGAGGAGTTGCTGGTAATGTTGATATTACTCAAGGGCTTCCACGTATTAAAGAATTATTAGACGTTACAACTCCAAAAGGCGCTGTTGCTATAATTTCTGAAGTTGATGGAGTAGTTAGTGAAATTGAAGATTATAATGGTGTATTTGTAATTAATATTGTTACTGAAAATGAAGAAGTTAAAAAGTATAAAACTGAATTTAACTCAGTATTACGTGTTGAACAAGGATCAAGTGTTGTTGCTGGTCAAAAATTAACTGAAGGAGCTATTGATTTACACCAATTATTAGAATTTGGTGGAATTCAAGATGTACAAAATTACATTTTAAAAGAAGTTCAAAAAGTTTATAGATTACAAGGTATTGAAATTTCAGATAAATATATTGAAATTATCATTAAACAAATGTTAAACAAAGTAAAAATTACTGATGGTGGTGATTCTGATTTATTACCTGGAGAAGTTATTACAATTCAAAACTATAAAGAAGTTGTTCAAGATTGTATTGTTAAATCAATTAGACCTCCTTTATCAAAAGCTCAAATCTTTGGTATTAAAAAAGCACCTTTAGAATCAAGTTCATGATTATCTTCTGCTTCATTCCAAGATACTGCTAGAGTATTAACTAGAGCAATTATTAAAGGAAAAGAAGATAAATTAGAAGGACTAAAAGAAAATATTATGTTAGGTAATTTAATTCCAGCTGGTACTGGTTTAACTGGAACTCAAGAAGTTGAACAACTAGCAGAACAATACCATAACAATGAATATTAA
		</sequence>
		<sequence>
			<taxon idref="Segovia"/>
			ATGTCACAAGAATATAGTGCAGAATCGATTAAAGTTTTAAAAGGTTTAGAAGCTGTTAGAACACGTCCTGGAATGTATATTGGATCAACTTCAAAAACAGGTTTGCATCATTTAGTATGAGAAATTTTAGATAACTCAATTGATGAAGCAATGGCTGGGTATGCTGATTTAATTAATGTAACAATTACAAAAGAAAATGAAATAATTGTTCAAGATAATGGAAGAGGAATTCCAGTTGGTATTAATTCAGATACTAAAAAATCTGCATTAAGTTTAGTTTTTACTCAATTGCATGCTGGTGGAAAATTTGATTCAGAAAGTTATAAGATTTCTGGTGGTCTTCATGGGGTTGGAGCTAGTGTTGTTAATGCTTTATCTTTATATGTTGAAGTTGAAGTTTATAGAAACAATATTCACTATCATCAATTATTTAGTGAAGGTGGAACTAAAGAATCAGAATTACAGCAACTAGGTCACACTGATTTAAGAGGAACAAAAGTTAAATTCAAACCAGATCCAGAAATTTTTAAAGAAACTGTAGTATTTGATTATGAAGTTATTAAAAATAAAGTTAAGCAGTTAGCATTTTTAAATAAAGGTTTAAAAATTACTTTAACTGATGAAAGAATTGAGAAAACAGTTGAATACTTATTTTTAAATGGGATCTTAGACTATATTAAAGAAAAAAATGAAACTAAAAATAAAATAAACCCAAATATTTTTTATGTAGATTCAAAATATGAAGACATTGAAGTTGAAATGGCACTTCAATATAATTCTGATTATCAAGAAAATATCATTACTTTTGTAAATAATATTAATACTCATGAGGGTGGAACTCATGAAGATGGTCTAAAACAAGCTCTAATTAGAGATATTAACAGATATGCTGATACAGTAATAAAAAATAACAAAACCCCTTCTAAATTCTCTTGAGATGATATTAAAGAAGGTATGATGTGTATTTTATCAGTTAGACATACAGATCCACAATACGAAGGTCAAACTAAAACTAAATTATCTAACCCCGATGCTAAAGAAGCAGTTAATATAATCATTGGAAATGCTTTTGAAGAATTCTTATTAAAATCACCAGAAGATGCTAAAGCTATTTTAGATAAAAACGTTAATGCTCAAAAAGCAAGAATTGCAGCTCAAAAAGCAAGAGAAGAAACTAGAAGAAAATCTGCACTAGATTCGTTTTCATTACCAGGTAAGTTAGCAGATTGTGAAACCAAAGATTCAAGCATAGCTGAACTTTATTTAGTTGAGGGAGATTCAGCTGGCGGTAGTGCTAAAACTGGAAGAAATAGAAAATTTCAAGCTATTTTACCTTTAAGAGGTAAAGTATTAAATGTTGAAAGAGTAACTGAAGCTAGAGCTTTTTCAAATAATGAAATTAAATCAATTATTACAGCTATTGGTACTGGAATAAAAGAAGAATTAGACTTATCTAAATTAAGATATAAAAAGATAGTTATTATGACTGATGCAGATGTTGATGGTGCTCACATTAGAACATTATTATTAACATTCTTTTATAGATATATGAAACCATTGGTTGCTAATGGTCATATTTATATTGCTCAACCTCCTTTATATAAAATTGAAGCAGGTAAAAAAATAGCTTATGCATATACTGATAGTCAATTAGATGAACTAAAAAACAATGAATTTAATAATTTAAAATACACAATCCAGCGCTATAAAGGACTTGGAGAAATGGATCCGCTACAATTATGAGAAACAACAATGGATCCACAACAAAGAACTATGTTACAAATTTCACTTGAAGATGCTACTTTAGCAAATGAAGTATTTTCAGATTTAATGGGTGAAGATCCTGAATTAAGAAAAATTTATATTCAAGATAATGCTAAATTTGTTGAAAATATAGACTTTTAGATGAAAAAGCTTTTAACAGTTTTAACAACACTTATTGGAATTAGTGGTTCAGTTTCAATGGTGATTTCATGTAAAGTTCCAACTTTTTCTGAAGG
			AATTTTAGGCCAAAGAGTTTTAGTTGTTACTGATGGTGGTAACATTAGAGATAAAACTTTTAATGAAAGTTCTTGAGAAGGTGTAATTAAATATGGGTCTCAAATTCATAGTAATTTTGATATTAAAAATGAATTAGAAGCAAGACAATTTAATTACAAAAGTTCAATTGGTGGGCACACTAAATGAGATGAAAAACAACATATGTTTATAAATGAAGATTATGAATATGCAAAACAAAATAGTAATAACTATGTCGAAACGCCCGATCATACAATTGATGCTTTTAGAACTTCTTATAATACAGCAATCTATAAAAAAGCAGATGCATTATTACTAGCTGGATTTGGTCATTTAGGAGCAGTTGATTATGCTGCTGATAGAATGAAAAAAGCCGGTAATAAAACTGTTGTTTTTTTAGATGCACAATATAAAAAAGATAATGTTATTTCAGTTATTTTTAATTCAGAACTAGCTGGATTTAATGCGGGTTGAGATGCAATAATGTGAGCAAATCTCCCCAAAATGACTAGCTTAAATAGTGGTGAGTTTTCAAAAGAGGCTATTGATGCATCAAAATCTAAAACTGATATGGTCTTACAAGGTTCAACAACAGGTAATAAATATATTTCAATAGGTATGTTTGGTGGAATTACTAACAAAAATGCTGTTGATAATTATATGTGAGGATTACTTGCTGCAATGCATGTTTATAATAATAGATTTGCAGGAAAAGAAATTGAATTAACAGATAATAAGCAAAATAAAGTTAAATATAAACTACAACCAGTTTATTATGCTAATTTAGGATCAAAAGCTAAAGTTGAAAAACTAAATGATGTTAATGAAAGTTCTTGATTTTCAAAAGGATTTGATGTTGGTGGAGCTAAAAAATCAGGAATAGTTGATTCTTTAATTAAAAATCAAGCTGATATTATTTTTCCAGTTGCTGGATCTCAAATTAATGATGTTTTAGAATCAACTGGTCATAAACCTTATGTTATTGGTGTTGATACTGATCAAGTTACAAGTGTTGGTTCTTCTAAAAAAGGTAATGAAACTAGATTTATTACAAGCGCAAAGAAAAACATTGTTTCAGCTTCAGTTTATGCTTTAAATAGAGCAAGATCACTACAAAAAGCTATTATTAAAGATAAAACATATACATCAAAACATGAAAAAGAAATTAAAGACGGAACAACTTTAGTTGGAGAACAAGCAGATTGATCTATTTCATCATCAAGAAAAGCAGACACTAAATGAAGTGTTGAAAAAGTTAATGGTTCATTAACAAATGCTGCTAATTTATCAGTTGAATCAATAGATTATTCAATAGATAAGGCAAAAGAAATAGAAAAAAATCTTAAAGAAACACTACTTAAATCAGGTGAAACTTTTAAACAATACTTAACAAAAAAATCATTAGATAAAGCATTAGAATCAATTTCAAAAAGCATTAAAGATGAAGAATGAGAAAAATTAACATTAAACAATAATGGTATAGCAGGAATAAAAAATTATTGAGAAATGTTAATTCAATCTACTAAACAAGGAGCATAAATGAATAAAGAACAAAAAGTTGATTATGCTATTGAAATGCAAAATATTACTAAAACTTTTTTAAATGGTGCTATTGTTGCTAATGATGACATAACAATTAAAGTTAAAAAAGGTGACATACACGCTCTTGTTGGTGAAAATGGGGCTGGTAAGTCTACATTAATGTCTATTTTATTTGGTTTATATCAACCAACTTCTGGAACAATTAAAGTTAACGGAAAAGAAGAGGTTATTTCAAATCCAATCAAAGCAAATAAACTTGGTATTGGTATGGTTCATCAACATTTTAAGCTAGTCGAAGTTAATACAGTTTTAGAAAATATTATATTAGGTGTTGAACAAACAAAATCAAATATATTTTTAAATAAAACTAAAATGCGAGCAGAAATAATTGAAATAATGAATAAATATGACTTATATGTTGATTTAGATGCAAAAATTC
			AAGATATTTCAGTTGGTTTACAACAACGTGTAGAAATTTTAAAAGTTTTATATAGAAAGGCAGATATTTTAGTTTTTGATGAACCTACTGCAGTTTTAACTCCTCAACAAATTCAAAGTCTTTTACAAATTATGAAAAACCTACAAAAAGCAGGAAAAACAATAATTTTTATTTCACATAAAATGGATGAAATAAAACAAGTCGCTAATGTTGCTACTGTTATTAGATTAGGTAAAAAGATCGTTGATTTAGATGTTTCAGAAGTTAGTGGAAATGAAATCGCTGAAGCAATGGTTGGACGAAAACTTGTTGAAGTTAAAAACAAATATAAAAAACCCCTATCTGATGAACCTATATTAGATGTAATTAATTTAACAGTTAAAAAAAGTACAAATCATAAAGTTTATGGACTAGAAACTTTTAATATAAAGGTTAGACCAGGAGAAATTGTAGCTGTTGCTGGAGTTGAAGGAAACGGACAACGTGAATTGATTCAAACAATAACAGGATTAGTAAAACCAGTTAGTGGTGGTATTATTTATAAAAAAATAAATATTGTTAATAGTAATATTAAAACAAGATATGATATGGGAATGAGTCATATTCCTGAAGATCGTCATAAGTATGGTATGTTATTAGACTTTTCAGTTGAAGAAAATATTGTAAGTCAAGAAATAGATAAAAAACCATTTTCTTCATTTGGGTTTATAAATAAAAAAGCGATTTCTAGATATGCTCAATTAATTATTAAAGAATTTGATATAAGAGGTTCTAGAAATGGAACAGCAATTGCAAGAGGATTATCTGGAGGAAATCAACAAAAAGCTATTGTAGGAAGAGAAATTAAAAAAGAACATGATCTATTAATAGTTATTCAACCTACTAGAGGATTAGATGTTGGTGCTATAGAAAATGTTCATTCTCACATTTTAAAAGAAAAAGAAAAAGGCAGAGCTATTTTACTAGTTTCTTATGATTTAAATGAAGTTATTGCTTTAGCAGATAGAATAGTTGTTATTAATGAAGGAAAATTAATTGGAGAACTACCTGCTAAAAAAGTTAAAAAAGAAGAAATCGGAGCTTTAATGATTGGTCAAACTTTAGAACAAATCAAACAAAATCAAATTACTAAAACAACAAAAAATAGAAAGGAGATGAAAACTATGCAATCTAAAATATCTTGAACATTATCTAAAAAATCTAAATATTTATTTGGTTCAGATTCTACAAAAACTAAACTAAAATACATTAAAGGTTCTTTTTTTTCAATTATTGTTGGGTTTATAGTTTCAGGTATTTTCTTATCATTTTTAAATATTAATCCATTTACATATTTTGCACTTTTATTTGGAATTAATTTTGATAAGAACTTTTATCAAATTAGTTTAAACTGAATGGCTGTATATATTGTTGCTGGATTATCAATGGCAATTGCTTTTAAAGCAGGAGTATTTAATATTGGAGCATCAGGTCAAATACTAACTGCAACAAGCATTGCTACAATTATATTTTTTTCTATAAGTGGAAAAGACGCTAGTTCTATAAGTCCATTTATGATCATTTTAATGTTAATAACTTGTATAATATCAGCTGCTTTTATTGCTTTTATTGCAGGTATATTAAAAGCCTTATTTAACATACATGAAGTTGTTTCTACTATATTATTAAACTGATCAGTATTTTATATCTTTAAATGATTCTTTGGAAAATACAAAGATTTTTCTTCAGGATTATCTTATACTTCAAAAAATATTCCATCAGATCAATTAAGCATTGGATCAAATACTGTTATTATTCCCTTATTAATTGCTTTAGTTTGTGTAATTATTATTTGAATATTATTTTCAAAAACAGTTTTAGGTTTTAAATTAAAAGCAGTTGGATCATCAGTAACTGGATCAAAATATATTGGAATCAATGTTAAAAAACAAATTATAACATCATTAACTTTATCTGGAGCTGTTGCTGGAATAGCTGGATTTTTATCAATGTTTACAGTT
			TCACCAAATAACTTCTTTGCTTCAAATAGCTTACCAACTTTAGGATTTGATGCAATTGCAGTCTCACTAGTTGCATTTAATAATCCAATAGGAATCATTGCTATTGGTTGGTTATGAGCAATTCTTAAAACTGGTGGTGGTCCTATTTCATCTCTTTATAGTATTTCAACTCAAATTAGTGGTTTAATTTCTGGAATTTTAATTTACTTTACAGCTATTGTTTCAGTATTTATTACCTTTAAACCTTGAGAATTACTAAAAAACAAATACAATTTATATACTTCAAAAGTTAATAGAGAAATTTATTGAAAATTAAAACTATATACTTTTAAACTAAGACTTAAAAAAATCTTTTTAATTTTTACAAAAGACTACAAACAAGAAGTTAATAATAAATATCAAATTTATACTAAACAAAATCAAATTACAAATAAAACTTCAAATCCACACCTATTTTGAAATGGTAGAAAAAATATTAAAACAGAATTAAAAAATGATTTAAAACAATCAATTTATTTAGTTAAATCTAAAATTGATGAAATTAAAAAATTTGTTGATCAAGATAAAAATTCACTTAATGTTAATGGATTAAAAAATGATTTAAATAAACAAGTTAACTTACTAGCTTATAAATACATTCAAAATCTACGCGATCTTGACTTAGAATTAGCTGATCACAAATATAAAATACAAAAAATAACCTCAAGCATTTTAAATGAATATCAAACAAACATCAAACAAGCTAAAAAAACACATAGATTAAAAATTCAACAAATTAAAGTCTTCAAAGAAAGTCAAATAGGAATTATTACTTATAAATTTGATTCTTACAACAATATTATTGAAATTAAAGCAAACAAACTAAAAACTATTGCTCAACTTAAAGAACAAATCAAAAACATTAAATCAGAACTAAGATTAGAAAAACAAGTATCTAATTTAAATAAAAGTTCAACTCAAACTAATAATTCTGAAAAACTTGAAAAAATTAAACAACTTAAAGAACAAATAAAAGTTGTAAAAAAACAAGCTAATGATAAAATTTTAGAACAAAAAAATAAATATAAAAACCAAAAAAATATTGTTAAACAAGAACAAGTTCAATTACAAGACATTTTACATCAATACAATAATTGTTTAAATAAAGAAAAAGATTGCTTTAAAGAATCTAAAAAAGCTGCATTTGTATTAAAACAAAAGCGTTTACAAGCAATTGATATGAATCTTTCCCAAAGTGATGTTAATAAAGCAGTTAGCTTATTAAATGATTTAAAAACTTTAATTACAGATAATTTAGATTTAAATCTTAACAAACAAACAATTAAATCTAATCAAAAAACTTTAAAAAATGCTTTAAAAATTAAATTTCAAATTGATGAAGTTCTAACACAAAATATAATTAGTGAATATGATGCACCAGAACATATTAAACAAAAATCAAAAATCAGTTTAACTACTTTTAAACTAATTACTAATCTTAAAAAACAAATTAGTTATGTTATTACAAGAGTTGAAGAACAAGAACTAATTGATAAATATAAACAATGAATTAGTCAAGCTAAACAAGTTGTACAAGATGAAAAAAATAACTACGAACAAATAATAAAAAAAGCACCAAGAAAAAATCTAGCTGATTTAGAAAATTTATTTAATTTAGAAAAATCTTTAAAAGAACAAACTAATTTAAAAATTCTAAATTTAACAAACACAATGTTAAAGGAGACTAAAATGACAATTTTATTTAATACTAGTATTTTAACTTGAGCATTAGCTTTAGTTGGTGTCTTATTGTTTGCTTCTTTATCATCACTTGTTAGTGAAAAAGCAGGAGTTGTTAATATTGCAGTTGAAGGTATGATGATTATTGGAGCACTTGTTGTTTCAATTTTAGGAACATATCTTACATCAAATGATAATAAAAGTAATTATACTCAAATTCCAATAGTTTTATTAGCTGGTGTAATTACAGCTGTATTTGCTTTACTGCATGCTTTTCCAGC
			AATTACATTAAAAGCAAATCAAATCATTTCAGGAACAGCAATTAATATTTTAGCTTTAGGATTAGGAATTTTCTTATCAACATCAAATTGATTTGGAAAACAATCTCAAGTTATTGCAAGCGGATATTCATCAATAGATGTTATTAATATTACTAAAGTAGTTAATGGTAAAACACAACAAGTTGCAAGTATGCTTCCAATTTGAACAATTATTGCAATTATTCTAGCAATTGGTTTATTTGTATTTTTTAAATATACAAAACAAGGAATGAGATATGCAATGGTTGGTGAAAATCCTAATGCAATTGACGCTGCTGGAATTAGTGTAACTAAATATAGATATCTAGCAGTAATATTATCAGGGTTTTTAGCCGGAATTGGTGGTGGAGTATTTGTTGTAACTGCAGTTAGTGGTGGTGGTTTATTTAGTGGAAACATGTTAGGATACGGATTTTTAGGAATTGCAATTATGATATTTGGACAATGAAGAATTAGTTTTATTGTAATTGGTTCAATTATATTTTCATGACTATTTGCTTTAGGTCAACAAATCGGAACACTTTCAACAAATAAAACAATTCAAGCAATTTCAACTTTATTTAACACTTTACCATTTGTTTTAACAATACTAGCTATGGTTGCATTTAGTAAGACCTCAAGAGCACCAGCTGCAGTTGGTGTACCTTTTGATAAAGCAAAAAGATAGATGAGTAAAGTTCTTGTTTTAAAAACAACTGCTCAAGCAGATGAAGTATCTAATTCTGTTGCTTTAACTAATAGATTTTTAGAAGAATATAAAAAATTTAACCCAGATGATGAAATTATTATTGTTGATTTAAATAAAGATGAAGTTGGAACTAGTATTTTAACTTCAGAAACATCTTCAACTTTTTATCAACAAGAAGTTACTAAAAAATATATTAATTTATTAAAAAGTGTAGATAAATTAGTAATTGCTTGTCCAATGTATAATTTTTCAACCCCAGTAACATTAAAATCATTTATTGATCACGTTTCAGTTGCTAATGAAACATTTTCATACAAATACTCTAAAAAAGGAGATGCAATTGGTTTAATTACTAATTTAAAAGCTCAAATTTTAGGAGTTCAAGGAGCACCATTAGGATGATATCCTTGAGGACAACACACTCAATATGTTGAAGGAGCTATGAGATTTTTAGGAATCGATTTTAACAAAACTGTTTTACTAGCAGGAGTAAAAGTAGCTCCACTATTACAATTAACTCCAGAACAAAGAGTAGAAACAATTATTGATGAAGTTATAGAAGCTGCTAGAACTTTTTAAATGAATACAAATAAAGAATCTTTATATAGAACATATAGACCAAAAGATTTTAATAGTGTTGCTGGTCATAATAACATAAAAGAAATACTAGAAAAACAAATTAAAGATAATAGAATAAATCATGCTTTATTGTTTTCTGGTCAAAGAGGAACTGGAAAAACAAGTGTTGCTAGAATTTTTGCAAAAACTATTAATTGTTTAAATTTAACAAACTCAACAGCTTGCGAACAATGCAATAATTGTAAATTAGCAAATCAAAATCAGTTAATAGATATTATTGAAATTGATGCTGCTTCAAATAATGGTGTTGATGAAATTAGAGAAATTAAAAATTCTGTTTCAACTCTACCATTAAATAGTAAATATAAAGTTTATATTATTGATGAAGTTCACATGTTAACAAAACAAGCTTTTAATGCTTTATTAAAAACTTTAGAAGAACCTCCAGTTTATGCAATTTTTATTTTAGCAACTACAGAATTTAATAAAATCCCTCAAACTATTCTATCAAGATGTCAAATTTTTAACTTTACAAAAATTGATAAAAATTCTTTAAAAAACCGCTTGCAATATATAGCAAATCAAGAAAATTATCAAATTGAAAAAGAAGTTTTAGATGAAATATTTTATCTTTCAGAAGGTTCTTTAAGAGATGCTATTAATATTTTAGAGCAATTAATGTTAGCTACAGATG
			ATCTAATTACTATAAAAAGTTTAAAATCAATTTTTTTAATTGCAACAAAGCAAGAACAATTACAAGTAATTCATCAATCATTAAATAATAACACTAGTTTTATAATTTCTTATTTTCAAAAAGCAAATGATCAGGGAATGAATTGAGATGTTTTTGCTTTAGGTTTAATTGAGATTTTAAAAGAAATTATTGAATATAAACTAACTAATAACACTGAATTTTTAAATATTTTAGAAAAAAATGAAGTTGAACAATTTAATAGTATAAATGTTAATAATCTTTTTATACTAGCTGATAATCTAGCTGAAGCTTATTTTAAAACAAAAGCCGCTAACATTAGTTTTAATTATTTATTATTAAGTTTATTAAAAACAATTAATTCAAATAATAACAACTTACAAGCAGTATCAAAAACTATAAACACAAAACAAATTGAACAAAATCAAGAAATTTTAAAACCAAATGATATAACACCTGAAATTTTAGATAAGCCTATAATTGATGAACCTGTTATACAACAACCTATAATTGATGATTTGTTATTAACAAAAGATCTTGATGATCAAACCTTAATTAAGAACACTATTGAAAATGACAAACCACTAGATAGTACTAATTTAGATGATCAAATTAATGAGTTTGATTTTTATAATCAAAAAGAACAAGCAATAGATGAGATTTGTAAAACTCTTAGTGAATTAAAAATAAAATTTAATATTCATATTTCTCAAGCCATAGATAGTAAAGTAAAAATGCTTTTTAATGAAGATTTAATTAGTATTTTAATAGAAACTAAAAACTATAAAAATCAAATCCATAATATTGAACAATTACTTGAAGACTTATTTTTACAAAATGATGATCAATTAGTAAATGCTCAAATAGCTTCTGAATTATTTATGTTATTAGATAGTAAGATCATTTCTTTAACTAATGATGTAATTGTTTTAAAAACTCAAACAAAAGCCCAAGCTAATTTAATTAATGATTCAATGTTAGATAATCATGTTTTACAACAAATTTATAATTGATTTAAAAAGCCATATTTAATTTTTGCTATTGATAAAATGAAGTGAGATGAAATTAAAACTATTTTTATTGATTTAAAAAACAAAAATAAATTATCTGAATATAGTGAAATTAATTTAAAACAATTAAAAGAAAAATATTTGACTATTAATGATGAAATTGATCAAGATTTAATTAATAAAGCTAAAGATCTATTTAATGATGATTTTATGATAGGTGATTAAATGAAGATATTTGATTATGATGATGTGCAACTTATTCCTGAAATGTGTATTGTTAATTCAAGAAAAGAATGTGAAACTACTGCAACTTTAGGAAAGCACACTTTTAAATTACCTGTTGTGCCCGCAAATATGGCAACAATAATTAATGAAGAATTAGCTGAAAAATTAGCAAGGAACGATTATTTTTATATAATGCATAGATTTAATGTTGATCAATTAAAATTCATTAAAAACATGAAAGATAAAAACTTGATAACTTCAATTTCTTTAGGTGTTAAACCTGATGAATATAAATTAGTAGATCAAATGGTTCAACAAAATTTAATTCCAGACTATATAACAATTGATATAGCTCATGGTCATGCTTTAAGTGTTAAAAATATGATTAGTTATATTAGAGAAAAAATGAAAGATCAAGTTTTTATTATTGCTGGAAATGTAACAACACCAAAAGCAGTTAGAGATTTAGAATTATGAGGAGCTGATGCTACTAAGATTGGAATTGGTCCTGGAAAAGTATGTATTACTAAATTAAAAACAGGATTTGGAACTGGAGGATGGCAACTATCTGCACTTAAATATTGTGCAAAAACTGCATCAAAACCAATTATTGCTGATGGTGGATTAAGAGTTCATGGAGATATTGCAAAATCTATTAGAATGGGTGCTAGTTTTTGTATGATTGGAAGTTTATTTGCTGCACATTTAGAATCACCTGGAAAAGAAGTTGAAATCAATAATTGTATT
			TATAAAGAGTATTATGGATCAGCTAGTGAATATAATAAAAGTGAAAAACGTTATGTTGAAGGTAAAAAAGAATTAATTAAAATTAGAGGAAGTATTTTTGATACTTTAAAAGAAATGACTGAAGACTTGCAATCATCAATTTCATATGCTGGTGGAAAAGACTTACAAGCAATAAAACGTGTTGATTATGTTTTATTAGGTGATTATAAAGATTAAATGCTTAATAAAAAAATAATTAAAGATAGAAATTTATTTAAAATAGGTAATCACTACACAAAACCACCAAAGCGTGTTTTTACAATTTGTTTTACTATTGGAATAATAATATTTGTAGTTTTAGGATTTGCTTTAGCTGATCAAGATTGAGAGCAATTCTTTGGTAATTTTGATAAATTGACAAAACTTTTTAGTGAGTTCTTTAAATGAGAACTTAATAGTTGAAATCAAAAACAAGGACTGCCAAATACTTTTTTAGAAACTAGTTTTTATAATTTATGACAAACAATTAAATTAGCTTTTATTGGTACTTTTTTAGGAATCATATTATGTCTTCCTTTTTCAGTACTAGCTTCAAGAAGTATAGTTTCAAATAAATATATTAACAATCTTTCCAGAGGATTTTTATCACTATTTAGAACTATACCGAGTTTTGCATTAGCCATGATTGTTGCTGGTTATTTTTTAACTAGTTATGGATCATCAGTTATTGGTATTATATTCTTTTCATTTTCAGTATCAGGTAAATTGTTTTATGAAAAAATAGAACAAATTGATACAAAAGTATTTACCACAATGCAAGCTACTGGAGCTAATAAGTTTCAATCATTTAGAAAAGCAGTAGTTCCACAAATTTCAACTAATTTATTATCAATTTCACTTTATACATTAGAAACTAATATTCGTTACTTTTCAGTTATTGCAATCGTAACAGGATTAGACAGTTATGGTGATTTAATACGTTCTACTTTAGATTCATCTCAATATAATAAAGCTGGATTCTTATTAACAATATTTGCAGTAACTATTTTATTAATTGAATTATTTATCTTTTTAATTAGAAATTACATAATAGAAGAAAAAGATTATTTATTAGAAAAAAAACTAATAAATAAAATTCAAAAACCATATAAAAATATAGATAAATTAAGTAATATTAGATTTTATATAAATTACATTCTAACAAAAGAAGTCAATGAAAAAATAGCAAAAACTACTGATAGTAATGAACTTCAATCTTTAAAACTAGAAAAGAAAAAATTAATTTCTGAATTTAAAAAACAATATAGTCTTAATGTTAAAAAAGATAAAGAAAAATATAAAAAGTTATTTAAAGAAAATAAAGAAAACTTGTTTGTAAGAGTTGATTTTGTAGATCATTTAGTAAGAATTGATAAAATCACTCAAACTAAACTTGCAAATGAATGTTTAATTATTAGAGAACAAATTAAACGTCAAGTTGAAGATGAAATAAAAACAGAAACTACAAAATTTAAAAAAACACTAACACCTGAAGTTGTTTTAAAAAAAATGCCAAAAACATATATTAAAAGAATTGTGTTTTTTGCAATTATTCTATTCTTATTTATTTTCTTAATTAAAGATGTTAACTTTTCTCTAGCAAGTAGTTCATCAATAAAATCAACTAATGAAAAAATATTAAAAATATTAAATATTAACTGAGAATCATTATATTATGCAAATCCAAATGCTGATATAAATAAGACTGCACAATCATTTTCAGTTATTTATATACTTTGAGAAACACTAACAATTGCTATTTTAGGAACTGTAATTGGAGCTGTATTTGCTTATATATTAGGATTATTAAGTTCATCAAAAATAGTTCATCC---TATTATTGCAAAGCCAGTTTTATGTTTAACTACTTTAATTAGAGCAATTCCAACATATATGTATGCTTATATTTTTGTTTTTGCAGTTGGTATAGGTCCATTTGCTGGTTCATTAGCTTTAGCTGTCGGAACAACTGGAATGCTAAC
			AAAATATAATAGAGAAGTGTATGAAACAATAAACTTTAAAATAGTTAACCAATTAAAAGCTTTAGGGCTAAATAAATTCCAAGTATTTAGATATGGTATATTGGCTCAAACTCAAAATGAAATAATTTCATATATTATTTATCGTTTTGAAATTAACTTTAAAGAAGTAGCTGCTTTAGGAGTTGTGGGCGCTGGTGTTTTAGGAAAAGTTTTAAGAAGTTATTTTGATGAGTTCTTATATGCAGAATTTGGAGCTTTAGTATTTGGTTTAATTATCTTTACTTTAATTGTTGAAGGCATTTCAAATACATTAAGAGTAAAATTTTTAGAAAATAAAAATCCTAAATGAATCGATTGATTAATAAATAAATATCAACATTATTGTTTTGCAACTTACAAAGCTACTTTAAAACTATTTAAAAAACAAGTTGATATGAGTTATTGGCAAGCTAATGCTTTTAATAGTTATGTTAAAAGTAAAATAAGTTTAGATAAACTACCTGATAAACACATTTCTAAAAAAGTTATCTTTTTAAAAAACTTAAAAGTTGATATTGATTATGATAATAAAACTTTAGTTGATCAAAAATATGAAGAACTAATTAGTTTACATAAAAAATACATAAAAGAATTTAAAGATAATAGAAAACTATTAGTTGATCAAATTAATAACCAAGCTAAAAATTATTTAAAAACAGCTAAAACTAATTATTTAAACTCTAAACTAAAATTAGAAAAACAATTAACTGAGTTAAAAGTTGATATTAAAGACATTGAGCAACAAATTAAATTGCAAACTGAATCAAATGATTTAAATCAAAAATTACAAGATCAAAAAACTAAATTAACAAGTATTAAAGACTTATTAAAATCACTAAAAAGAGAGTATAAAAAAACTGTTTTATTTACAAAACAAACTAGAACTATCAAACTTTGAAATTTAGATTATTAAATGTCGCATCCATTTTCAGTAGATGAAATTAAACAAATTCATCAAGAAATTTCTAAAATAATTCATTATACACCTTTACATTATGCAGATAAATTATCAGCTTTAACTGGTAATAATATTTATTTAAAATTAGAAAATTTACAAAAAACAGGAAGCTTTAAATTAAGAGGAGCAACTAATAAAATTAATAAACTAACTAATGAAGAAAAAGAACATGGAATTATTGCAGCTAGTGCTGGAAATCATGCACAAGGTGTAGCTTATGCAGCTACTAATTTAGGGTTAAAATCAACAATTGTTATGCCTGAAAATGCCCCAATGGCAAAAATTCAAGCAACAGAAAAATATGGTGGAAAAGTTGTTCTAAGTGGAAGATTTTTTGATGATGCTTTAGCTAAAGCAATTGAATTAAAAGAAAAAGAAAATCTAACTTTAATTCATGCTTTTGATGATATTGAAATTATTAAAGGTCAAGCTACTATTGCATATGAAATTGATCAACAAATTAAAAACATCGATTATTGTTTAGTACCAATTGGTGGTGGTGGATTAATGAGTGGTATTGCTACTTATTTAAAACAAGTTAATCCAAATATTAAAATGATTGGTGTTGAAGCTGCTAATGTTAATTCCTATCAACAAGCAAAAGCTTTGAGTAGACCAGTGATGGTTGATTCTAAACCATCAATAGCAGATGGAATTGCTGTTAAAAAAGTTAGTGATTTAACTTTTTCAATATTAAATCAATATGTTGATGATGTAGTTGTTGTAAGTGAAGAAGAAATTGCTGAAGCAATGTTATTTTTAATGGAAAATTGTAAGTTTGTAACTGAAGGTTCAGGAGCAGTTACTGCTGCTGCTTTAATGTTTGATAAATTAAATATTAAAAATCAAAATAAAACAATAGTTGGTTTAGTTAGTGGTGGAAATATTGATATTGCAATGGTTGGTAATATTATTAATAAAGCTTTAATTAAAACTAATAGAAGATTAGTATTATCAGTTAATATAACATCAGATAATAAAGAAATACTAAAAATAATTAATA
			TTATTAATTCTTGTGGAGCTAAAATTTTTAAAATAAAAACTAATAGAGATATTATGTATTTAGAATTAAGTGAAATTCATGCAACATTTATTATTGATTTATCAAATACTGATCAACAACAGCAAATCATTGACAAAATTATTCAAGCTAATTACAAAATTACAAGCATTACAGATTAAATGCATAATCTAAAAACAAAAACTAAAAAAGACAAAGAAAATAGTTTTTATAATAATCTTTTAAATGCATTACAACGTTTAGGAAAAACTTTAATGTTTCCTATTGCAGTTTTACCAATTGCAGCTTTATTAGCTAGATTTGGTGCTTTAATTCAAGATCCACTAGCTAATGGAGGTTCAAATATTTCTGAAATTCAAAAATTCATAGGATTAGTTATAGCTACTCCTGGTCAAATTGTTTTTGATAATTTAGCAATAATTTTTGCTATTGGTATTAGTTTTGGATTAGCAAAAGATAATCGTGGAGAAGCTGCATTAGTTGGTGGTATTGTTTGATTTGGAATGACAGCTTTATTAAAAGAAGGTTTAATTCCAACATTTATTTGAAAAAATGTACTAACTTCAGATAAACTTTTAATCAAGCAAGGTGAACAAATGGTTCCAGCTACTCAACTATTATATTTTTTAAGAAATAATACTGTTAAGTACCAATTGGATTCTGGAGTTGTTGGTGGTATTGTTGTTGGTTGTTTAGTTGCTTTAATCTATAACAAATATAAAGATGTAACTTTACCTCAGGCTCTTTCATTTTTTGGTGGAAGAAGATTTATTCCAATGTTAGGTGTTTTAATGATTGTTCCACTAGGATTAGGATTTGCTATCATTTGACCTTGAGCACAATTTATTTTAATTAAAATAGGAACAACTTTATCTCAAGCAAATGGCTTTGCTAAAGGATTTGCAGTTGGAACTTATGGATTTTTAAATAGAATTGTTCAACCATTTGGATTACACCACATTTTAAATACATTTGTATGATTCCAATTACCAATTGAAGGTAAATTATTAGCTGATGGATCTACAACAATAATTAATGGAGATATTACTGCATTTCAAAAAGGATTGATTGGTTCTGGTTTATTTACTTCTGGTTTTTTCCCTTTATTTTTAGGGGGATTACCAGGAGTTGCTCTAGCTTTAATTTTAGCTTCAGATAAAGATAAAAAAAAGCAAATGACTGCTTTTTATGGGGGTTCTGCTTTTGTTGCTTGAATTACTGGAATTGATGAACCTTTAATTTTTAACTTTATTTTTATTTCTCCAATTTTATATGTTTTAAATGCTTTATTTACAGGTATTTTTTACATGTTTGTAACTTGATCTCAAATTGCTTTAGGTATTGGATTTAGTGCTGGATTTATTGACTATGTAGTTTCGTTTTGAACTTCATGACAAATTTCAACAAAAATCGGATGATACGCTAACCCATTATGAATTTGAGTATTTGCTATTGCTATGTTTGGTTTATATTTTACAACATTTTACTTTTTAATTAAAAAGCTAAATATTCCAACCCCTGGTAGAGAAAATCAATTAGGATTTAAAAAAGAAGTTTTAGAACCAATAACAAGTAATAATAAACAAAATAAATATGAAATAATGGCTAAAAGAATTTTAGATATTGTTGGTGAAGATAATATTGAATTAGTTGAAAGTTGCTCTACAAGATTACGATTGACTGTAAAAAATAATTCAAAACAAGTCATTGATGATGAAAAAATCAAGCAAGTTGGAGCTTTTGGAGTAGTTAGATTAGGTAAAAATAATTATCAAATAATAATTGGAACTGATGTAGAACATGTTGCAGATAAGTTAAAAGAAATTCTAAATTAGATGTTAGATCAAAAAAAATCACAACTATTATTAGATAAAATTAAGCAATATCAAAATATTATTATTACAAAACATAAACAACCTGATTGAGATGCTCAAGGTAGTGCAATTGGATTAGCAAACATTATTAATGATAATTTTAAAAAT
			AAAACTATTTATGTAGTTGGATCTAGAATTAGTGATGATGATAGTTTTTTTATTGATGAAACTAATTTAAGTGATGAATTTGTTAAAAATAGTTTAATTATTACAGTTGATACTGCTACAAAAAAAAGAGTAGATTTTAATAGATTTGATTTAAGTTGTGATAGTTTTAAAATTGATCATCATATAAATGTTGAAGATTATTGTAATAATGATTTAATAGATGATAGTAGTATTTCAAATACTCAAGTTATTAGTTTATGAGCTTTAGAAAATGATTTATTTATTTCACCAACTGCTGCTTATAATTTATATTTAGGTTTATTAACTGATTCAAATAGATTTTTATATGATAAAACTAATCAAACAACTTTTTATGTTGCATCTAAGCTATTAGAAGCTGGAGCTAATTTAAAAAAAGCAAATGACTTTTTATATGTATCAGATCTAAAATTAAGACAATGAGTGATGTATAGTTTTTCTAAAATGAAATTAACTAATACTGGTATTGCTTATATTGTTTTATTAGATGAAGATTTAAAAGGTTGAGATTTGAGTTATGAAGAAACTAAATTAGCACTTTCAGTTATGAGTGGAATTAAAGAAATTAAAATTTGATTTACAATTATACAAGTAGAAGATATTTTAAAAGTTTCATTAAGAAGTAGAGATTTTAGTATTGATAAAATTGCGAATAAATATAATGGTGGAGGTCATAGATTAGCTAGTGGAGCTGAAATTAGTTCATTAGATCAAATTAATGATTTAATTAATGATTTAGAACAATTAATTAAAGGAGAACAATAAATGAATAATACTATTTTTAATGTTTTAAATAAAATAAAAAACACTAACATCAGTCTGAATAAGGCTGATGTTTATCATATTTTAGAACATATTATAAATAAAGATTACCAATGAATTATTAGTAATTTAGATCATAAATTAACAAAAAAACAAATTTATAAAATAGATCAAATACTTGATTTATTAAAACAAAACTATCCTTTAGCTTACATTTTAAAAAGTAAGTATTTTTATTCAAATATTTTTTTTGTTAATAAAGATGTTTTGATCCCAAGAAATGAATCTGAATTAATAATTGATCATGTTAGTGAATTTGTTAAAAATAATAATGATTTATTAATAGTTGATTTGTGTACTGGTAGTGGGTGTTTAGGAATTAGTTGTGCTTTATTAAATGATCAAAATAAAGTGATTTTAACTGATATATCTTATAAATCTTTAAAAGTAGCTAATAAAAATATTAAGAAATTTAATTTAATAAATACTAGTTGTTTAAATGGAAATTTTATTGATGTTTTAATCAAAAATAATCTAAAGGCAAATCTAATAATTTGTAATCCTCCATATATTGATATAAATGATCAAAATATAGATAAAAACGTAATAGATTTTGAACCAAGCATTGCTTTATTTGCACCAAACAAAGGTTTATATTTTTATGAAATTTTAATTAAAAATATAGATAAAATTGTTGATACTAATAAAAACTTTTTAATTGTTTTAGAGTTTGGATGATTACAAAAAGACTCAATAGAACAATTATTGATTAATAATTGTTTAAAATATAAATGAGAATTTAAAAAAGACTACAATGATTATTGAAGAAATTTAATTATTAAAAATTTTTAATTGCTTAAATTTAGAAGTGTTAGAATGAATAATCAAAAAATAATAAATATTGCTGTTATTGCACACGTTGATGCTGGTAAATCTACACTTGTTGATGCTTTATTAAAACAAAGTGGAGTTTTTAGACAAAATCAAGAAGTAATTGAACAAGTTATGGATTCAAATGATCAAGAAAGAGAAAGAGGAATTACAATTTATTCTAAAAACTGTTCTATTACTTATAAAGATTACAAAATTAATATAGTAGATACTCCAGGACATGCTGATTTTTCTAGTGAAGTTGAAAGAATTATGAAAACAGTTGATACTGTAATTTTATTAGTTGATTCAAGTGAAGGACCAATGTC
			TCAAACCAGATTTGTTTTACAAAAAGCTTTAGAAATTGGATTAAACCCAATTTTATTTATTAATAAAATAGATAAAAAAGATCAAAGAAGTTTAGAAGTAGTTGAAGAAGTAATTGAATTATTTTTAGAACTAAATGCAACAGATGAACAACTTGATTTTAAAACTTTATATGGAATTGCAAAAAATGGAATTGCTCAATATAGTCTAGAAGAACAAAGTAATGATTTAACACCTTTATTTGAAACTATTATTAATCAAGTTGGATCATATCCAACTGAACTATCTAATAATGATCTAGTAATGCAAGTTTCAAGTTTAGCTTATGATAGTTTTATTGGAAGAATTGGAATTGGAAGAATTTTTGAAGGAAGTATTAAAGAAAATCAAATCGTAAGTATTGTTAAAAATGATAGAATTATTAAGCAAGGAAAAATTGCAAAATTAATGGTTTATCAAGGATTAAATAGAGTTCAAGTTAAACAAGCATTTGCTGGAGATATTATTACATTTGCTGGAATTGAAGATATTTCAATTGGAGATACTATTAATAATTTAAATATTATTAAACCATTAAAACCAATCCATATTGAAGAACCAACAATGTCTATGAACTTTTTAGTAAATACTTCACCATTTGCTGGAAGAGTTGGTAAATTTGTTACTTCAAGAAATATTAAAGAGCGTTTAGAAAAAGAAGTTGAAGTCAATGTTGGTTTAAGAATTGAACCTTTGATTAATTCTGAAATTGAAGGATTTAAAGTTTTAGGACGTGGAGAATTACATATTTCAGTTTTAATTGAAGCAATGAGAAGAGAAGGTTTTGAACTAGCAATTTCAAAACCAGAAGTAATTTTTCAACGTAATCCAATGACCGGAGATTTATTAGAACCAATTGAAAAAGTAATTATTAATACACCAACTGAATATTCTGGAACTGTTATTAATAAATTAAATCAAAGAAAAGGAATTATGTTAGATATGGATTCTGATGGTATTAGAGATAAAATTACTTATTCTATACCATTAAGAGGATTAATTGGATTTAGATCAGAATTTACAAATGATACTCATGGTGAGGGTATTATGGTTAAAAGTAGTAGTGGATATGAACTATATAAAGGTGAAATTGTCTCAAGACAAAACGGAGTATTAGTATCAATGGCAAATGGTAAAAGTTTACCTTATGCTTTAAATAATCTTGAAGAACGCGGAATTTTATTTATAGGTCCTCAAGTTGATGTTTATGAAGGAATGATTATTGGTCAGCATTCAAGAGATAATGATTTATATGTAAATCCAACAACAGCAAAAAAATTAACTAATACTAGAGCTAGTGGGACTGATGATGCTGTTAAATTAACACCAGCTAGAAAAATGAGTCTAGAAGAAGCTTTAGAATATATTTCAAATGATGAGTTAGTTGAAATTACACCAACAGACATTAGGTTGAGAAAGCGTTGATTAACTCAAGCAGAACAAAAACAACACAGAAACGATAAATACTAGATGACTGAAAAACAAATAATAAGAACAATTAAAAAAATTAGTTTAGATACAGATCATCGTTTTTGTTTTATTGCAAATTATGTTTTAAGTAATTTAGATAGTATTGAAAAAATGACTATTAACCAATTAGCAAAAGCTACATATACATCAGTTGCAACTATTAATAGATTTGTTAAATTTTTAAATTTAGATGGATATAAAGAATTAGTTCATATTATTAAATATTTTAAAAATAGTTTGCAAGGTGATCAAATTACTTACTCACTTACTAGTAATTCACTAATACTTAATGCATATAATAATATAATTTCTAGTTTAGATGAAACTTCTAAATTAACAATAGAACAACAAGATACTATTAAAAATTTAATTAGTAAAATCAAAAAAGCTCTTAAAATAGCAGTCTTTGCTGTTGGTGGCACTTTTAATATTGCTAAAGATTTTCAACAAAAGTTATTACGAATTGGTTTTAACATCACAGCTGTTAATGATT
			TTCATAATGGTTATTTATTAGCTAATCAGTTAAATAATAATGATTTAGCAATATTTGTTTCATATTCTGGAGAAACACTTGATTTAATTAAATTAGCTCAAGTTTGTACTAAAAATAATGTTCAAATTGCTGTAGTATGTAAAGCAACCAATAATACACTTTCTAATTTATCTAATTACTTAATAAACATTAGTAGTAATGAAAAAATTGATCGTTTAGTTTCTACTACTAGTAGATTTTCTTTATTATTTGCTTTAGATCTTATTTACATATTTTTATTATCAACTGATTTAAAAAATTATACCGAGTTATTAGAAAAAACAATGATATCAAAATTTTAAATGAAGCAAACAAAAGTTGATATTTGTATCATTGGTGGTGGAATTATTGGTGCTTCTGTTGCAAGAGAACTAGCAAAATTTGATAAAAAAATTGTAGTTTTAGAAGCAAACCCAAGACTTGCCTTAGAAACAAGTAGTCATAACTCAGGATTAGTTCATGGTGGATTTGATCCAAGACCTGAAACTTTAAATGCAAAATTAAATGTTTTAGGTAAAAAACGTTATGAAGACTGAATCAAAGAAATGGATTTTCCATATCTAAGAATTGATTCAACTATAGTGGCATTTAATGATGAAGAAATGAAACACGTTCATATGCTATATGATAGAGGTTTAATTAATGGACTAGATCCAAAAGAAATGCAAGTCATTGATGCAAAAGAACTTCAAAAACGTGAACCAAATATTAGTAAACAAGCAGTTGGAGCTTTAGTATGTAACTCTTCAATTGCTATTGATCCAGTTTTACTAACTACAACACTTATGAGAAATGCTATTAAAAACGGTGTTGAACTAAAAGTTAATTCAAAAGTAGTAGATATTAAAAAAGTTGATAATATTTTTGAAATCAAAACTGCAAAAGATGAAATCATTCAAGCTGAAGTTGTAGTTAATGTAGCTGGACATTATGCTGATGTTATAGCAAATATGGCTGGATATGGTGATTTTAAATTAACTACAAGAAGAGGAAAATACCGTATTTTAGATAAATCTGAAGCAGGTATTGTAAATTCTGTAGTATTTATGGTGCCAACCATTCATGGAAAAGGAGTTATTGTTGCTCCAATGCTAGATGGTAGAGTTATGGTAGGACCAACTGCTTTAGATGGAGTACCAAAAGAAGAAACCTTATTAGTAACTCAACAACAATACGATAACATTGGAAAAATCGGTAAACATTTAATACCAAATATTAATATGGATAAAACTTGTACAGTTTATGCTGGTTCAAGACCTATTGATATTGAAACTAATGACTTTATAATTAGACCAGCAAAAAATGATAAAAAATTTATTAATGTTGCTGGAATGAAATCACCAGCTATTGCATCAGCTCCAGCTATTGCAGATATGGTATGTGATTTAGTAAAAAATGCATTTGATAAATTAGATAAAAAGGCTAATTGACAACCAAAAGAAGAAGCTATTCTTCCATGAAAATAGATGACAGATAGTAAAAAATACATCTTAACACTAGATGAAGGAACAACAAGTGCAAGAGCTTTAATTACTGATAAACAAGGTAATATTATTGCTGTTGAACAATCAGAATTTACTCAATACTTTCCAAAAGAAGGATGAGTAGAACATGATGCTATTGAAATTTGAAATACTCAACGTTCTGCATTAGTACAAGTTTTAAATAAATCTGGAATTGATCCAAGCCAGATTGAAGCAATTGGAATTACTAATCAACGTGAAACTGCTGTTATTTGAAATAAAGAAACTGGATTACCAATTTATAATGCTATAGTTTGACAAGATCAAAGAACAGCTGACTATTGTCAAACATTTGATAAAGATACTTTAGAAATGGTAAAACAAAGATCTGGATTAATAATTAATCCATACTTTTCAGGAACTAAAGTAAAATGAATTTTAGATAATGTTCCAAACGCTAGACAACTAGCAAAAGAAGGAAAGCTAATGTTTGGAACA
			ATCAACACATGATTAATTTATCGTCTAACAGGTGGAGAAGTATTTGTAACAGATCATACTAACGCACAAAGAACTTTACTATACAATATTCACACAAATGACTGAGATGATGAATTATTAAAATTATTTGATATTCCAAGAAACATTCTTCCTGAAATTAAATCATGTAGTGAAGTTTATGGATACACATTTAAAGGGCTATTTTCTAAAGGCAATGAGCAAAGAATCAAAATTGCATCATCAATTGGTGATCAACAAAGTGCTTTGTTTGGGCAATTATGCTTAGAAAAAGGTCAAGTAAAAGTAACTTATGGAACAGGATGCTTTATTTTAACAAATACTGGTGAAGAAATTGTTAAATCAAATCATGGTTTATTAACAACAGTTGCTTATTCATTTAAAGACAAAGTATATTATGCTTTAGAAGGTTCAGTAATGATTGCTGGAGCTGCTGTTCAATGATTAAGAGATAATCTAAGAATTGTTTATAATGCTATTGAAACAGAATGATATGCTGGTCAAGTTAAAGATGATAGAAGAGTTTATGTTGTTCCATCATTTACTGGATTAGGTTCTCCTTATTGAGATTCATTCTCACGTGGTGCTATTTTTGGACTAGATCGTGGAACTAGACGTGAACATATTGTTAGAGCAACTCTAGAAGCTATTGCATACCAAGCAAATGATGTTGTTGATGCAATGAGAAAAGATATGAAAAAACCAATCGAAATTTTTAAAGTAGATGGTGGGGCCGCAAATAACAAATTCTTAATGCAATTCCAATCAAATATTTCTCAATCTAAAGTTATAAAACCAACAAACGTAGAAACTACTGCTATGGGAGCTGCATTTATGGCAGGATTAGCTGTTGGATATTGAGAAAATGCTGAAGAATTGAAAAAAACTTATAAAGTTCACTTTGAATTAACACCAGAACTAAGTAAACCAGAAGTTGATAAATTAATTAAAGGTTGAAAAGTAGCTGTTCAAAGAACATTTAAATGAGTAGAAGAAATTGAATAAATGACTAAAGAAAAATTACAAAAGAGAATGAAGCGAACCAAAGTAATTACAACAATTGGTCCTTCAACTCACTCTGCAGAAGCTATTAAAGAATTATTTAACAATGGAATGACAACTATTCGTTTAAATTTTTCACATGGTAGTTATGAAGAACACGGTTATAGAATTAAAGCTGCAAAAAAAATCTCTAAAGCTTTAAATAAGCCAATCTCAATAATGTTAGACACTAAAGGTCCTGAAATAAGATTAGGAAAATTTAAAGATAATAAACAAGAAGTAGTAAAAGGTCAAGCAATTACTATTTATACAGATAATTATTCTTATTTAAACAAAGAATGTGTTCAAGGTGAAATGACTGTTGCTTATGATATGTCAGTTGATTTAAAACCTGAAGATATGATTTTAATTGATGATGGTAAATTAGAATTAACAGTTGATTCAGTTGAACCTCAAATTATTAAAGCAACTGCATTTAATCATCACATTGTAAAAACTAATAAACGTGTTAACTTACCTGGAATTGATTTTTCATTACCATTTTTATCTGAAAAAGATGAAAAAGATATTTTATTTGGATGTGAACAAGATGTTGATTATATAGCTGCATCATTTGTAAATACAGCTGAAAATGTAAGACAAATTAAAGAAATCTTAACTAAAGCTAATGCAAATCATATTCAAATTATTTCAAAAATAGAATCACAAGTTGGATTAGATAATATTGATGAAATTATTGAAGAATCTGATGGAATTATGATTGCGCGTGGTGATTTAGGATTAGAAATTCCATATTATGATGTACCTTATTGAGAAAAAATTATCATCAGAAAATGTAGAGAAAAAGGAAAAATCGTTATTGTTGCTACTCAAATGTTAGAAACAATGACAGAAAATCCATCACCAACTAGAGCTGAAGTAACTGATGTTTATTATGCAACTGAACTTGGTGCTGATGCTACAATGTTATCTGGTGAATC
			AGCTGCTGGAGATTATCCATTTTTAACAGTTCATACAATGTCAACAATTAATAAAAGAGCAGAAGTTGAATTCTACAACAAAATTTACTACCAAGTACAATTAGATAATGCAAGAAACTCAACATCAGGACCTAGAGCTGAAATCGCAGACTTATTAGCTACAAAAACAAAAGATGGTGAATATAAGTATGCAATTGTTTTATCAAAAACAGGTGAATTATTAAAAACCATTTCTAAATTTAGACCAAATGTAACAATTTTAGGAGTTAGTCCAGATAAGAAATTGTGAACTTCATTTGGTGTATGACATTCAATTTTTATGAATAAAGTTGATACTTTAGATAATTTAGATAATAATGTTGAAAAACTATCAGAAATTGCTAAGTCTTGAGGAGCTAAGTTTGGTGAAAAAGTTTTAGTTGTAAGAAGTACAGCTATAAAAGAAATAGAAGTTATTTAAATGAAAGTTATAGTACTAGGTACTAACCATGCTGGAACTACAGCTGTTAGAACTTTAAAAAGATTAGATCCTACTTGTGAAGTAACTACTTATGACAAAAATGATGCCATTTCATTTTTAGGATGTGGTATTGCTTTATGAGTAAAAGGTGAAGTTAAAGACCCAAATATGTTATTTTACGCAACTCCTGAAATTTTAAGATCTGAAGGAGTTAACGTGTTTATGAATCACGAAGTACTATCAGTTGATGACAAAGCAAAAACTGTTACTGTTAAAGATTTAAAAACAGGTGAAGTAAAAACAGATAACTATGACAAATTAATTGTAGCTACAGGAACTTGACCATTAATTCCATCAATCCCAGGAATCGATTTAGAAGGTGTACAAATTTGTAAAAACTACCACCATGCTAAAAAAATTCTAGAACACAACTTAGATAAAAGTTATAAAAAAATTGCTGTAGTTGGTGCAGGATACATTGGTGTTGAATTAGTTGAAGCATTTAATGAGTATGGAAAAGATGTTACTTTAATTGATGTTGCTAATAGAATTATGCCAGTTTATTATGATCAAGAATTCACTGATCTAATGCAAGAAAAAATGACTAAAGCTGGAGTTAAATTATCTTTAGGTGCAAAAGTTATTGAATTTAAAGGTGAAAATGGAAAAGTAACTCAAGTTGTAACTGATAAAGGAAACATTGATGTTGATTATGTAATCTTTTCAGTAGGTGTAAGACCACAATCAGCTATTTTAGAAGGTATTTGTGATTTAGATGACAGAAAAGCTATTGTAACAAATGACTTTATGCAAACTACAAATCCAGATATTTATGCAATTGGAGACTGTGCTCAAGTTTATAACAAAGCAATGAATAAAAACGTTCCAATTCAATTAGCAACAACAGCTGTTAGAACTGGAGTTATTGCTGCATTTAACGTAATTAAAGGAAATGGATTAAAATCTCCAGGATTCACAGGAGCTAATGGTATTTCAGTATTTGGATTACACATGGCAAGTGTTGGAATCAGTGTTGAAGCCGCAAAAAGAATGGGATATGACGTTGACTTTATCAACTTTAAAGATCTAGACAGACCTGAATTTATGTCAACAGCAAATGAAGTTCTATTTAAAGTTGTATGAGATAAAAAGACAAGAAAAATTATTGGAGCTCAAGTAGCTAGTGAAAAGAATCATACAGAAGTTATGTATATGCTAGCTTTAGGTATTCAAAAAGACTTAACAATTGATGAATTACCACTAGTTGATATTTTCTTCTTACCACACTTTAACAAACCATTTAACTTTATTTCACTAGCAGGACTAGAAGTTTTAGGACTAAACTACTTTAAAAAGGAAAAATAGATGATCAACTTATTGATTTCTAAGTATCACGATCCTGCTATGAATTTAGCAATCGAAGAATATTTAACTTATCATTATAAAGCTAAAGAACCTATTGTATTTTTCTGACAAAATGCTAATACTATAGTTGTTGGAAGAAATCAAAATGCTTTTGCTGAAATTAACTTAGAGGCTG
			CTCAAAAAGATAACGTTAAGATTGTTAAAAGAAATACAGGTGGGGGAACTGTTTATCAAGATTTAGGTAATGTTTGTTATTCATTAATTGTTGATAATTCAACTGATGATGTTGATTATCAAAAAGCCTTACAACCAATTATTACTTATTTAAATCAAAAAAATATTAATGCAATGTTTTCTGGGCGTAATGATATGGTAATTGATGGTTATAAAGTATCAGGAAATGCTCAATTAAAAACTAATGAAAAAACACTAGTTCATGGTACATTACTATTTGATGTTGATTTATCTAAAATGCCTAAATATTTAGTTGTTGATCCTGAAAAATTAAAACATCAACAAATCAGATCAAAACCTGCCAGAGTTAGAAATATAAAAGAGTTTTTCAAAGATATTAATATCGATATTGATTTAAATACTTTTATTAATGATGTAGTTAGTTCATATGTACAAAATGAGAAAATTAAATGAATTGAATTAACTGATCAAGAAAAACAATACATTCAGTCAAGAAAAGAAACTAAGTTTGAACAATGAGACTGAACGTTTGGGAAAAATACTGTATTTTCTCTAGTTAAAAAACAATACCTTGAATCTAAAGGTTTTATTACCCTAAACTTAGATGTCGATAATGGAGTTATTACTAACATTAAAATTTATGGTGATTTTTTAGGAACTCAAGGAACTGAAAAATTAGAAGCAAAATTAATTGGGGTTAAATTTAATAAAAAAGATGTAGAAAATGTCTTAAACCAATTTGACTTAGAAGCTATTTTTGCTAAGAATTTTACAAGTGATGATATCACCAACTTATTATTTAAAGATTAAATGGCTATTATTAATAATATTAAAGCTGTAACTGATGCTTTAGATTGCGCTATGCAACGCGATCCAAATGTTATTGTATTTGGTGAAGATGTTGGAACTGAAGGTGGAGTTTTCAGAGCTACTCAAGGATTAGCTGTAAAATTTGGAAATGACCGCTGCTTTAATGCTCCTATTAGTGAAGCAATGTTTGCTGGTGTTGGTTTAGGAATGGCTATGAATGGTATGAAACCAGTTGTAGAAATGCAATTTGAAGGATTAGGATTAGCTTCTTTACAAAATATTCTTACTAATATTTCAAGAATGAGAAACCGTACACGTGGTAAATACACTGCTCCAATGGTTATTAGAACACCAATGGGTGGAGGAATTCGTGCTTTAGAACATCATAGTGAAGCTTTAGAAGCAGTATATGCTCATATTCCAGGAGTTCAAATTGTTTGCCCATCAACTCCATACGATACAAAAGGATTAATTTTAGCTGCAATTGATTCACCAGATCCAGTTATTGTTGTTGAACCAACAAAACTATATAGAGCATTTAAACAAGAAGTTCCAGATGAACACTACATAGTACCAATTGGAGAAGCTTATAAAATTCAAGAAGGTAATGATTTAACTGTTGTTACTTATGGTGCTCAAACTGTTGATTGTCAAAAAGCTATTGCGTTATTAAAAGAAACTCATCCAAACGCAACTATTGATTTAATTGATTTACGTTCTATTAAACCATGAGATAAAAAAATGGTAGTTGAATCAGTTAAAAAAACAGGAAGATTATTAGTTGTTCATGAAGCTGTTAAATCATTCTCAGTTTCAGCTGAAATCATTACAACTGTTAATGAAGAATGTTTTGAATACATAAAAGCACCTTTATCAAGGTGTACAGGTTATGATGTTATTACTCCATTTGATAGAGGAGAAGGTTACTTCCAAGTTAACCCTAAAAAAGTTCTAGTCAAAATGCAAGAATTGTTAGACTTTAAATTTTAAATGGATAATTTAGAGCAAAAAACGATTCGCGAAGTTCAACAAGAACTAAATACAAATATTAAAACTGGATTATCAAATCAAACAGCTAGTGAATTACTAATTAAAAATGGTAAAAATGAACTAGCAAAAAATAAACAAACTCCAGCTATTTTAATCTTTTTAAAATCTTTAATTCAACCG
			ATTCAAATTGTTTTATTTATCGCTGCAATTATTTCAGTAATTGCTCCATTAATTTCATCTAAACACTTTGAGGTTAAATTTGATGATTTTATTGATTTTATAGTAATTATGGGTGTTATTTTATTGGATGCTACTTTAGAAACTATTCAACAAATCAAAGCCAGAAAATCAGTTGATGCTTTAAAATCACTTTCTAAACCATCTGCTGTTGTTTTAAGAGATTCGGTTGTTAAAGAAATTGATGCTAGTGAATTAGTAGTTGGTGATATTGTAATATTAGAAGCTGGAAAATATGTTCCAGCAGATTTACGTTTATTAGAATCAAGTGATTGTATGATTGAAGAATCAATTCTAACTGGTGAATCAGTTCCAGTTGAAAAAAGTAGTAAACCAATTAAACAAACAAATATTTTAGCTGAAAAGAAAAATATTTGTTTTATGTCAACTTTTGTAACTTCAGGAAGAGCAATTGGAGTTGTTATTAAAACTGGGATTGATACAGAAATTGGAAAAATTTCAAAAACAATTTCAGATAATGAAGAACAAGTAACACCACTAGAAAAGAAAATGAATAAATTTAGTTATTTAATTTCTATTCTTGCAATTATTATTAGTATTTTTGTATTTATTAGTTTTATGATTTCATCAAATAAAAGCAATTGAGCTACTTATTTGATGATTTCTATAACTTTAGCAATTGGTGTTATACCTGAATCACTTTCAGCAATTGTTTCTATTGCTTTATCTTTTGCTACAAAAAGAATGGCAAAAAACAATGTTATTGTTAAAAAATTAGAAAGTATTGAAACTTTAGGATCAGTTAATGTTATTTGTACTGATAAAACTGGAACATTAACTCAAAATAAAATGGCTATTAAAAAACTAATTTGAAATAATGAAATTATTTTAGCTGATGAATTTATCAATAAAACTAAAAATGAACAAGCAAAAGACCTGTTTTTAAAATCTTTAATCTTACCAAATGATTCAATAACTGAAAATGATGAAAGAATTGGAGATCCAACTGAACTTGCATTAGTTGATTTTGCTGAACAAATGAAAATTGATGAACAAGAGTTTAGAAAGAAATATCCAAGAATTTTTGAAATACCTTTTGATAGTGAACGTAAATTAATGACAACTGTTAATGTTTTAGAAAATGAACAACAATTTGTTTTTACAAAAGGTGCTTTAGATCAAATATTAAAAAAATGTACTAAGATTTTTATTAATAATAAAGTTGTTAAATTAACTAATACTCACAAAAAAGAAATTAAAAAGCTTTCAACTTCATTAAGTGATGATACTTTAAGAGTTTTAGGATTTGGTGTAAAACAAATTATAACTCAAGATCAAAAAACTGAAGATGATTTAATTTTTATAGGAGCAGTTGGAATGATTGATCCTATAAGAAAAGAAGCTTTAATTGCTATTCAACAAGCAAAAGCAGCTGGTATTAAAACAATTATGATAACTGGTGATCATGCAATTACTGCTTTAGCAATAGCAAGAGATTTGGATTTAGCTTATACTCAATATGAAGTAATGTCTTCTGAAAAACTAGAACAATACACTGATCAAGAATTAGAAAGTGCTATTGATAATATTAAAATTTTTGCAAGAGTTAATCCTGAACATAAAGTGAGAATTGTTCAAGCTTTACAAAAAAAAGGATATATTGTTTCAATGACAGGTGATGGAGTTAATGATGCTCCAAGTTTAGCAATAGCTGATATTGGTGTTGCTATGGGTGTTAGTGGAACAGATGTTGCAAAACAAGCTGCTGATGTCATTTTAACTAATGATGATCTAAATACAATGATGGTTGGAGTTTTAGAAGGACGTAATGTTTATCAAAAAATCAGAAGAGCTATTGTTTTATTATTAGGATTTAATTTTGCAAATGTTATAAGTATTGTAATTATTTCTTTATTATTAAAAATTTCTCCACTAACTGCTACAAATATTTTATTTATTAATTTAGTTGTTGATTCTTGTTT
			AGCTTTTGGAATTGGAATGAGCCCAATTGATAGAACACTTTTAAAAAATAAATCTCAATTAAGAAATAAAAGTATACTTAATGAAATAATATGACCATTATTTAAAGTAGGTTTATCTTTATCAGTTGCTCAAATCATTTCATTTATAATTGGAATGTCAGCAACAAATCTTGATTATTATAATAATTTAAGTAGTTATACTAAAGCTCAAAATTGATTTTTATTTATTCAAGAAAATAATCAAATATTATTATCTAATATAGAAGATATGCATGACTTTGTAGTTTTTGGAAGAACTAATATGTTTATTACAAGTATTATTTCACCAATTTTATTTACACATTTAATCAAACTAACTAATTGAAAAGATACTAAAAAAATAGATTGAACTATTTCAAAACCTCTAATTTATTCATGTATAATCGCTTTATTAATTTCAATAATTGTTTTTTCAATACCTGTGTTTAATTCAAAAGTATTTGGTCTAGCTGGTATTAATGATACAAAAGCATATATTAATTGAAGTTCTAAAAATATGTGAATTTTATTTTCAAGTTTAGCATGTGCTTTAATTCCGTTTACATTTATATTAATAACTGATGCTATTGAGTTTTATTCATATCATTTATCAAATAGAACATGAGAAAAAAGACAAAAACTAATAAAACAAATTATAGATCAAGAACAAAAAGAAAAACTTAGAGAAGATAAAAAAAATCAAGGATAAATGCAAGGGATTTTAATAAAAAAAGATAGTAATGAAAGTTATGTCTTTTATAAAAACAATATATATAAAGTATATGCAAAAGGTAATTTAAAAAAAGAACTAAAACCTAAAGTTGGAGATATTGTTGAATTTAGTATTTTAGAAGATGGAAATGGCTATATTAAAGAAGTTAAACCAAGAAAAAATAGTCTAGATAGACCAAAAATTGCAAATGTTGACCAAGTTTTAATAGTTACTGCATTATATGAGCCTTTATTTTCATCATTTTTATTAAATAAATATATTATGATGTTAGAAACACTAAAAATTAAGCCTATTTTAATTTTTACTAAAGTTGATTTATTAAAACAAACACAATATTATCAAGAAGTTATGCATAAAATTAATTGATATAAAAAAATGCATTATCAAGTTTTAATCATTAACAATAAAGATGATTTAGAAAATAAAAAAGAAATTATTTTAAAACTAAAAGAACTTTTAAAAAATAAAATTAGTGTTTTTACAGGACAAACTGGAGCTGGAAAATCAACTACTTTAAATAACTTTTTAGATATTAATAGCCAAATTAAAACTAATGAAATTTCAAAAAAACTAAATAGAGGAAAACATACTACAACTAGTATTCAACTTTATAATTTAGAAAATGATATTTTTATAGCAGATACTCCAGGATTTTCAGCATTTGATTTAAATAATATTGATATTGAACATATTTTATATTCTTGAGAAACATTTATTCCTTTTTTAAACAAATGTAAATTTGTTGATTGTACACATACTCATGAAACTAAATGTGAAGTAAAAAAAGCCGTAGCTGAGCATTTACTACCAACATTCATTTATAATGATTATGTAAAAGTATATGAAGAATTAAAGCAAAATAGAAAGAATAAATATTAAATGGATAAATCTAAAATTAGAAATTTTAGTATTATTGCTCATATTGATCATGGTAAATCTACATTAGCTGATCGTATTTTAGAACTAACAAACACAGTTGAAAAAAGAGAAATGCAAGATCAATTATTAGATTCAATGGATATTGAAAGAGAAAGAGGAATTACAATTAAATTAAATTCAGTTCAATTAAAATATCATTCAAAAGATAATCAAGATTATATTTTTAATTTAATTGATACTCCAGGTCATGTGGACTTTACTTATGAAGTTTCAAGAAGTTTAGCTGCTTGTGAGGGTGCTATTTTAGTTGTTGATGCTTCTCAAGGAGTTGAGGCTCAGACCTTAGCTAATGTTTATTTAGCAATTGATA
			GTAATTTAGAAATAATTCCAGTAATTAATAAAATTGATTTACCTAGTGCTGATGTTGATAAAGTTAAACATGAGATTGAAGAAATTATAGGATTAGATTGTAGTAAGTCCCCTTTAATTTCAGCAAAGACTGGATTAAATGTTGAAGATGTTTTACAAGCAATAGTTGAAAAAATTCCATCACCAAGTGATGCTATTGATAATGCCCCTTTAAAAGCTTTAATTTTTGATTCTTATTATGATAAATATTTAGGTGTTGTTATGTCAATAAGACTAAAACAAGGGATGTTAAAAGTTGGTGATAAAATCAAATTAATGTCTACTAATGCTGAATATGAAGTTACTTCTTTAGGAATAAAAACTCCAAAAATTGTTAAAAAAGATTTTTTAGAAGCTGGTGAAGTGGGTTGAGTTGCAGCTTCAATTAAAACTATTAAAGATGTCAATGTTGGAGATACTATTACAAGTGTTTTAAATCCAGCTGATGAACCACTTGATGGTTATAAAAAATTAAAACCAATGGTATATTGTGGAATTTATCCAATTGATACTAATAAATATCAAGATTTTAAAGAAGCTTTAGAAAAAATTGAATTATCTGATTCTTCTTTAGTTTATGAACCAGAAACTAGTCAAGCTTTAGGATTTGGTTTTAGGTGTGGTTTTTTAGGATTATTACATATGGAAGTAATTCAAGAAAGACTAGAAAGAGAATATAATCTTGAACTAATTGCAACTGCTCCAAGCGTAGTTTATAAAGTTCATTTAACAAACAAACAAGTAATTGAATTAGATAATCCTGCACTACTACCTGAAGCTCAAAAAATTTCAAAAATTGAAGAGCCATTTGTTGAAATTAAAATAGCAACACCAAGTGAATATATTGGAGATTTGATGAACTTGTGTCAAAACAAACTTGGTATTTATAAAAATATGGAAGTAATTGACAATAATAGGCGAATTTTAATTTATCAAATGCCATTAGCAGAAATTATTTTTGATTTTTTTAATAAATTAAAATCTATTTCTAAGGGATATGCTTCTTTTGAATATGAACTTATTGGTTATAAAGAATCAAAATTAGTAAGAATGGATATTAAGTTAAATGGAGAAATGGTTGATGCATTTTCAATGATAGTTAACCAAAAATTTGCTTATCAAAGAGGAAGTGCCTTAACTTTAAAACTAAAAGAATTAATTCCAAGACAAAACTTTGAAGTACCAGTACAAGCAACAATTGGAAATAAAGTAATTTCAAGAGAAACTATAAAAGCTTATAGAAAAGATGTTACTTGAAAACTTCATGCTGCAGATAAATCAAGAAGAAAAAAATTACTAGAAAAACAAAAAGAAGGTAAGAAAAAGATGAAAGAGATTGGAACTGTAGAAGTTCCACAAGAAGCCTTTGTTGCTATTTTAAAAATAGATGATTAAATGAAACACTGACAAGAATTAACAATTGATCAATTTTCAGGTCCAATTGAATTATTGTGATTAATGATTAAAGAAAAAAAACTAGATATTATTGAACTAAGTTTAATAGAAATTGTTGATCAATATCTAGCATATATTAAACAAAATCAACAACTAGATATTGAAATTGCTAGTGAATATTTAATTATTGCATCACAACTAATTGAATTAAAATCTCGACATTTATTATTTAAAGATCAACAAGTAGATCAAAAACAAGCAGTTGATTATGATGATTTAGTTTATCAAATTAGTCAATATAACCAAATTAAAGAAATTTCTGACAGACTTTTTAATGCTCAAGAAACTTATTTACAAACTTTTTCAAAAAAAAGATCAAAACAAAACTTTAAAAAAGATTTAGTTTTTGAAAATCCAGATCCTTTAATTGATTTAAATGATTTGGATTTAGATAAACTAACTGAAATTTTTTATAGTGTAATTACTAATTCAAATGCTTTTAAATACCAAGCTGATTTTGATTTAGAAACTGAAATTTATCAAACTTTAACTACCCCAAGTCTTACT
			GTTCATGAAGTGATTTTAGATGTAGTTAATAAAATAACTTCTCAAAAACTTAAAGAATGAAAATTAGAAGAATTACTAGAAATCTTAGAACTAAATTTAAAAAACTTTGTTGTAATATTTTTAGCAGTTTTAGATTTAGTGAGATATCAAATTTTAGTAATTGATAGTATAGATGATCAAATTTATATATATTTAAGAAAAGAAGTAATTGAAAATGAAAACTTAATTACTCAACAATTAGAGGTGATTGTAAATGAATCAACAATATAGATGAAAAAGAAAATTGTAGCAATTATTGGAAGACCAAATGTTGGTAAATCAAGTTTATTTAATAGAATTATTAAAGAAAAAAAATCTATAGTTGATAATAAACCAGGAGTTACAAGAGATAGAATTTATAGTAATGCTGAATGATTAACTAGAGAATTTATTTTAGTTGATACTGGTGGAATTAGTATTGATCAACAATTGTTTTCAAATGAAATTCAAATACAAACTCAAATTGCTATTGAACAAGCTGATGTTATTATTTTTGTTGTTGATTTTTTAAATAGATTAGATAAAGATGACAAAATGATTGCTAAAATTTTACACAAATCTAAAAAACCAGTAATTTTAGCAATTAATAAATATGATAAAAAAACTATTGATGATCATAACTATGAATTTATGAATTTAGGATTTAGTGATTTATATTTTATTTCTTCAACTCATGGAATTGGGATTGGTGATCTATTAGATAAAGTGATTTCTTATATTTCTAAAAATGATGTAGATTTAAAAGATGATTTAACTAAAATAGCAATTATTGGAAGACCAAATGTTGGTAAATCAAGTTTAGTAAATTCTTTAGTTAATGAAAACAGAATGATAGTTAGTGAAATTGAAGGAACTACTTTAGATGCTGTTGATATTAGTTTTTCTTATAATAAAAATAAATATACAGTAATTGATACAGCAGGAATTAGAAAAAAATCTAAACTAGGTCAAACTGTTGAAAAATATAGTTATTTAAGATCATTATCTGCAATTACTAATAGTGATATTGTTTTATTAATGATTGATGCAACAAAACCAATAACAGATCAAGATACTAATATTGGTGGATTAATTTATGATGAAAAAAAACCTGTAATTATTGTTGTAAATAAATGAGATCTAGTTAAAAATAAACAAGAACAAATTCTAAAAAAAGAAGAAGAAATTAGAGCATATTTTAAATATATTTCTTATGCAAAAATTATTTTTATTTCAGCACTTGATAAAACCAGAGTTACTAAAATTTTAGATTTAGTTGCAGATATTAAACAAAGTTTATCAGTTAAAGTTAAAACGTATGTGTTAAATGAGGTTTTAAATAAAGCTCAACTAATTAATCCAGCTCCTGAATTTAACGGAAATAGATTAAAAATTTATTATGCTAGTCAAGTTCAAGCTTACATTCCAACATTTGTTTTATTTTGTAATCACCCAAATTATTTACACTTTTCATATAAAAGGTTTTTAGAAAATCAAATTAGATTTAGTTTTGGATTTGATAGCATTCCTATTAATTTAATTTTTAGAGAAAGAAAATAAATGAGTTCAAAAGCAACAAAAACTGTTAAATCAAAATTTGATATCATAAATAATCAATTACGTGATGATTTAATAGATTTTAGATCAGGAGACACTATTAGAGTTGATGTAAAAATTAAAGAAGGAGACAAATTCCGTATTCAATCTTTTGAAGGATTAGTTATTAAAACTCAAGGATCAGGAATTACTTATTCTGTAGTTGTTAGAAAAATGTCAAATGGTGTATTTGTTGAAAGAACTTTTCCTTTACACTCACCAATTATTGACTCAGTTACTTTAATTAAACGTGGTAAAGTTAGAAGATCTCGTATTTACTACATTAGAAAACTTTCTGGTAAAGCTGCTAGAATTAAAGAAATTATGCCAACAAAACAAGCTAAAGAAATCAAATAAATGAAATTTGTTGATTCTGCTGATTTAAT
			TATTAAGGCTGGAAAAGGAGGAGATGGAGCAGTTAGTTTTTTACATGCTTTATTTGTTCCTAATGGTGGTCCTAATGGTGGTGATGGTGGTGATGGTGGGTCTGTTTATTTTCAAGGAGATGAAGGTAAACATTCACTATTAGATCTAAAATTACAAAAAAAATATAGTGCTCAAGATGGTTTTAAAGGTGATATTAAAAATATGCATGGTGCTAAAGGTGAAGATAAAATCATTAAAGTACCCGTAGGAACTATTTTATATGATAAAAAAACTAATAACATATTAGCTGATATCAATGAAAATAATAAATTAGTTTTAATTGCTAAAGGTGGAAAGGGTGGAAAAGGAAATGCAAGATTTGCAAATTCAAGAAATAAAGCCCCAACTATTTTTGAAGCAGGTGAATTAGGTCAAGAATTTGAAATTAGAGCTGAATTAAAAGTTTTAGCAGATGTTGGATTTGTTGGTTTACCAAATGCTGGAAAATCAACTTTATTAAGAGCAATTTCAAACTCTAAACCTGTAGTTGCAGATTATCCATTTACTACTATTACTCCACAACTTGGGGTTGCTAGAACTAAAAACAATGATACTTTTATAGTAGCTGATTTACCCGGACTAATTCAAGGAGCTAGTTTAGGAAAAGGTTTGGGTCATCAGTTCTTAAAACATATTGAAAGATGTTTAGTGATTTGTCATATAATAGATGCTTCTGGAAATTTTGGTTCAGAAGATATTATTAAGAATTATGAATTAATTAGAAATGAACTAAAAACTTATAATTTAAATTTAGAAAAAAGAGCTGAAATTATTGTTTTAAATAAAATGGATTTAGATGAAGCTCAATTAAATTTACTAGATGAAAAAATAATAAATTATTTTAAAAATAAAAAAGTCATACAAATTTCAGGTTTAAAAAAAGAAAATATAGATCAATTATTATTTATGATTTATGAAGAATTAAAAGTTGCAAAAAAACAATCTTTATGAGAATTAGATAAAAATAATAATCAAGATGAAATGGTAATTTATAAATTTGAAGAGCAAAAAGAAGATATTCAAGCTTATAACAAAGGCAATAATCGTTGAGAAATTGCTGGAGAAACTATTTTTAAAATTTATCAAAAATTTCCAATATGAACAGAAGATAACTTATTAATGTTTAATGAAAAACTAAAAGAAACTGGTGTTTATGAAACATTAGTTAAAAAAGGCATTAAAAAAGGTGATTTTGTAAAAGTTTTTGATTATGAATTGGAGTGAACAGACTAAATGCAAAATAAAATTAAAGTTGTTTTTTGTGGCACTCCAAAAATTGGAGCTGATGTTTTAAAAGCTTTAATTGAAATGAATCAAGTTGAAATTGTTTTAGTAATTAGTCAACCAGACAAACCAATTGGTAGAAAAAAACAAATAGTTCATACACCAGTTAAAAAATTAGCTTTAGAAAATAATTTAAAAGTTGTTCAACCAAATAAAATTGGTGAAATTTATGATGATTTAGCTAAATTAGAGTTTGATTTTTTAATTACTTGCGCTTTTGGTCAATTTATTCCAACTAAAATTTTAAAATTAGCAAAAATTGATTCAATTAATTTTCACGGTAGTTTATTACCAAAATTAAGAGGGGGAGCTCCTATTCAATATGCTATTAAAAATGGAGATAAAAAAACTGGGATTACAATTATGCAAATGGTTAAGCAAATGGATGCTGGTGATTATTATGTTCAAGAAAGTATTGATATTTTAGATAGTGATGATTCTGGTAGTTTATTTGAAAAAATGGGTCACTTAGCTTATAGTATGTGCAAAAAATATTTAGTTGATATTTATAATCATAAGTTTGAGTTAATTAAACAAAATGAAGATGAAGTTACTTTTTGTAAGAATATTTCTAGTGAAGAAGAAAAAATCAACTGAAATAATACTAGTTTAGATATTTTTAATTTAATTAGATCATTATCACCAAGTCCTATTTCATATACAACTATTAATAATC
			AAAGATATAAAATCAAAAGTTCTAAAGTAATTGATTTAGATAATCAAAATAAAAATGCTATTCCTGGAACTATTCTTGGTATTAATAAGCAAGGAATAGTTGTTAAAACTTTAGATAAAGCTTTATTAATTTTAGAAATTCAAAAAGAAGGTAAAAAAATGATTTTAGCTTCTAATTATTATTTAAATAAATTAAGTGATTTAAAAATAAACGATAAGTTTGACTAAATGAGTAATTTTAAATCTGGATTTGTAAGTATTATTGGAAGAGCAAACGTTGGAAAATCAACTTTATTAAACAAACTTATTGGAGAAAAAATTTCAATAGTGACAAACAAACCACAAACTACAAGAAATAATATTAGAGGAATTTTAACTAAAAAAGATCAATATCAAATTGTTTTTATTGATACACCAGGAGTGCATACTTCAAAAAAACAATTAGATAAATTTTTAAATACAAGTGCTTTAAAATCTACAAAAGATGTTGATGTAATTTTATTTTTAGCTCCAAGTGATGAAGTTATTGGAAAAAATGATTTATTTTTATTAAAACAAATTAAAAACTTAGATGTTTTTAAAATTTTAGTAATAACTAAAGCTGATAATGTTACAAAAGAACAATTAATTTTAAAAGCAAACGAATGAAGTAGTTATCAAGATCAATTTGATGAAATTATTATTACAAGCTCAATTACTAATTTAAATATTGAAAAATTACTAGAATTAATTGTAAATAATTTATCAGATAATGATTATCAATTTTATGATGATGATATTTTAACTGATCAGTCAGATCGCTTTATGATAAAAGAAATTATTAGAGAAAATATTTTATTAAAAACTGGTCAAGAAGTACCTCATAGTGTTGCAGTTTTAGTTGAGCATTTAGAACAAAATGAAAATGAAATTAATATTAGTTGTGCAATTATAGTTGAAAGACAATCTCAAAAATCAATAATAATTGGTAAAAATGGAGTAAAAATTTCAGATATTAGATATAAATCTAAAAAACAAATTCAAGCATTATTTAAAAAACGTATTAATTTAGAACTATTTGTAAAAGTTCAAGAAAATTGAAGAAACTCACCTAGTCTAATTAAAAAAATGGGTTATAACAAGGATCAATATTAAATGGTATATATCTCAAATGAGAAAATTAGTGAAATTATTTCAAAAGCTAATATTGTTGATATAATTTCTTCTTATTTGCATTTAATTAAAAAGGGAAGAAATCATTTAGCTGTTTGTCCTTTTCATAATGATTCAAATCCTTCTTTAACAATTTCACCAGAAAAAAGAATTTATACATGTTTTAGTTGTAAAGCAACTGGTAATGTAATTAATTTTGTTAAAGACTTTGAACATGTTGATTTTGTAACTGCTTTAAAAATTGTTTGTGATAAAACAAACATTTCACTAGATGAGTTAAAAAATTATAATCAACCAATAAAAGGCCTAGAATCAGAAACAATTTTTAAACTAAATTCAGAAGCTAATAATATTTTTAAAACTACACTATTTTCAAATTTAGGTATTGATGCTTTAGAATATTTAAAATCAAGAAATATTAGTATTGAACAAATTAAAAAATTTGAAATTGGATTTGCTAGTGATAAAACAAATTTAGTTCAAAAACTTTTAGATAAAAATTATAATAGTTTAGATATTGAAAAAGCCAATTTAGGAATTATTACAAATAGTTATACAAAAGATTACTTTACAAATAGAATTATTTTTCCTATAAAAGATGAAAATGACCAAGTAATTGGGTTTAGTGGTAGAAGTTTTACAAAAGATAATGATCCAAAATACTTAAATACTAAAGAAAATAAAGTTTTTAAAAAATCACATTTAGCTTATAATATAGCTAGTACTTTAAAAATCAGTAAATCTTTAAAAAAAATTATTGTTTTAGAAGGATTTATGGATGTTATTAGTTTAAGTAAAATTGATATTAATAACACAATTGCTTTAATGGGAACTAGTTTGTCTAATTAT
			CATTTAAATCTGTTTAAAAGACACAATTTAGATGTGTTATTATTTTTAGATGGTGATGATCCTGGAATTCAAGCAAATATTAAAATTAGTCACCAATTATTAAAAGAAAAAATTAATGTTTTAGTAATTGATAATCAAACTAATAATGATCCTGATGAATTAGTAAATAATAATGTAGAATATTTAAAACAAATTATTAATCAACCAATTCACCCTGTTAATTATCTAATAGACAAATTATGAAATAAAGTTGATAATAATGACCCTAACCAAATTGAAAATTTCATTAAAAAAGTTTTAAATTTTATTTTTGATCTTAATAATGAAATTTTAGTTGAAGCTACTATTAATAAACTTGTTGAACTAACTAAAATTTCAGAACAAACTATTAAAAATAACTTAATAGAATTAAAAAAACAATTAAAACTAAATAATAGTTTTAATAAAAATTCAACAACACAAGTATTTAAAACAAATACTCAAACTAATAAAGTTAATAAACAACAATTTAAAACAAAACCAAATGATTTTATAAAAAAAGAATATATTAATGCTGAAAAAAGAATTTTTATCTCACTTTTAATTAGTGACCAATTTTTAGATAAAATAGCTGCTAATGTTGAAAAAATGATTCATCCAGATATAAAACATGCAACAATTAACTTGATTAATCTTTATAATAAAAAAATTTATCAAGGAAATGATATTAATAAAGCATTTGACTTACTTAAAGAGTATAATCTTACAGGCTTTGATAAAAAACAAGAAGAAATTATTAATAATTCTTTACTTACAAGTATAAAAATTAGAGAATCTGAAATTGATGATGCTTTTAGTAAACTAGATTCATATCACAATGATACAGAAATTTCAAATTTAAAAAAACTGCTTGCTGAAAGCAAAAATAAAACAGAGAGATTTCAAATTTGAAATGGAATTGATACTCTGAAAAACAAAAAGAAAAAGAGGTAAATGACTAAATTTAATAACAAATCAGAATTAAAAAAGATTGCTTCATTTAATGATTTTTTAGATTATACAGTTTCATTTGCTAATAAAAATAATAATGAAATTTCATCTGAAGATGTATTAGAAGTTTTTGCAAACATTTTTCCAAATGCATCAGATAATGAATCAGAAAAAATATTAGATGTTTTACAACAAAAAGGAATAGTTTTTTCAGATTTAGTAGATGATGATATTGAACAAGAAGAACTAGAAGAAGTAGAAGAAGAAATTGAAGATCTTAATTTAGAAGAACTAGAAGAATTAGAAAATTTAGAATATCTTGATGATTTAGATTTTGATTTAGATAGTACTTCAAATAATTTAGATGATTATGATGAAAATGCTAATGATGATTTAGACGAATTTAAAGAAGCAAAAAGTGCAGCTATAAAAGGTAGAAAATCAGCTAAGTCATCAAATCATATGAAATATCGCGTTGGTGGTATTAGTAATGAAACTAAAATTCAAGACATTATTAAAACTTATTTTTATAAAATAGGTCAAGCACCAATTTTAACAAAAGAACAAGAAATAATATATGCTAAAATGGCAGTTAGTGATGATCCTGAAGATGTACAAGAAGGTAGAAATAAATTAATCGAATCTAACTTAAAACTAGTTATTTCTGTTGCTAGAAAACATTTAAACCGTGGATTAGATTTTGCAGATTTAATTGAAGAAGGAAATATTGGTTTAATGAAAGCTGTTGATAAATTTGAATATGAAAAAGGATTTAAATTTTCAACTTATGCTACTTGATGAATTCGTCAAGCAATAACAAGAGCTATTGCTGATCAAGCAAGAACTATTAGAATTCCAGTTCACATGGTTGAAACAATTAATAAATTAGCAAGAGTTGAACGTCAATTAACTCAAGAATTAGGAAGAGAACCTAATGCTGATGAAATTGCTAACAGAGTTGGTGAAGGAATTACTGGTGATAAAGTTATTGAAATTAAAAAACTTTCAATTGAACCAGTAAGTTTAGAAAA
			ACCTTTTGGTGATGAAGATGATACTCATTTTGGAGATTTTGTTGAAGATAAAGACATGGTTTCTCCAAATGAATATACTGAAAAAGAAATTTTAAAAGAAGTAATGGATAAAGTTTTTGAAGATATGCCACCAAGAGAAGAAAAAGTGATTAGAATGAGATATGGAATTGTTCCAACAAGACTAAGAACTTTATTAAGACTTACTCAAGAATGTAATGATACAAATGCTAAAGAATTAAAACAAGCAATTGAAGAATTAGATATTCATTTAGATACACCAATTGAAAAAGTTAGAAAATTTAATAATCAAATCATCAATAATAATTTAGCAAAATATGATTCAGCTAGAACTTTAGAAGAAGTTGGAAAAGAATTAAATGTTACTAGAGAAAGAATCAGACAAATTGAAGCAAAAACTATTAGAAAATTAAAACAACCATCACCAAACAATAAATCTGGAAAAACATTAAAAGAATTTTATAAAGGATATTAAATGTCAAGTAATAAAATATTAGATCGCGATCTTGACCAATTAAGATCACTTATTGAAAACATGATAGAAGAAACTAAAATCCAATATGCAAATAGTTATCTTGTAATTAAAGAAGAAAACAAATTAATTGATGCTCAAAAAGTAATTGAACATGACAAAATCATTAATGATATGCAAAATGAGTTTACTTCAATTGCTTTATGAAAAATTTCAAAACAAAAATTAGTAGCAAAAGATTTAAGATTAGCAATTGGTGGAATTTTAATCACTAGAGAAATTGAAAGAATTGCTGATTATTCAAAAGGAATTTCTAAATTTTTTATTCACTACAAACCAAATGAAAAACATCTTTTAATGATTAGTGAATTATATGAGTTAGTTGTTGAAATGTTAGATATTTTTTCAGATATTTTTGAAAATTTAAAAGTTGATAAAGAACAACAAGTTTTAAGTTTAGAAGAAAAAATTAATACAAAATTTAGATCATTTTATGATCAATTAATAGATGATATTAGACAAAAAACAACAAAGTCTGAAGCTGAAGAAATAGCAGCTGTTTTAAAACAAATGTTTAATTTAGAAAGAGCTGGAGATCATTTATTAAATGTTCAAGAAATCATTAATTTCATAAAAACAAGTAAGTTTATAGAAAAAACTGAAAAAATAAATAAATAGATGAATAAAAAAGTAAAAATCATTGGTGCTGGTTTAGCTGGTTGTGAAGCTGCATATTTTTTAGCAAATAATAACATACAAGTTGAATTATATGAAGTTAAAACTCTAATTAAAAATGAAGTGCAAAAAACAAATAACTTTGCTGAATTAGTATGTTTTAATACTTTTAGAAGTCAATCATTATTAAATGCTGCTGGTATTTTAAAAGCAGAAATGAGACGTTTAAACTCTTTAGTTATAAAAATAGCTGATGGTTGTAAAATTGATGGAGATGATGCACTAGCTGTTGATAGAGAAGATTTTTCAAAAAAACTAACTGAAGTTATTAAAAATCATCCAAACATTACAATTATTGAACAAAATGTTAGTCATATTGATGATGAAAATGACTTAACATTAATAGCAACTGGACCTTTAACTACAAATGAGTTAAAAGAAGATATTCAAAGATTAATTGGAAAACAAAAACTATTTTTTATAGATGCTTCAGCTTCAATCATTACAAAAGCTTCAATTGATTTTAATAAAGTGTATTATTCAGGAAGACACAAACTTGGTAAATATATTTGTTGTCCATTAAATGAACAAGAGTTTAATGAATTTGCAGATAATTTAATTAATGCTGAACAAGTACAACTAAAAGAATTTGAAAAATCAATCTTTTTTAAAGGTTGTCAACCAATTGAACAACTTGCAAAAACTAGTAAAAAACTCTTATTAAAAGGACCAATGTCACCAAATAATTTATTAGATCAAAATAATCATCAACCTTATTCAGTTGTACAATTGCGTCAAGATGATGCAAAAGATAGTTTATATAATATGGTTGGAT
			TTCAAACTAATTTAAAATGACCAGAACAAAAAAGAGTATTTCAAACAATCCCAGGATTAGAAAAAGCAAAAATAGTTAGATATGGAGTAATGCATAAAAACTATTATATAAATTCTCCAAAAATTTTAAACTTTAAACTACAAGTTATGAGAAAGAAAAATGTCTTTTTTGCAGGACAAATTACTGGAGTTGAAGGATATATTGAATCAGCTAGTTCTGGTATATGGGCTGCTATTAACATTCTAGCTTTTATTAATAATAAAAAAATAAAACCTTTACCAAACACAACAATTTTAGGTGCACTAACTAACTATATAACTAATTCTAAAATTTATAGTTTAAAACCTATGAAATGTAATTTAGCTATTTTAGAACAAGAAAATAAGTATCAAAGTAATGATAAATTTTATTCTTTTAATAATTCTAAAAATTCTTTAGAAGAATATATAAAACAATTGAATCAAATTTTAGGTACTAGTATTTAAATGATATTAAAAAATGCCAAAATTGTTTTAGAAAATAAAATTATTAATAATGGTTATTTGATTATTAAAGATAAAAAAATACTTGAAATTGGATCTGATTATAAAAAAAAGAATGGAATTGATTTAAATAATCAGTGATTATTACCAGGATTTATTGATTGTCATGTTCATGGTGGATATGGAGTTGATTTTGAAACTGGAAATAAAAATAGATTTAAATATTTTGCAGATAACATAATAAAAGAAGGAGTTACTAGATACATTCAAACAAGTGTAACTAATAGTGTTAAAAAAAACAACCAAATTTATAAAGAATTTGGAGAGTTTATAAAATTAAATAATGGTAAAGCTAAGTGTTTAGGAGCTCATTTAGAAGGACCTTTTATTTCTAAATTTAAAAAAGGTGCTCATCAAGAAAACTTGTTATTAAATCCAGATATTAATTTAACTAAAAAATGAAATAAATTATCTAATAATAGTTTAAAAATAGTTACTTATGCTAGTGAATTAGATGATGGAACTTATACTCAATTTTTAATTAATAATCAAATTATTCCAAGTATTGGTCATTCTAATTTAAAAGCAAATCAATTTGAACAACCTTATTTATTAGGTGTTAGACATATTACTCATTTATTTAATGGAATGAGTGGAGTTGATCAACATAATCCTGGTTTAGTTGTTGCTAGTTTTAATCATAAAGATGTTTTATGTGAAATTATAAGTGATGGAATCCATTTAGATAAAGAAATTTTAAAAATGATTTACAATTTTAAAACAGCAGATAATTTATGTATTATCACTGATTCTATGAATGCTAAAGGTTTAGATGATGGTGAATATAAATTAGGTAATTTAGAAGTTTATAAAAAAGGTATAGAAATTAGATTAAAAAATAATAATGCTTTAGCTGGAGCTGGTTCAACTTATGATCATAATGTTAGAGTTATAAAACAAGTTTGTGATGTTAAAATGACCGATTTAATTAAAATGACTTCTATTAATATAGCAAAACAATTAAATATTTTTGACAATACTGGAAGTATAGAAGTAAATAAGTTAGCTGATTTAGTAGTTTTAGATGATAATTTATATGTAAATAAAGTACTAGTTGAAGGAAAAATTGTTTTTAAAAATACTAAAAATAAAAAATTATAAATGAGTAAAAAAGTTAGCATTATTTTAATAGCTGGCGGTAGTGCTAGTGGAAAAACAACTATTGCTAGTAAAATAGCTAATGAGATTTTAAAAGATAAATCTGTAGAACATATTTCAATGGATAATTACTATAAAGATTTTACTAATTTATCTTTAGAGCAGAGAAACCATATTAATTTTGATCACCCAAATTCAATTGATATTGATCTTTTAATTAAAGATTTAAAACAACTTTTAAAAAGACATGATATTTTTGTTCCAACTTATGATTATAAAAAACATATTAGAACAAATAAAGAAAAACTAATTAAAGCTAGTGATGTTATTATAGTTGATGGCATCTTTTCATTACATTTT
			GAAAAATTACGCGAACTTGGAGATATTAAAATATTTGTAAAAACTCCTGATGATTTAAGATTTATTAGAAGATTAGTCAGAGATATAAAAGAACGTAATAGAACTATTGAAAGTGTTATTGATCAATACTTAACTGATGTTAAACCTATGCATGATCTTTTTATAGAACAAACTATTGATTATGCAGATATTGTATTTAAAAAAGGAAATGATGTAGCTATTGATATAGTTGCTTCAAAAATTAAAGACTTATTAAATTAAATGAAAATTGATGAAAAAGAATTAATATCTAAATATTTCGATCAAGCTTTAAATGAAACAAAAAAGGTTGTCTCAATTCCTTCTTTTTTAACTGAGTCAACAGCTGATGCTCCTTATGGAAAAGCTTGTAAAGAAGTATTAGACTATGTAATTGATCTTGCTAATAATTTAGGTTTTCAAACTTATAAAGATAAAAATAATAAATATGGGTTTGTTGATTATGGAACTGGTGAAAAATTATTTGTCATTTTAGCTCATTTAGATGTAGTTCCTCCAGGAAATATTGAACAATGAGTTACTGATCCTTTTACTCCAATCATTAAAGATAATAAATTAATTGGAAGAGGAACTTTTGATGATAAAGGTCCAGCTATGATGAACTTATTTGCTTTAAAATATTTAAAAGATCATAATTATGTATCTTCAAAATATAAAATCAGATTAATTTTTGGATTAACTGAAGAAACTACTTGAGATTCAATTAAAACGTATGTTAATGATCATGGAGTTGCTGATTTAGGTTATACTCCAGATGGTGAGTTTCCTGTAGTTTATGCTGAAAAATGAATTACAAATTTAGATATTATTTCAGATGAACCAACTGATATTCAAATTAGTGGTGGGGCTGCTTATAATGTAATTTGTGATACAGTTTCATATAAAGGACCAAAAATAAAAGAAATCCAAGATTATCTAATAAAAAACAACATAACTACTAAAATTGAAGATGATAAATTAATTGTTCAAGGAAAAGCAGGACACGGAAGTTTACCTTGATATGGAGTTAATGCAGCAACTTGATTAGCTAAAAGTATGTATGAAAATAATGTTCATCATAAAATTACAGATTATTTAGCAACTAATGTGCATTTAGACTTTAATTTAAAAAATGTCTTTGGTGATATTTCAGATGAAACTGGTGAATTAACTCAAAACGTAGGACTTATTGAAATTAAAAATAAAAATTCTAGAATTGGATCAAACTTTAGAATTCCTGTATTTACTAACCCAACTCAAATATTTATCCCAACATTAACTAAATATTTAGAAAAAATTAACTTATCATTAGAAGTTAAAAAAATTGATAATAGCTTATATGTTCATCAAGAATCAGATTTAATTAAAAAAATTATGAGAGTTTATCAAGAAGTAACTCAAGACTATAAAGCAAAACCAATTGCTATTGGTGGAGGAACTTATGCTAAAGCTATGCCTAATGTTGTAGCTTTTGGTGCAGAATTTGATATTGAAAACTCAACAATGCATGCTTATAATGAGTATGTTAAAATTGATGATCTAAAAAAGATGCTAGAAATTTATACTAAAGCCATTGTTTTATTAACTGAATAAATGTCAAATAAATATAAAGATACTTTATTAATTGGTAAAACTGATTTTGATATGCGTGCTAATTTGAATCAAAAAGAACCTAAATTTGAACAATTTTGACAAGAAAATCAAATTTATAATAAAAAACTAAAATTAAATGAGAATAAAAAAGTCTTTGTTTTACATGATGGTCCTCCTTATGCAAATGGAGATTTACATATAGGACATGCTTTAAATAAAACTTTAAAAGATTTTATTATTAGATTTAAAAATGCAACTGGATATTATGCTCCTTTTATTATGGGATGAGACACTCATGGATTACCTATTGAAAGTGCTGTTACTAAGATGGGTGTTGATCGTAAATCTATGAGTAGTGTTGCTTTTAGAGAACTTTGTTATAAATATGC
			TTTAGAACAAGTTTCAAACCAAGCCAATCAGTTTAATCGCTTAGGAATGTTTACTGATTATGATACTAAATATGTAACTTTAACTCATGACTTTGAAATGTCTGAATTAAGATTATTTGAAAAAATGTACCAAAAAGGTTTAATTTATAAAGATCTAAAACCTATTTATTGATCACCATCAAGTGAATCTGCTTTAGCTGATTCTGAAATTATTTATAAAGATATAAGTTCTCCTTCAATTTATGTAGGTTGTGATGTTATTAATAGTGATGAATTTAAAAACACCCAATTAATTATTTGAACAACAACTCCATGAACTTTACCATCAAATCAATTAATTGCAATTGGTTCAAAAATTAAATATAGTTTAATTCAAGTAGAAAATTCAGATAAACAATTTATTTTAGCTTCTGATTTAATAAATCAAGTATCTCAAAACATTGGTTGAGAAAACGTTAAAGTAATTAAAGAAATTGATGCTAATAAATTAGTTGGTTTAAATTATGTTCATCCATTATATGATACAAAAATCAGTAAAGTAGTTTTAGGACATCATGTTACAAGTGAATCTGGTTCAGGTTTAGTTCATATTGCTTCAGGATTTGGTGAAGATGACTTTTTAATTGCAAAACAAAATAATATTAAGCCTTTTGCTCCAATTGATAATCAAGGTAAATTTACAACTCAAATTAGTGATCTAGATCCACAATTAGTTGGAATGTTTTATGATGATACTAATAAAATCATTACTAAAAGATTAGAAGAAAATAAAAAATTATTAAAACTAAAATTTTTAACTCACTCATATCCACATGACTGAAGAACTAAAAAACCTGTTATTTATAGATGCACTTTACAATGATTTGTTAATTTAGCTCCAGTTAAAAATGATATTTTAAAAAATGTTGATCAAATCAATACTCATCCAAAATGAGCTAAAAAACGTTTATATCAAGTTTTAGATGAAAGAACTGATTGAACTATTTCACGTCAAAGATTATGAGGAGTTCCAATTATTGCTTTTTATGATCAAAATGATGATTTAGTTTTAAATGAACAAATTTTAAATTATGCAATTAATAAAATTGAAGAAGTTGGAACTAATGCTTGATTTAGTTTAGATGCAGATGAATTTTTACCAGAACAATATAAAAATAAATCTTTAAAAAAAGAAAAAGACATTTTAGATGTGTGATTTGATTCAGGAAGTAGTGCAATTGCTTTAAGTCAAAAATATCCAAATTTAAAATTACCATATGATATGTATTTAGAAGGAAATGATCAGTATCGTGGTTGATTTAATGCTTCAATGATAAATTCAACTATTTATTCAAACACTTCTCCTTACAAACAATTAGTCTCACATGGTATGACAACTGATGAAAAAGGAAATAAAATGTCTAAATCACTTGGTAATGGAGTTGATCCAATTGCTTTTGCAAATGATTTAGGTGCTGATATTTTAAGATTATGAGTAGCTTCAACTGATTTTACTGATGATCAAAAAATCGGAAAAGAAATTATTAAACAAATTAGTGAATCATATAGAAAAATCAGAAATACTATTCGTTTTATTTTAGCTAATTTAAATGATTTTAATGTTAAAACTGATTATCAAACTAAATTAAGTGAAGTTGATATGTATAGTTTATTTAATCTAACTAGTTTTAAAAATAAAGTAATTCAAGCTTATCAAGAATTAAACTTTAGTTTAGTTTATACATTAGTTATGAATTATGTAACTAAGAATTTATCTGCTTTTTATTTAGATTTTATTAAAGATATTTTATATATTAATAGTAAAAATGATTTAAGAAGAAGACAAGTGCAAACTGTTTTATATGAACAATTATATTGTTTGATTGATGTTTTAAGACCAATTTTAGTACATACAATTGAAGAAGTTTATCAAAATCTAAATGATAATAATAAAGTTGAATCAGTTCATCTATTAGATAATAAAGAACAAAACTTTGTTTATGATAAAGAGTTTATCAATA
			AATGAGATCAAGTAATGATTTTAAGAGATGATGTTAATAAAGCTTTAGAAATTAGTAGAGAAAATAAAATTATTAATAAAGGATTTGAAGCTGTTGTTAATATTAAATTAGATAAAGAATATGATGATTTAAAAAATATTAAAGATTTAAGTCAAATTTTTATTGTTAATAGTATTAATTTTGTAGATAATATTGATAATAGTTTTATTAAAACAAATATTTCATCAATTAAAGTTGAACAAAAACAAGGATTAAAATGTCAAAGATGTTGACAAATTTTTGATAATTTAATTGATGATGAAATTTGTAATCATTGTAATAACGTAGTTAAATCATTATTGGAGACAAAATGTGAATAAATGCTAACAAATAGGCAAATTAAAATTTTACAAACAATTGTTGAAGAGTTTATAAAAACTAATCAACCAGTTGGATCTAAAAGAATTTTAGAACTATTAAATATGAAAATATCTTCAGCAACAATTAGAAATGAATCTGCAACTTTAGAACATGAAGGTTATTTAGAAAAACAACACACTTCAAGTGGAAGAACACCTTCAACTAAAGGTTATAGATATTATGTTGATAATATTATGAAACTAGATTCAGCTGACTACACTAGATTAAAAATTTATTTAAATCAATTATTAGATTTGAGAAAATATGATATTGATAAAACAATCAATTATGCTAGTGAAATTATTAGTGAATTAACTAAAATGACAGCTGTTGTAATTAAAAAACAAAACATAAAAGATATTAAGTTAAAAAAAATTGAACTAATATTATTATCAGAATTTTTAGCAAGTGTATTATTTATTTTTTCTGATGGTGATGTGCAAAATAAAATGTTTAATTTAAAAGATGTTGCTTTATCTGATTTAAAGATTGCTATTAAATTATTTTCTGATGTTTTAGTTGATGTTAAATTAGATGAAATAGATCAATATTTAAATGACTTAAAACACCAATTATCTTTAAGTATTAAACAGTATGATTATGTCTTAAATACATTTATAAATACTATTTTAGAATCAAAAAATGAGCAAAAAGAAACTCATGGAATGAGATATATGTTAGAAAATCCTGAGTTTAATGATACTAATAAATTAAAAAATGCAGTTAAATTAGTTGAACAATTATCTCCTTTTGATTGGTTTAATATTGCTTATGAATCTAATAAAAATATGAATAAAATAGCAATTAAAATCGGTAATGAAATCGATCAAATAAATGATGATATTTCAATGATTGCAACAGAATTAAAAATTGGTAATTCTTCTACTGTTTTAACTTTAGTAGGACCAAAAAGAGTAGATTATAACCAAGTAAATCAATTAATGAATTTAATTATTGAAATTATTAATACAAAGGAGAATTAAATGAAAACCGGTATTTTATTAAGTTTGTGTTATGATGGTAGTAATTATCATGGTTGAATTAATCAAACTAATGCAATAAGTATTCAAACTACTTTAAATAAAGCTATTAAAAAAGTTATTAAAACTGGTCAATTTAAAACAATTGGAGCCAGTAAAACTGATACTAATGTTCACGCTTTAGATCAAAAAGTTCTATTAATTATTTACTTTACTCCAATTTTAGAAAAATTTATTAAAGCTATTAATAAAGCTTTACCTAGTGATATTAAGATTTTAGATGCTAAATTTGTTGATCCAAATTTTAATATAAGAGAAGTTGAATATAAAATTTATCACTATTATATTAATGATCACCAATTTGATATTTTTACTAATCGGTATGAATATTTTTGAAAACATCAAAAAATCGATATTATAAAACTACAAGAAATTTTTAATCTTTTTATTGGTGAACATGAGTTTAAACTATTTTCTGGGTTAAAGGAAAATGAATGAAATCAATATCAAACAAAAAGAACTATTGATGATATTAAAGTTTTAAGAATCAATAATAAAGTAGTAATTGAATTTAAAGCATCTGGTTTTATTAGATATCAAATTAGAATTATTATTGCAAAT
			TGTTTAAATGCTTATTTAAATCATAAAATTTCAACTACTAAATTAGTTGAAATGTTACAAGGAATTGGAAAAAAAACTCCTTTTATAATTGATGCTAAAGGTTTAGTATTACAAAAAATTCAATTTAATAAAAATTAAATGAAATCAAGATTAGAAATTAAATACAAAGATCAAATTGTTCCTGAATTATTTAAAGAATTAAATTACAAATCAATAATGCAAGTTCCAAAAATCCAAAAAATTGTAATTAACATGGGAATAGGAGATGCTACAACAGATCCTAAAAAATTAGATGCAGCTATATCTGAATTAGAAAAATTATCAGGACAAAAACCAATTGTTACAAAAGCTAAAAAATCATTAGCCGTATTTAAATTAAGAGAAGGTATGGCAATTGGTGCTAAAGTTACTTTAAGAGGTAAAAAAATGTATGACTTTTTAGATAAGTTAATTAATGTTGCTTTACCAAGAGTTCGTGACTTTAGAGGAGTTTCAAAAACTTCATTTGATGGATTTGGAAATTTTACAACTGGAATTAAAGAACAAATTATTTTCCCAGAAGTAGATTATGATAAAGTTATTAGATTACGTGGTATGGATATTACTATTGTAACTTCTGCTAAAACAAATAAAGAAGCGTTTGCATTACTACAAAAAGTAGGAATGCCATTTGAAAAGTAGATGTTACAACCAAAAAGAACAAAATATCGTAAACCTCATAGAGTTAGTTATGAAGGAAAAGCTAAAGGAGCTAAAGAAATTAACTTTGGTGAATTTGGTTTAATGGCTTTAGATGGTGCTTGAATTGATAATCACCAAATAGAAGCTGCGCGTATTGCTATGACACGTTATATGAAACGTGATGGAAAAATTTGAATGAGAATTTTCCCACACATGGCAATGACTAAAAAACCTGCTGAAGTTCGTATGGGTTCAGGAAAAGGAAACCCTGAAAAATGAGTAGCAGTAGTTAAAAAAGGAACAATTATGTTTGAAGTTGCTCAAGTAAATGAGCAAGTAGCTAGAGAAGCTTTAAGACTAGCAATGCACAAATTACCAATTCGTTGCAAATTTGTTAAAAGAGGTGAAAATTAAATGAAATTACAAGTTTTAGACATTAAAGGTAATGAAATTAAAGAAATTGCTTTAAATGATTATGTTTGAGGAATTGAACCTCACCAACAAGCTATTTATGATACTGTAATAAGTCAACAAGCTGCTTTAAGACAAGGAACTAAAAAAGTTAAAACCCGTGCTGAAGTATCTGGAGGAGGACGTAAACCTTGAAAACAAAAAGGAACTGGACGTGCTCGTCAAGGATCAATTAGAGCTCCACAATGAAAAGGTGGGGGAGTTACATTTGGTCCAACACCAGATATTAACTATAAAAAATCTGTTAATAAAAAAGTAAGAGCTTTAGCTTTTAGATCAGTTTTATCTCTAAAAGTTAAAGAAAACAATCTTGTAATCGTTGACAAATTTGAGTTTGCTAAACCATCAACAAAAGAAATGGTTGTAGTAATGAAAAATTTAAAAATTGATGATCAAAAAACATTAATTGTTACTAAAGAAAAAGAAGAATTAGTAGTTAAGTCTTCAAATAATATTACTGGAGTTAAAACAATTTCTGCTAACCAACTAAATGTATTTGATTTATTAAATGCTACTAAATTACTAATTACAGAAGAAGCTGCTATTGCAGTTGAGGAGGTATACGCATAAATGTCAAATAGATTTAATAAAGAGTTTTGAAAAGAATTAGCTCATGATTTTATGTTTGAATTAAATGATGAAGATCTTGAAAACTTAATGAGTGTTGAAGACAAACTTTTTGATGATTTTAAAAAAATCACTAGTATTGATACAACAGATGTTGAACCAACTTTTTATACAGTTAATCAAATTCATTCATATTTAAGAGATGATGAACCAATACAAACTAATTGTCAAAAAGAAATTTTAGAAAATGCGCCAACTAAACATGATGATTACATCACAAT
			AGCAAGGGTGGTCAAATAAATGAGTTTTAACAAATTAGATCAAACTTATTTAGATTGAATTAATCATCCTAATTTAGATCAAGAATTAAAAGAATTATTAAATAAAGCAGATGATAATGAACTAAATGCTGCTTTTAATTTGGAATTAAAATTTGGAACAGCAGGAATTAGAGGAATACTAGGAGCTGGTCCTGGTAGATTTAATGTTTATACTATTAAAAAAGTAACAATAGCTTATGCTAAATTATTACAAACAAAATATAGTAATGACTTAAATAAAGGTGTTGTTATTGGTCATGATAATAGACATAATTCTAAAAAATTTGCTAAATTAGTAGCAGATATTTTAACAAGTTTTAATATTAAGGCTTATTTATTTAAAAATAATGATCTTCAACCAACACCAGTAGTTAGTTTTGCAACAAAAGCTTTAAATTGTATTGGTGGAATTGTTATAACTGCTTCTCATAATCCAGCTGAATATAATGGGTATAAAATTTATGATCCATATGGGTGTCAATTAATGCCACATGATACTGATGTTATTGCTAGTTATATGAATGAAATTACAAATATTTTAGATTGAACATTTATATCAAACAATAACTTATTAGAAATTGTTGATCAAACTGTAATTGATAAATATTTTGAAATGATTAAAAACTTAGAGTTTTATAAAAATCAAGATAAATCTAATTTAAAAATTATTTATTCAGCTGTAAATGGAACTGGAAGCTTATATACTCCAATTGTTTTAAAACAATCAGGATATCAAGTAATAGAAGTAAAAGAACATGCTTTTGAAGATGAAACTTTTAAAAATGTAATTAATCCTAATCCTGAATTTGATCCAGCATGAAAAATACCTTTAGAATATGCTAAAAAATATGATGCTGATATTATTATTTTAAATGATCCAGATGCTGATAGATTTGGTATGGCTATTAAGCATAATAATGAATTTATTAGATTAAATGGTAATCAAACTGGAGCTATTTTAATTGATTGAAAACTAAGTAATTTAAAACGTTTAAATGAATTACCAAAGAACCCAACTTTATATTCTAGTTTTGTAACAAGTGATCTTGGTGATAGAATTGCTAGTGAAACTTATAATGCTAATGTAGTTAAGACTTTAACTGGATTTAAATGAATGGGTCAAGAAATGTTAAAAGAGCCTTTAAATGGTTTAAATTTTGTGTTTGCTTATGAAGAAAGTTATGGTTATGTAATTGATGATTCAACAAGAGATAAAGATGGAATCCAAGCATCAATTATTGCAGCTGAAGCTTGCTGATATTATAAAAATCAAAATATGACTTTAGTTGATTATTTAAATCAGTTATATGAAAAATATGGATATTATTACACAACTACTTATAATTTAAACTTTAAACCTGAAGAAAAAGATTCAAAAATTGCTCCAATTATGAAATTATTAAGAACTACAGGAATTAAACAAATTAATAATTTAAAAGTAGTTCAAATTGAAGATTATATTAATGGGTTATATAATATGCCATCTGAAGATTTATTAAAAATTTATTTAGAAGATAAATCTTGAATTGCAATTAGACCATCAGGAACAGAATCTAAATTGAAAATTTATTTTGTAATAGTTGATAGTTCTTTACAAAAAGCAGAAAATAAAGCTGAAAAGATCTATAAAGAATTAAAAGAAATTTTGAATATTTAGATGTTTACATTTGCAGATATAATAGAAAAAAAGAAACATAATATAGAATTAACTGAACAAGAAATCTCTTGATTAATTAATAGTTATACAAAGGGAGAAATCACTGATTATCAAATGGCTAGTTTTTGTATGGCTACTTATTTTACAGATATGACAGCTAGAGAAACTGCTTATTTAACTAAAGCTTATATTGAATCTGGAGATAGATATGATTTATCTAAAGTTAGTGGTTTTAAAGCAGATAAGCACTCAACTGGAGGAGTTGGAGATAAAACTAGTTTAGTTTATGCACCACTAGTTGCAA
			GTTATGGAATTAAAGTATGTAAATTGTCTGGAAGAGGTTTAGGAAAAACTGGTGGAACTATTGATAAATTAGAATCATTTCCAGGATGAAAATGTGAAGTTACAAATGATGAATTTGTAGATGTAATTAATAAAACAAATATGAGTATTATTGCTCAATCAGATAATATTGTTCCAGCTGATAAAAAAATTTATGCTTTAAGAGATGTAACAGGAACTATTGATTCAATGCCATTAATTGTTGCTTCAATTATGAGTAAAAAAATGATTGTTGAAAATGATGGTTTAATATTAGATGTTAAAACTGGTAATGGTGCATTTATGACAACAATTGAAGATGCTAAAGATTTAGCTAATCGTATGATTGAAGTTGGAAAGCAATATAATAGAAAAGTAGCTGTAGTTTTAACTAATATGGAAAAACCATTAGGTAGAGCTATGGGAAACGCTTTAGAAGTTAAAGAAGCTTGAGAAACTTTAAATGGTAATGGACCTAGTGATTTTAATGAACTAATTGCAACTCTAGTTGGAATTACTTTATTACAAGCTAAAGTATTTACTGATTTAAATGAAGCTAAACAAGATGTTTTAAAGAAATTAAAATCAAAGGAAGCTGCACATTATCTAAAAGACTTTGTAATTGCTCAAGGTGGAGATTGAAGTGTTTTAGAAAATTATGATAAACACTTTAGTTGTAAAAACAAACTAGAAATTAAAGCAACAAATAGTGGATATATCAGATATAAAAGAGCTGAAGAAATCGGAATGATTTTAATAGAAATTGGTGCTGGAAGATTTAAAAAAACAGATAAAATTGATCATGGTGCTGGAATTTATTTTGATAAACAATATGGTGATTATGTTAATGCTGGTGATACAATTATGACTCTTTATACAAATAGAGAAATTAATCCAAAATGAGAAAAAGAAATACATGAGTCATACGAATTACTAGAACAACAGCCCGTCAAAAAGGTGATCTGAGAAATCATATCTGAAGATGTGGAATAAATGATTAAAGAACAAAGATACAAAGAGATTTTAAAAAAATTAGAAATAAATGAATTACTTTCTTTAGATTTTCTATCAACTGATTTAAATATTCCCTTAACTACTTTAAGAAGAGATCTTAAAGAACTAGAACATAGACATAAAGTTATTAGAACACATGGAGGAGTACAACTTAATAAAAGTAAATTAATTGTTGAAGATTATTTAGACAATAAGATTATTTTAAATGTCCAAGCTAAACAACAAATTGCTATTAAAGCTCTTAAAAAAATTAAACCTAGAACTTGTATTTTTTTAGATTCAGGTTCAACAACTTATTATTTAGCAAAAATATTAGATGCTAATTTAGATTTAAAAATTGTTACTAATTCAATTTTAAATGTTCAAGAATTAAGTAAAAATAATCATCAAAATATTTATTTATTAGGTGGAAAATATCAAGTAGTTACTAGTTCTATTTTAGGTTATCAAGCAGTCAATGATTTAAAAAACTATGCTTTTGATTTAAGTTTTATTGGCATTAATGCAGTTGATGATCAAACTAATATTTATACAACTAGTGATGATCATGCTCAATTAAAAATTCAAGTAATTAAGAACTCAAATAAAAGTTATGGGTTAGTTGATCAATCTAAAAAACATTCTAAATCATTTTATAAATTTGCTACAAATCTAGAATTAGAACTAATTGAAGATTAATTGAGATTATTTAGTATGGTATTAGTTTTTGATGTTGGTGGAATGTCTACTAAAATTGCTTTAATTGATAGTAAAACAGATCAAATTATAATAAAAGATCAAATAATTTATTCTAATTTTATAAATGGTAAATCTTTATTATTTGAAATTAAAAAAAAGATAAATCAATTTAAAAATAATAATTCAAAAGCAATTTGTATTTCTAGTTGTGGAATTATTAATTCAATTAGTGGAGAGATTTCAGGTTCTTCAGCTATTAAAGATTATTATTTAATAAACTATAAAAAAGAT
			TTAAAAGAATTTAACCTATCAATTTTTATTGAAAATGATGCAAATTGTGCTGCTATTTGTGAATCTCAAATAGGAGTTGCTAAAAATAATAAAAACGCTGTTTTTTTAGTAATTGGAACTGGAATTGGTGGAGCAATTATTATAAATAAAATGTTATATAAAGGAAGTGATTTATTTGCTGGAGAATTTGGATGTAGTTTAGTTAAGATTCAAAATAATCAGTATATTAATGTTTCGGAAAGTTATTCAGCAAAAGCTATTGAAACTAACTATTTTACTTTAACAAATAAAAAATTAACAGCTAAAGAAATTTTTAATAAATATAAAGAAGATAAAGTTGCTAAAAAAGTTATAAATAAAATAATTAATGGTCTTTGTAAACTAATGATTAACATAACAACTATTATTGATCCAGAAGTGTTTGTAATTGGTGGAGCTATTAGTCAAAATCAATTATTTATTAACTTATTAAATAAGAAGTTTAAAAAGTATATGACTATGTCTAATATTAATTTAGATATAAAGATTAAACCAGCAATGTTTTTTAATGATGCTAATATTTATGGAGCTTATCTTTTATATAAAAAGGATTTAATGTTTAAATTTAAAAAAGATTTTTGATGAGGTGCCGCTAGTTCTGGGTGTCAAACTGAATCAGATAAAGATAAACCAAATTTAAATATTATGGACTATTGATACAAACAAACACCAACAGATTTTTATGATAACAAAGGGCCTAATATTACTTGTGATACTTATTCTAACTATAAAACTGATGTTAAATTAATGAGTGAAATTGGATTAAATAGTTTTAGAACTTCTATTCAATGAACAAGATTAATAAAAAATTTATATACAGGTGAAGTTGATTTAAAACAAGTAGAGTTTTATAGAAATTATTTTTTAGAAATTAAAAAAAATAACATTAAATTAATTGTTAATTTATTTCATTTTGATACACCTATTGAATTAGAAAATATTGGTGGTTGAACTAATAAAAAAACAGTAGAATTATATTTTTTATATGCTAAACAATGTTTTAAATATTTTAGTGATTTAGTTGATTATTGAACAACTTTTAATGAACCTGTAGTTTTAGTTGATGGTTGTTATTTAAACAAGTGATATTATCCAAAAATTAGTAATTTAAAACTAGCTGTGCAAGCAGCATACAATACAATTCTTGCTCATTGTAAAGTAGCTAATTATTTTCATTCTTATTTTAAAAATGATCAAAATAAAAAAATATCAATAATATTAAACCTTACTCCTACAATACCAAAAAACAGTGAATTAAAACATTTAAAAGCAGCAAAAATTAGAGATGAATTACTTAATAAATCTTTTTTAAATGCAGTTATAAAAGGACAATTTAGTACTTTTTTAATCAAATTTTTAAATGAAAATAATTTAATGCCTGAATATGATCAATTAGAATTAAATGAAATTAAAAAAACTAGAATTGATTTTTTAGCTGTGAATTATTATCAACCAGCAAGAGTCCAAGCTCCACTTAATAATTTAACTAGTTCAACTGAATTAAAATTAGAAAACTGATTTTTACCATACACTAATAAAAATATAAGAATTAATCCTTATAGAGGTTGAGAAATTCACCCACAAACACTATATGATATAGCTATAGATATTAAAAATAATTATGATAATATACCTTGAATAGTTTCAGAAAATGGAATTGGTGTTAGTGATGAAAATAGGTTTTTAAATAAACAAGGTTATATTGATGATCAATATCGTATAGATTTTATAAAAGAACATTTAATTTATTTATATAAAGCAATAGAACAAGGTTCAAATTGTTTTGGTTATCAAATGTGAACATTAATTGATAATTGAAGCTGAGCTAATGGTTTTAAAAATAGGTATGGTTTTATAAGTTTAGATACAAAAACATTAAAAAGAACAATTAAAAAATCAGGTTATTGAATTAAACAAGTAATTAAAGATCAAGGATTTGAATAAATGCACTCAAATGTTAA
[truncated: 1,035,917 more chars]
